# Supplementary material for: Syntheses and crystal structure of 4-[(pyridin-3-yl)diazen­yl]morpholine and 1-[(pyridin-3-yl)diazen­yl]-1,2,3,4-tetra­hydro­quinoline
Source: Acta Crystallogr E Crystallogr Commun. 2023 Jan 10;79(Pt 2):74–8. doi: 10.1107/S2056989023000129 (PMC9912458; doi:10.1107/S2056989023000129)
Supplement: Supplementary file 1 [file e-79-00074-sup1.cif]

##############################################################################
#                                                                            #
# This CIF contains the data in a paper accepted for publication in          #
# Acta Crystallographica Section E. It conforms to the requirements of       #
# Notes for Authors for Acta Crystallographica Section E, and has been       #
# peer reviewed under the auspices of the IUCr Commission on Journals.       #
#                                                                            #
# Full details of the Crystallographic Information File format               #
# are given in the paper "The Crystallographic Information File (CIF):       #
# a New Standard Archive File for Crystallography" by S. R. Hall, F. H.      #
# Allen and I. D. Brown [Acta Cryst. (1991), A47, 655-685].                  #
#                                                                            #
# The current version of the core CIF dictionary is obtainable from          #
# ftp://ftp.iucr.org/pub/cif_core.dic.                                       #
#                                                                            #
# Software is freely available for graphical display of the structure(s)     #
# in this CIF. For information consult the CIF software page                 #
# http://www.iucr.org/resources/cif/software.                                #
#                                                                            #
# This file may be used for bona fide research purposes within the           #
# scientific community so long as proper attribution is given to the journal # 
# article from which it was obtained.                                        #
#                                                                            #
##############################################################################
data_ss069
_audit_creation_method
;
Olex2 1.3
(compiled 2020.11.12 svn.r5f609507 for OlexSys, GUI svn.r6408)
;
_journal_date_recd_electronic     2022-11-28
_journal_date_accepted     2023-01-04
_journal_name_full     'Acta Crystallographica, Section E'
_journal_year     2023
_journal_volume     79
_journal_issue      2
_journal_page_first     0
_journal_page_last     0
_journal_paper_category     GO
_journal_paper_doi     10.1107/S2056989023000129
_journal_coeditor_code     EX2064
_publ_contact_author_name
;
'Mohamed Gaye'
;
_publ_contact_author_address
;
D\'epartement de Chimie
Facult\'e des Sciences et Techniques
Universit\'e Cheikh Anta Diop
Dakar S\'en\'egal
;
_publ_contact_author_email     'mlgayeastou@yahoo.fr'
_publ_contact_author_fax     '00221338246318'
_publ_contact_author_phone     '00221338247804'
_publ_section_title
;
Syntheses and crystal structure of 4-[(pyridin-3-yl)diazenyl]morpholine and
1-[(pyridin-3-yl)diazenyl]]-1,2,3,4-tetrahydroquinoline
;
loop_
    _publ_author_name
    _publ_author_address
    'Sokhna, Seynabou'
;
Laboratoire de Chimie Organique et Th\'erapeutique,
Facult\'e de M\'edecine, de Pharmacie et Odontologie,
Universit\'e Cheikh Anta
Diop de Dakar, BP 5005, Dakar-Fann, Senegal
;
    'Seck, Insa'
;
Laboratoire de Chimie Organique et Th\'erapeutique,
Facult\'e de M\'edecine, de Pharmacie et Odontologie,
Universit\'e Cheikh Anta
Diop de Dakar, BP 5005, Dakar-Fann, Senegal
;
    'Thiam, Ibrahima El Hadj'
;Laboratoire de Chimie de Coordination Organique, D\'epartement de Chimie
Facult\'e des Sciences et Techniques, Universit\'e Cheikh Anta Diop, Dakar,
 Senegal
;
    'Presset, Marc'
;UMR 7182 - ICMPE - Institut de Chimie et des Mat\'eriaux Paris Est,
 Thiais, France
;
    'Ndoye, Samba Fama'
;
Laboratoire de Chimie Organique et Th\'erapeutique,
Facult\'e de M\'edecine, de Pharmacie et Odontologie,
Universit\'e Cheikh Anta
Diop de Dakar, BP 5005, Dakar-Fann, Senegal
;
    'Ba, Lalla A\"icha'
;Universit\'e Amadou Mahtar MBOW, BP 45927, Dakar Nafa VDN, Dakar-Fann,
 Senegal
;
    'Samb, Issa'
;Equipe de Recherche Chimie Organique et Th\'erapeutique (ECOT),
 Universit\'e Alioune, Diop de Bambey, Senegal
;
    'Coles, Simon'
;UK National Crystallography Service, School of Chemistry,
Faculty of Engineering and Physical Sciences, University of Southampton,
 Southampton SO17 1BJ, UK
;
    'Orton, James'
;UK National Crystallography Service, School of Chemistry,
Faculty of Engineering and Physical Sciences, University of Southampton,
 Southampton SO17 1BJ, UK
;
    'Seck, Matar'
;
Laboratoire de Chimie Organique et Th\'erapeutique,
Facult\'e de M\'edecine, de Pharmacie et Odontologie,
Universit\'e Cheikh Anta
Diop de Dakar, BP 5005, Dakar-Fann, Senegal
;
    'Le Gall, Erwan'
;UMR 7182 - ICMPE - Institut de Chimie et des Mat\'eriaux Paris Est,
 Thiais, France
;
    'Gaye, Mohamed'
;Laboratoire de Chimie de Coordination Organique, D\'epartement de Chimie
Facult\'e des Sciences et Techniques, Universit\'e Cheikh Anta Diop, Dakar,
 Senegal
;
_publ_section_synopsis
;
The title triazene derivatives were synthesized using a diazonium intermediate
that was obtained from 3-aminopyridine and isoamyl nitrite.
;
data_II
_audit_creation_method
;
Olex2 1.3
(compiled 2020.11.12 svn.r5f609507 for OlexSys, GUI svn.r6408)
;
_chemical_name_systematic
;
1-[(Pyridin-3-yl)diazenyl]-1,2,3,4-tetrahydroquinoline
;
_chemical_name_common     ?
_chemical_formula_moiety     'C14 H14 N4'
_chemical_formula_sum     'C14 H14 N4'
_chemical_formula_iupac     'C14 H14 N4'
_chemical_formula_weight     238.29
_chemical_melting_point     ?
_space_group_crystal_system     monoclinic
_space_group_name_H-M_alt     'P 1 21/n 1'
_space_group_name_Hall     '-P 2yn'
loop_
    _space_group_symop_operation_xyz
    'x, y, z'
    '-x+1/2, y+1/2, -z+1/2'
    '-x, -y, -z'
    'x-1/2, -y-1/2, z-1/2'
_cell_length_a     15.4187(2)
_cell_length_b     4.81300(10)
_cell_length_c     15.9993(3)
_cell_angle_alpha     90
_cell_angle_beta     96.115(2)
_cell_angle_gamma     90
_cell_volume     1180.56(4)
_cell_formula_units_Z     4
_cell_measurement_reflns_used     7895
_cell_measurement_theta_min     2.0130
_cell_measurement_theta_max     35.9812
_cell_measurement_temperature     100(2)
_exptl_crystal_description     '(cut) irregular block'
_exptl_crystal_colour     colourless
_exptl_crystal_size_max     0.24
_exptl_crystal_size_mid     0.13
_exptl_crystal_size_min     0.05
_exptl_crystal_density_diffrn     1.341
_exptl_crystal_density_meas     ?
_exptl_crystal_density_method     ?
_exptl_crystal_F_000     504
_exptl_absorpt_coefficient_mu     0.664
_exptl_absorpt_correction_type     analytical
_exptl_absorpt_process_details
;
(CrysAlisPro; Rigaku OD, 2020)
;
_exptl_absorpt_correction_T_min     0.187
_exptl_absorpt_correction_T_max     1.000
_diffrn_ambient_temperature     100(2)
_diffrn_source     ?
_diffrn_radiation_type     CuK\a
_diffrn_radiation_wavelength     1.54178
_diffrn_measurement_device_type
;
Rigaku FRE+ equipped with VHF Varimax confocal mirrors and an AFC12 goniometer
and HyPix 6000 detector
;
_diffrn_measurement_method     'profile data from \w-scans'
_diffrn_detector_area_resol_mean     10
_diffrn_reflns_number     12295
_diffrn_reflns_av_R_equivalents     0.0232
_diffrn_reflns_av_unetI/netI     0.0156
_diffrn_reflns_theta_min     5.772
_diffrn_reflns_theta_max     68.231
_diffrn_reflns_theta_full     67.679
_diffrn_measured_fraction_theta_max     0.992
_diffrn_measured_fraction_theta_full     0.992
_diffrn_reflns_limit_h_min     -18
_diffrn_reflns_limit_h_max     17
_diffrn_reflns_limit_k_min     -5
_diffrn_reflns_limit_k_max     5
_diffrn_reflns_limit_l_min     -19
_diffrn_reflns_limit_l_max     19
_refine_special_details     ?
_reflns_number_total     2142
_reflns_number_gt     2010
_reflns_threshold_expression     'I > 2\s(I)'
_refine_ls_structure_factor_coef     Fsqd
_refine_ls_matrix_type     full
_refine_ls_R_factor_all     0.0359
_refine_ls_R_factor_gt     0.0343
_refine_ls_wR_factor_gt     0.0927
_refine_ls_wR_factor_ref     0.0938
_refine_ls_goodness_of_fit_ref     1.070
_refine_ls_restrained_S_all     1.070
_refine_ls_number_reflns     2142
_refine_ls_number_parameters     163
_refine_ls_number_restraints     0
_refine_ls_hydrogen_treatment     constr
_refine_ls_weighting_scheme     calc
_refine_ls_weighting_details
              'w=1/[\s^2^(Fo^2^)+(0.0501P)^2^+0.4022P] where P=(Fo^2^+2Fc^2^)/3'
_atom_sites_solution_hydrogens     geom
_atom_sites_solution_primary     iterative
_atom_sites_solution_secondary     ?
_refine_ls_shift/su_max     0.001
_refine_ls_shift/su_mean     0.000
_refine_diff_density_max     0.215
_refine_diff_density_min     -0.192
_refine_ls_extinction_method     none
_refine_ls_extinction_coef     .
loop_
    _atom_type_symbol
    _atom_type_description
    _atom_type_scat_dispersion_real
    _atom_type_scat_dispersion_imag
    _atom_type_scat_source
    'C' 'C' 0.0181 0.0091
                         'International Tables Vol C Tables 4.2.6.8 and 6.1.1.4'
    'H' 'H' 0.0000 0.0000
                         'International Tables Vol C Tables 4.2.6.8 and 6.1.1.4'
    'N' 'N' 0.0311 0.0180
                         'International Tables Vol C Tables 4.2.6.8 and 6.1.1.4'
_computing_data_collection
;
CrysAlisPro (Rigaku OD, 2020)
;
_computing_cell_refinement
;
CrysAlisPro (Rigaku OD, 2020)
;
_computing_data_reduction
;
CrysAlisPro (Rigaku OD, 2020)
;
_computing_structure_solution
;
<i>olex2.solve</i> (Bourhis <i>et al.</i>,  2015)
;
_computing_structure_refinement
;
<i>SHELXL2018/3</i> (Sheldrick, 2015)
;
_computing_molecular_graphics
;
Olex2 (Dolomanov <i>et al.</i>,  2009)
;
_computing_publication_material
;
Olex2 (Dolomanov <i>et al.</i>,  2009)
;
loop_
    _atom_site_type_symbol
    _atom_site_label
    _atom_site_fract_x
    _atom_site_fract_y
    _atom_site_fract_z
    _atom_site_U_iso_or_equiv
    _atom_site_adp_type
    _atom_site_calc_flag
    _atom_site_occupancy
    _atom_site_disorder_assembly
    _atom_site_disorder_group
    C C1 0.33530(7) 0.4875(2) 0.29703(7) 0.0231(3) Uani d 1 . .
    H H1 0.279699 0.515484 0.266503 0.028 Uiso calc 1 . .
    C C2 0.40405(7) 0.6536(2) 0.27811(7) 0.0233(3) Uani d 1 . .
    H H2 0.394906 0.793635 0.236253 0.028 Uiso calc 1 . .
    C C3 0.48588(7) 0.6140(2) 0.32051(7) 0.0220(3) Uani d 1 . .
    H H3 0.533766 0.726560 0.308860 0.026 Uiso calc 1 . .
    C C4 0.49636(7) 0.4040(2) 0.38099(7) 0.0190(3) Uani d 1 . .
    C C5 0.42285(7) 0.2529(2) 0.39706(7) 0.0222(3) Uani d 1 . .
    H H5 0.429669 0.115020 0.439742 0.027 Uiso calc 1 . .
    C C6 0.72221(7) 0.1768(2) 0.51239(7) 0.0207(3) Uani d 1 . .
    H H6A 0.709233 -0.014174 0.491712 0.025 Uiso calc 1 . .
    H H6B 0.677731 0.229166 0.549830 0.025 Uiso calc 1 . .
    C C7 0.81190(7) 0.1837(2) 0.56141(7) 0.0226(3) Uani d 1 . .
    H H7A 0.815446 0.040449 0.606052 0.027 Uiso calc 1 . .
    H H7B 0.821715 0.367432 0.588596 0.027 Uiso calc 1 . .
    C C8 0.88195(7) 0.1301(2) 0.50322(7) 0.0206(3) Uani d 1 . .
    H H8A 0.940339 0.144430 0.535296 0.025 Uiso calc 1 . .
    H H8B 0.875328 -0.060116 0.479846 0.025 Uiso calc 1 . .
    C C9 0.87424(7) 0.3391(2) 0.43253(7) 0.0183(3) Uani d 1 . .
    C C10 0.79318(7) 0.4562(2) 0.40429(7) 0.0181(2) Uani d 1 . .
    C C11 0.78684(7) 0.6578(2) 0.34059(7) 0.0203(3) Uani d 1 . .
    H H11 0.732038 0.740036 0.322463 0.024 Uiso calc 1 . .
    C C12 0.86059(7) 0.7368(2) 0.30415(7) 0.0219(3) Uani d 1 . .
    H H12 0.856037 0.871900 0.260628 0.026 Uiso calc 1 . .
    C C13 0.94119(7) 0.6197(2) 0.33081(7) 0.0223(3) Uani d 1 . .
    H H13 0.991636 0.673085 0.305469 0.027 Uiso calc 1 . .
    C C14 0.94718(7) 0.4242(2) 0.39480(7) 0.0210(3) Uani d 1 . .
    H H14 1.002478 0.346140 0.413404 0.025 Uiso calc 1 . .
    N N1 0.34340(6) 0.2893(2) 0.35634(6) 0.0251(2) Uani d 1 . .
    N N2 0.57576(6) 0.32558(19) 0.42816(6) 0.0196(2) Uani d 1 . .
    N N3 0.64124(6) 0.43689(19) 0.39911(6) 0.0189(2) Uani d 1 . .
    N N4 0.71783(6) 0.36903(19) 0.44088(6) 0.0187(2) Uani d 1 . .
loop_
    _atom_site_aniso_label
    _atom_site_aniso_U_11
    _atom_site_aniso_U_22
    _atom_site_aniso_U_33
    _atom_site_aniso_U_12
    _atom_site_aniso_U_13
    _atom_site_aniso_U_23
    C1 0.0221(5) 0.0212(6) 0.0257(6) 0.0030(5) 0.0019(4) -0.0037(5)
    C2 0.0265(6) 0.0207(6) 0.0233(6) 0.0034(5) 0.0050(5) 0.0010(5)
    C3 0.0227(5) 0.0193(6) 0.0248(6) -0.0010(4) 0.0066(4) -0.0001(5)
    C4 0.0207(5) 0.0174(5) 0.0194(5) 0.0011(4) 0.0048(4) -0.0039(4)
    C5 0.0232(6) 0.0188(6) 0.0252(6) 0.0005(5) 0.0048(4) 0.0007(5)
    C6 0.0235(6) 0.0191(6) 0.0200(5) -0.0015(4) 0.0052(4) 0.0030(4)
    C7 0.0257(6) 0.0220(6) 0.0198(5) -0.0017(5) 0.0016(4) 0.0039(5)
    C8 0.0224(5) 0.0157(6) 0.0235(6) -0.0009(4) 0.0012(4) 0.0017(4)
    C9 0.0228(5) 0.0129(5) 0.0193(5) -0.0013(4) 0.0023(4) -0.0028(4)
    C10 0.0209(5) 0.0155(5) 0.0180(5) -0.0033(4) 0.0035(4) -0.0029(4)
    C11 0.0222(5) 0.0178(6) 0.0206(5) -0.0004(4) 0.0008(4) 0.0001(4)
    C12 0.0282(6) 0.0190(6) 0.0188(6) -0.0034(5) 0.0033(4) 0.0018(4)
    C13 0.0235(6) 0.0210(6) 0.0234(6) -0.0033(5) 0.0076(4) -0.0013(5)
    C14 0.0210(5) 0.0175(6) 0.0250(6) 0.0010(4) 0.0041(4) -0.0021(4)
    N1 0.0225(5) 0.0215(5) 0.0314(6) -0.0004(4) 0.0031(4) 0.0000(4)
    N2 0.0204(5) 0.0177(5) 0.0213(5) -0.0014(4) 0.0052(4) -0.0014(4)
    N3 0.0199(5) 0.0171(5) 0.0199(5) -0.0007(4) 0.0033(4) -0.0020(4)
    N4 0.0192(5) 0.0181(5) 0.0188(5) -0.0011(4) 0.0022(4) 0.0021(4)
_geom_special_details
;
 All esds (except the esd in the dihedral angle between two l.s. planes)
 are estimated using the full covariance matrix.  The cell esds are taken
 into account individually in the estimation of esds in distances, angles
 and torsion angles; correlations between esds in cell parameters are only
 used when they are defined by crystal symmetry.  An approximate (isotropic)
 treatment of cell esds is used for estimating esds involving l.s. planes.
;
loop_
    _geom_bond_atom_site_label_1
    _geom_bond_atom_site_label_2
    _geom_bond_site_symmetry_2
    _geom_bond_distance
    _geom_bond_publ_flag
    C1 H1 . 0.9500 ?
    C1 C2 . 1.3865(16) ?
    C1 N1 . 1.3422(16) y
    C2 H2 . 0.9500 ?
    C2 C3 . 1.3807(16) ?
    C3 H3 . 0.9500 ?
    C3 C4 . 1.3967(16) ?
    C4 C5 . 1.3935(16) ?
    C4 N2 . 1.4192(14) y
    C5 H5 . 0.9500 ?
    C5 N1 . 1.3363(15) y
    C6 H6A . 0.9900 ?
    C6 H6B . 0.9900 ?
    C6 C7 . 1.5159(15) ?
    C6 N4 . 1.4674(14) y
    C7 H7A . 0.9900 ?
    C7 H7B . 0.9900 ?
    C7 C8 . 1.5212(15) ?
    C8 H8A . 0.9900 ?
    C8 H8B . 0.9900 ?
    C8 C9 . 1.5090(15) ?
    C9 C10 . 1.4013(15) ?
    C9 C14 . 1.3934(15) ?
    C10 C11 . 1.4030(15) ?
    C10 N4 . 1.4189(13) y
    C11 H11 . 0.9500 ?
    C11 C12 . 1.3851(16) ?
    C12 H12 . 0.9500 ?
    C12 C13 . 1.3895(16) ?
    C13 H13 . 0.9500 ?
    C13 C14 . 1.3864(16) ?
    C14 H14 . 0.9500 ?
    N2 N3 . 1.2737(13) y
    N3 N4 . 1.3341(12) y
loop_
    _geom_angle_atom_site_label_1
    _geom_angle_atom_site_label_2
    _geom_angle_atom_site_label_3
    _geom_angle_site_symmetry_1
    _geom_angle_site_symmetry_3
    _geom_angle
    _geom_angle_publ_flag
    C2 C1 H1 . . 118.4 ?
    N1 C1 H1 . . 118.4 ?
    N1 C1 C2 . . 123.27(10) ?
    C1 C2 H2 . . 120.2 ?
    C3 C2 C1 . . 119.54(11) ?
    C3 C2 H2 . . 120.2 ?
    C2 C3 H3 . . 120.9 ?
    C2 C3 C4 . . 118.19(10) ?
    C4 C3 H3 . . 120.9 ?
    C3 C4 N2 . . 126.19(10) ?
    C5 C4 C3 . . 117.99(10) ?
    C5 C4 N2 . . 115.82(10) ?
    C4 C5 H5 . . 117.9 ?
    N1 C5 C4 . . 124.27(11) ?
    N1 C5 H5 . . 117.9 ?
    H6A C6 H6B . . 108.1 ?
    C7 C6 H6A . . 109.5 ?
    C7 C6 H6B . . 109.5 ?
    N4 C6 H6A . . 109.5 ?
    N4 C6 H6B . . 109.5 ?
    N4 C6 C7 . . 110.68(9) y
    C6 C7 H7A . . 109.6 ?
    C6 C7 H7B . . 109.6 ?
    C6 C7 C8 . . 110.35(9) y
    H7A C7 H7B . . 108.1 ?
    C8 C7 H7A . . 109.6 ?
    C8 C7 H7B . . 109.6 ?
    C7 C8 H8A . . 109.7 ?
    C7 C8 H8B . . 109.7 ?
    H8A C8 H8B . . 108.2 ?
    C9 C8 C7 . . 109.95(9) y
    C9 C8 H8A . . 109.7 ?
    C9 C8 H8B . . 109.7 ?
    C10 C9 C8 . . 120.41(10) y
    C14 C9 C8 . . 121.19(10) y
    C14 C9 C10 . . 118.39(10) y
    C9 C10 C11 . . 120.21(10) y
    C9 C10 N4 . . 119.30(10) y
    C11 C10 N4 . . 120.49(10) y
    C10 C11 H11 . . 120.0 ?
    C12 C11 C10 . . 119.91(10) ?
    C12 C11 H11 . . 120.0 ?
    C11 C12 H12 . . 119.8 ?
    C11 C12 C13 . . 120.47(10) ?
    C13 C12 H12 . . 119.8 ?
    C12 C13 H13 . . 120.4 ?
    C14 C13 C12 . . 119.27(10) ?
    C14 C13 H13 . . 120.4 ?
    C9 C14 H14 . . 119.1 ?
    C13 C14 C9 . . 121.74(10) ?
    C13 C14 H14 . . 119.1 ?
    C5 N1 C1 . . 116.69(10) ?
    N3 N2 C4 . . 111.49(9) ?
    N2 N3 N4 . . 114.08(9) y
    C10 N4 C6 . . 122.45(9) y
    N3 N4 C6 . . 120.64(9) y
    N3 N4 C10 . . 116.17(9) y
loop_
    _geom_torsion_atom_site_label_1
    _geom_torsion_atom_site_label_2
    _geom_torsion_atom_site_label_3
    _geom_torsion_atom_site_label_4
    _geom_torsion_site_symmetry_1
    _geom_torsion_site_symmetry_2
    _geom_torsion_site_symmetry_3
    _geom_torsion_site_symmetry_4
    _geom_torsion
    _geom_torsion_publ_flag
    C1 C2 C3 C4 . . . . 0.55(17) ?
    C2 C1 N1 C5 . . . . -1.03(17) ?
    C2 C3 C4 C5 . . . . -2.17(16) ?
    C2 C3 C4 N2 . . . . 177.24(10) ?
    C3 C4 C5 N1 . . . . 2.38(17) ?
    C3 C4 N2 N3 . . . . -11.45(15) ?
    C4 C5 N1 C1 . . . . -0.77(17) ?
    C4 N2 N3 N4 . . . . -179.67(8) ?
    C5 C4 N2 N3 . . . . 167.97(10) ?
    C6 C7 C8 C9 . . . . 56.49(12) ?
    C7 C6 N4 C10 . . . . 23.41(14) ?
    C7 C6 N4 N3 . . . . -166.89(9) ?
    C7 C8 C9 C10 . . . . -28.76(14) ?
    C7 C8 C9 C14 . . . . 150.10(10) ?
    C8 C9 C10 C11 . . . . 177.73(10) ?
    C8 C9 C10 N4 . . . . -2.19(15) ?
    C8 C9 C14 C13 . . . . -178.84(10) ?
    C9 C10 C11 C12 . . . . 1.46(16) ?
    C9 C10 N4 C6 . . . . 5.22(15) ?
    C9 C10 N4 N3 . . . . -164.91(9) ?
    C10 C9 C14 C13 . . . . 0.03(16) ?
    C10 C11 C12 C13 . . . . -0.64(17) ?
    C11 C10 N4 C6 . . . . -174.70(10) ?
    C11 C10 N4 N3 . . . . 15.17(15) ?
    C11 C12 C13 C14 . . . . -0.47(17) ?
    C12 C13 C14 C9 . . . . 0.78(17) ?
    C14 C9 C10 C11 . . . . -1.15(16) ?
    C14 C9 C10 N4 . . . . 178.93(9) ?
    N1 C1 C2 C3 . . . . 1.13(18) ?
    N2 C4 C5 N1 . . . . -177.08(10) ?
    N2 N3 N4 C6 . . . . 1.30(14) ?
    N2 N3 N4 C10 . . . . 171.63(9) ?
    N4 C6 C7 C8 . . . . -53.93(12) ?
    N4 C10 C11 C12 . . . . -178.62(10) ?
loop_
    _geom_hbond_atom_site_label_D
    _geom_hbond_atom_site_label_H
    _geom_hbond_atom_site_label_A
    _geom_hbond_site_symmetry_A
    _geom_hbond_distance_DH
    _geom_hbond_distance_HA
    _geom_hbond_distance_DA
    _geom_hbond_angle_DHA
    _geom_hbond_publ_flag
    C12 H12 N3 2_655 0.95 2.58 3.3890(14) 143.3 yes
_shelx_space_group_comment
;
The symmetry employed for this shelxl refinement is uniquely defined
by the following loop, which should always be used as a source of
symmetry information in preference to the above space-group names.
They are only intended as comments.
;
_shelx_estimated_absorpt_T_min     0.857
_shelx_estimated_absorpt_T_max     0.968
_shelx_hkl_file
;
   0   0   1    0.11    0.07
   0   0   3    0.34    0.29
   0   0   5    0.15    0.36
   0   0   5    0.17    0.35
   0   0  -6  468.25   13.48
   0   0   6  465.03   13.31
   0   0   6  477.83   13.38
   0   0  -7    0.13    0.73
   0   0   7    0.02    0.44
   0   0   7    0.49    0.47
   0   0  -7    0.47    0.55
   0   0  -8  801.28   22.68
   0   0  -8  823.77   22.76
   0   0   8  784.70   22.52
   0   0  -8  791.41   22.72
   0   0   8  787.11   22.62
   0   0  -8  807.31   22.64
   0   0  -9    0.97    0.84
   0   0  -9    0.40    0.86
   0   0  -9   -0.04    0.52
   0   0   9    0.28    0.48
   0   0 -10 1033.81   28.35
   0   0 -10  986.20   28.42
   0   0  10  972.02   28.10
   0   0 -10  990.89   28.22
   0   0 -11   -0.05    0.94
   0   0 -11    0.20    1.03
   0   0 -11    0.18    0.64
   0   0 -12  329.30   10.21
   0   0 -12  326.24    9.99
   0   0 -12  332.61   10.26
   0   0 -13    0.13    1.15
   0   0 -13   -0.47    1.40
   0   0 -13    0.36    0.71
   0   0 -14   52.20    2.61
   0   0 -14   51.05    2.85
   0   0 -14   48.67    2.25
   0   0 -15   -0.21    1.16
   0   0 -15    0.44    1.11
   0   0 -15    1.89    1.54
   0   0 -16   71.62    3.11
   0   0 -16   69.39    3.17
   0   0 -16   70.19    3.46
   0   0 -17    0.62    0.96
   0   0 -17    0.43    0.87
   0   0 -18  406.31   12.50
   0   0 -18  412.25   12.58
   0   0 -19    0.50    0.55
   0   1   0    0.61    0.34
   0  -1   0    0.14    0.29
   0  -1  -2 1443.67   38.11
   0  -1  -2 1319.80   37.99
   0   1  -2 1362.74   37.89
   0  -1  -5 1883.64   53.11
   0   1   5 1899.47   53.13
   0  -1   5 1910.13   53.01
   0  -1  -5 1930.89   53.30
   0  -1   6 3102.57   87.65
   0  -1  -6 3128.76   87.78
   0  -1   6 3163.39   87.58
   0   1   6 3211.13   87.80
   0  -1   6 3212.74   87.70
   0  -1  -6 3092.48   87.84
   0  -1  -7 1925.69   51.20
   0  -1  -7 1836.14   51.04
   0  -1  -7 1841.99   51.21
   0  -1  -7 1822.71   51.14
   0   1   7 1852.01   51.17
   0  -1   7 1866.94   50.84
   0  -1   7 1843.71   50.96
   0   1   7 1893.33   51.09
   0  -1   7 1828.54   50.92
   0  -1  -7 1797.44   51.31
   0   1  -7 1675.43   50.82
   0  -1   8  964.48   27.53
   0  -1   8  962.97   27.62
   0   1  -8  898.57   27.52
   0  -1  -8  997.70   28.10
   0  -1   8  983.30   27.69
   0  -1  -8 1015.90   27.94
   0  -1  -8 1022.33   27.94
   0   1  -8  979.22   27.78
   0  -1  -8  986.92   27.77
   0   1  -8 1016.97   27.81
   0  -1  -8 1064.08   27.93
   0   1   8  984.91   27.82
   0   1   8 1007.07   27.90
   0   1   9    0.88    0.49
   0  -1   9    1.32    0.47
   0   1  -9    1.03    0.36
   0  -1  -9    1.23    0.71
   0  -1  -9    1.70    0.76
   0  -1  -9    1.48    0.95
   0  -1  -9    1.37    0.81
   0   1  -9    0.15    0.86
   0  -1  -9    1.03    0.87
   0   1  -9    1.11    0.76
   0   1   9    1.05    0.63
   0   1   9    2.18    0.75
   0  -1 -10    1.22    0.78
   0  -1 -10    3.78    0.86
   0  -1 -10    2.13    0.99
   0   1 -10    2.24    0.82
   0  -1  10    1.24    0.48
   0   1  10    2.21    0.71
   0   1 -10    2.25    0.95
   0  -1 -10    1.33    0.91
   0  -1 -10    0.62    1.05
   0   1 -11  107.54    3.85
   0  -1 -11  103.86    4.05
   0  -1 -11  110.87    4.11
   0  -1 -11  107.56    3.87
   0   1 -11  105.74    3.90
   0  -1 -11  101.14    3.90
   0   1 -12  145.90    4.98
   0  -1 -12  147.53    5.22
   0  -1 -12  143.77    5.30
   0  -1 -12  148.14    5.00
   0   1 -12  150.78    5.09
   0  -1 -12  128.55    5.04
   0  -1 -12  136.63    5.02
   0   1 -13   58.29    2.72
   0  -1 -13   63.32    2.98
   0   1 -13   62.67    2.97
   0  -1 -13   64.81    2.83
   0   1 -13   65.38    2.77
   0  -1 -13   58.81    3.14
   0  -1 -13   53.08    2.72
   0  -1 -13   62.61    2.82
   0  -1 -14   64.30    2.87
   0   1 -14   61.00    2.74
   0   1 -14   57.74    3.06
   0  -1 -14   60.44    2.79
   0  -1 -14   58.77    2.96
   0   1 -14   58.44    2.77
   0   1 -15  173.13    6.09
   0   1 -15  171.02    5.73
   0  -1 -15  168.48    6.29
   0  -1 -15  171.40    5.77
   0   1 -15  165.25    5.75
   0  -1 -15  166.51    5.93
   0  -1 -15  160.74    5.88
   0   1 -15  163.68    5.92
   0  -1 -15  172.77    5.77
   0   1 -16    0.78    0.95
   0  -1 -16    1.17    1.24
   0  -1 -16    0.17    0.83
   0  -1 -16    0.75    0.92
   0   1 -16   -0.19    0.89
   0   1 -16    0.26    1.01
   0  -1 -16   -0.32    1.10
   0   1 -16   -1.18    1.47
   0   1 -17   -0.33    0.83
   0  -1 -17   -0.64    0.79
   0   1 -17    1.02    0.91
   0   1 -17   -0.19    1.30
   0   1 -18   19.93    1.27
   0  -1 -18   21.00    1.27
   0   1 -18   20.39    1.69
   0  -2   0 1353.38   39.10
   0   2   0 1450.32   39.12
   0   2   1   96.96    2.93
   0  -2  -1   88.98    2.90
   0   2  -1   92.75    2.86
   0   2   2   56.28    2.20
   0  -2   2   55.42    1.89
   0  -2  -2   55.10    1.95
   0   2   2   56.31    1.96
   0   2  -2   58.87    1.88
   0   2   3 9464.04  269.87
   0  -2  -3 9883.16  270.01
   0   2   3 9487.54  269.88
   0   2  -3 9726.05  269.70
   0   2   3 9999.00  269.77
   0   2   4   46.04    1.70
   0  -2  -4   39.60    1.66
   0  -2   4   46.17    1.46
   0  -2   4   42.70    1.56
   0   2  -4   42.81    1.51
   0  -2  -4   46.70    1.89
   0   2   4   41.73    1.80
   0   2   4   43.86    1.88
   0  -2  -4   41.61    1.76
   0   2   4   42.21    1.92
   0   2  -4   40.87    1.76
   0   2  -5 2497.72   70.22
   0  -2  -5 2536.73   70.44
   0  -2  -5 2642.53   70.74
   0   2   5 2505.05   70.46
   0  -2   5 2602.86   70.31
   0   2   5 2532.19   70.57
   0  -2  -5 2522.07   70.43
   0  -2  -5 2480.54   70.51
   0  -2  -5 2506.56   70.68
   0   2   5 2517.54   70.55
   0   2   5 2463.79   70.63
   0   2  -5 2479.46   70.44
   0  -2  -6  175.28    5.35
   0  -2  -6  164.27    5.47
   0  -2  -6  168.17    5.25
   0   2   6  168.43    5.45
   0  -2  -6  180.13    5.55
   0   2  -6  158.28    4.96
   0  -2   6  166.91    5.07
   0  -2  -6  163.78    5.20
   0  -2  -7 1077.71   29.45
   0  -2  -7 1043.55   29.57
   0  -2  -7 1090.23   29.36
   0   2  -7 1044.67   29.10
   0  -2  -7 1031.81   29.16
   0   2   7 1021.53   29.48
   0  -2  -7 1017.61   29.27
   0  -2   7  971.12   29.08
   0  -2  -8  249.89    7.76
   0  -2  -8  268.53    7.99
   0   2  -8  255.16    7.71
   0   2   8  250.78    8.06
   0  -2  -8  250.91    8.36
   0  -2  -8  270.62    8.11
   0  -2  -9   13.96    1.32
   0   2  -9   14.54    1.06
   0  -2  -9   16.11    1.34
   0  -2  -9   11.07    1.49
   0   2   9   16.43    1.36
   0  -2  -9   14.53    1.18
   0   2 -10  403.84   12.38
   0  -2 -10  448.86   12.79
   0  -2 -10  436.63   12.95
   0  -2 -10  432.06   12.88
   0   2  10  412.52   12.74
   0  -2 -10  412.18   13.14
   0  -2 -10  414.52   12.48
   0  -2 -11   22.36    1.52
   0  -2 -11   25.56    1.59
   0   2 -11   19.11    1.35
   0  -2 -11   20.87    1.72
   0  -2 -11   21.23    1.74
   0  -2 -11   22.80    1.74
   0   2  11   22.00    1.60
   0  -2 -11   23.05    1.93
   0  -2 -12   15.76    1.78
   0   2  12   15.64    1.39
   0  -2 -12   17.95    1.38
   0   2 -12   17.14    1.47
   0  -2 -12   17.39    1.69
   0   2 -12   14.81    1.27
   0   2 -13   88.80    3.38
   0  -2 -13   81.51    3.85
   0  -2 -13   82.88    3.49
   0   2 -13   92.38    3.60
   0  -2 -13   96.61    3.80
   0   2 -14  265.38    8.01
   0  -2 -14  281.81    8.50
   0  -2 -14  250.37    8.16
   0   2 -14  262.59    8.25
   0  -2 -15    2.94    1.22
   0   2  15    2.13    1.01
   0  -2 -15    2.34    0.81
   0  -2 -15    3.05    1.05
   0   2  16   83.76    3.25
   0  -2 -16   84.58    3.20
   0  -2 -16   86.05    3.32
   0  -2 -17  167.37    5.38
   0   2  17  161.42    5.33
   0  -2 -17  159.69    5.25
   0   3   0    0.57    0.70
   0  -3   0    1.01    0.77
   0  -3   0    0.18    0.42
   0   3   0    0.72    0.66
   0   3  -1  156.62    4.73
   0  -3   1  149.22    4.74
   0   3   1  153.43    4.98
   0   3  -1  151.06    4.89
   0   3   1  150.64    4.86
   0  -3  -1  154.56    5.01
   0   3  -1  152.82    5.00
   0   3   1  152.33    5.13
   0  -3  -1  154.24    5.16
   0   3  -1  153.78    5.12
   0  -3   1  153.99    5.02
   0  -3  -2  285.44    8.56
   0   3  -2  303.35    8.45
   0   3  -2  283.14    8.57
   0   3   2  279.31    8.62
   0  -3  -2  282.31    8.80
   0   3  -2  287.77    8.68
   0   3   2  287.32    8.94
   0  -3  -2  300.89    9.03
   0   3  -2  279.50    8.82
   0  -3   2  288.18    8.71
   0   3  -2  275.73    8.64
   0  -3  -3 1025.71   29.52
   0   3  -3 1037.79   29.43
   0   3   3 1029.89   29.61
   0   3   3 1002.16   29.83
   0  -3  -3 1102.82   30.06
   0   3  -3 1055.59   29.58
   0  -3  -3 1036.34   29.47
   0  -3  -3 1063.36   29.81
   0   3   4  662.86   19.53
   0  -3  -4  673.32   19.42
   0  -3  -4  690.77   19.76
   0  -3  -4  697.46   19.99
   0   3   4  634.79   19.73
   0   3  -4  692.87   19.48
   0  -3   5   69.27    2.63
   0  -3  -5   64.57    2.88
   0  -3  -5   64.80    2.61
   0   3   5   69.47    2.76
   0  -3  -5   67.65    3.12
   0   3   5   58.99    2.85
   0   3  -5   66.30    2.67
   0   3   6    0.61    0.86
   0  -3  -6    0.41    0.96
   0  -3  -6    0.76    0.77
   0   3  -6    0.47    0.97
   0   3   6    1.82    1.13
   0  -3  -6    0.24    1.20
   0   3   7  191.90    6.16
   0   3  -7  183.95    5.97
   0  -3  -7  181.07    6.59
   0   3   7  170.05    6.25
   0  -3  -7  179.08    6.04
   0  -3  -7  179.37    6.32
   0  -3  -7  185.56    5.95
   0   3  -8  588.91   16.84
   0   3   8  591.82   17.07
   0   3   8  551.71   17.13
   0  -3  -8  546.97   17.51
   0  -3  -8  570.46   17.01
   0  -3  -8  567.35   17.27
   0  -3  -8  577.89   16.86
   0   3   9  914.91   25.53
   0   3  -9  887.81   25.28
   0  -3  -9  897.14   25.31
   0   3   9  852.20   25.55
   0  -3  -9  925.63   25.79
   0  -3  -9  889.84   25.51
   0   3  10    9.76    1.40
   0  -3 -10    9.37    1.61
   0  -3 -10    9.18    1.38
   0  -3 -10    7.54    1.23
   0   3 -10    8.35    1.38
   0   3  10    6.84    1.28
   0  -3 -10    9.07    1.83
   0  -3 -11  109.35    4.28
   0   3 -11  121.00    4.42
   0   3  11  117.13    4.43
   0  -3 -11  122.02    5.01
   0   3  11  108.63    4.37
   0  -3 -11  121.28    4.53
   0  -3 -12  112.29    4.28
   0   3  12  108.29    4.42
   0   3 -12  117.66    4.33
   0   3  12  111.98    4.30
   0  -3 -12  111.39    4.76
   0  -3 -12  121.07    4.47
   0  -3 -13  148.58    5.10
   0  -3 -13  129.08    5.42
   0   3  13  134.87    5.11
   0   3 -13  152.76    5.19
   0   3  13  148.08    5.12
   0  -3 -13  152.06    5.24
   0   3 -14  125.61    4.46
   0   3  14  129.90    4.38
   0   3  14  107.21    4.20
   0  -3 -14  134.70    4.53
   0  -3 -14  114.78    4.56
   0  -3 -15    0.47    0.73
   0   3 -15    0.05    1.01
   0   3  15    0.75    0.71
   0  -3 -15    0.25    0.77
   0  -3 -16    0.19    0.58
   0   3  16    0.51    0.55
   0  -3 -16    0.04    0.63
   0   3 -16    0.40    0.82
   0   4   0  639.95   18.67
   0  -4   0  642.14   18.94
   0   4   0  624.15   18.71
   0   4   0  664.29   18.93
   0   4  -1  115.61    4.11
   0   4   1  114.72    4.21
   0  -4   1  112.84    4.36
   0  -4  -1  110.34    4.42
   0   4   1  115.05    4.39
   0   4   2  201.86    6.71
   0  -4  -2  185.40    6.42
   0   4  -2  194.90    6.44
   0  -4  -2  197.93    6.76
   0   4   2  206.68    6.54
   0   4   3   34.87    1.93
   0  -4  -3   29.14    1.86
   0  -4   3   32.03    1.94
   0   4   3   34.68    2.10
   0   4   3   36.18    2.31
   0  -4  -3   33.43    2.22
   0   4  -3   32.46    1.90
   0   4   4   20.90    1.59
   0   4   4   17.75    1.29
   0  -4   4   19.17    1.50
   0  -4  -4   15.38    1.45
   0   4  -4   18.66    1.53
   0   4   4   19.51    1.92
   0  -4  -4   20.64    1.89
   0   4   5  251.85    7.90
   0   4   5  254.91    8.14
   0  -4   5  242.12    7.88
   0  -4  -5  244.63    8.17
   0   4   5  246.26    8.39
   0   4  -5  246.28    7.88
   0  -4  -5  260.94    8.52
   0   4   6   28.76    1.94
   0   4   6   27.33    1.66
   0  -4   6   28.10    1.60
   0  -4  -6   27.32    1.57
   0  -4  -6   28.29    1.99
   0   4   6   27.71    2.03
   0   4   6   31.07    2.18
   0  -4  -6   28.47    2.25
   0   4  -6   28.46    1.85
   0   4   7  449.64   13.58
   0  -4  -7  477.10   14.02
   0  -4  -7  439.17   13.43
   0  -4  -7  453.93   13.84
   0   4   7  457.32   13.98
   0  -4  -7  446.28   14.25
   0   4  -7  448.81   13.49
   0   4   7  443.49   13.99
   0  -4  -8   23.07    1.54
   0  -4  -8   24.88    1.70
   0   4   8   23.59    1.95
   0  -4  -8   22.90    2.17
   0   4   8   24.81    1.95
   0   4  -8   24.43    1.70
   0  -4  -9   43.65    2.16
   0   4   9   45.70    2.48
   0  -4  -9   42.92    2.71
   0   4   9   42.58    2.47
   0   4  -9   43.63    2.21
   0  -4 -10  127.20    4.49
   0   4 -10  121.71    4.49
   0   4  10  127.17    4.77
   0   4  10  134.10    4.77
   0  -4 -10  123.11    5.03
   0   4 -11  440.57   13.16
   0   4  11  433.99   13.38
   0  -4 -11  444.55   13.19
   0   4  11  441.99   13.33
   0   4  11  450.50   13.42
   0   4  12  184.92    6.16
   0   4 -12  196.02    6.10
   0  -4 -12  195.52    6.52
   0   4  12  187.17    6.10
   0  -4 -12  188.45    6.08
   0  -4 -13  163.05    5.41
   0   4 -13  169.55    5.15
   0  -4 -13  162.03    5.12
   0  -5   0    8.44    1.45
   0   5   0   16.31    1.53
   0  -5  -1   47.32    2.47
   0  -5   1   52.05    2.45
   0   5   1   53.23    2.31
   0   5  -1   50.87    2.27
   0  -5   2  337.50   10.58
   0  -5  -2  346.16   10.73
   0   5   2  354.22   10.44
   0   5  -2  336.72   10.39
   0  -5  -2  353.78   10.73
   0  -5   3    0.53    0.82
   0  -5  -3   -0.13    1.01
   0  -5  -3   -0.26    0.97
   0   5  -3    0.04    0.90
   0  -5   4   62.58    2.56
   0  -5  -4   67.95    2.92
   0   5  -4   60.82    2.55
   0  -5  -5   53.58    2.49
   0  -5  -5   51.57    2.54
   0   5  -5   51.90    2.21
   0  -5  -6  164.71    5.76
   0  -5  -6  170.63    5.63
   0  -5  -7    5.56    1.08
   0  -5  -7    4.95    0.87
   0  -5  -8   17.97    1.40
   0  -5  -9    2.18    0.82
   1   0 -19    4.27    0.69
   1   0 -18   -0.09    0.84
   1   0 -18   -0.13    1.28
   1   0 -18    0.80    0.77
   1   0 -17   63.46    2.71
   1   0 -17   57.95    2.74
   1   0 -16   -0.13    1.10
   1   0 -16   -1.08    1.53
   1   0 -16    0.14    1.00
   1   0 -15   66.64    3.06
   1   0 -15   64.08    3.11
   1   0 -15   67.33    3.38
   1   0 -14    0.47    1.16
   1   0 -14    0.37    1.51
   1   0 -14   -0.79    1.10
   1   0 -14    0.36    0.72
   1   0 -13  333.60   10.47
   1   0 -13  327.53   10.18
   1   0 -13  351.88   10.62
   1   0 -12    0.53    1.02
   1   0 -12    0.94    0.68
   1   0 -11   64.27    2.73
   1   0 -11   63.29    2.51
   1   0 -11   65.44    2.80
   1   0 -10    1.51    0.88
   1   0 -10   -0.04    0.95
  -1   0  10    0.10    0.44
   1   0 -10   -0.04    0.60
   1   0  -9 2311.39   62.20
   1   0  -9 2178.30   62.20
   1   0  -9 2174.79   62.06
  -1   0   9 2242.06   61.96
   1   0  -9 2191.54   62.16
   1   0  -8    0.47    0.74
   1   0  -8   -0.38    0.79
   1   0  -8    0.36    0.52
  -1   0   8    0.35    0.45
  -1   0   8   -0.14    0.46
   1   0  -7   92.64    3.21
  -1   0   7   99.94    3.05
   1   0  -7   98.50    3.23
   1   0  -6    0.43    0.45
  -1   0   6   -0.04    0.37
  -1   0   6   -0.11    0.41
   1   0  -5  520.45   14.92
  -1   0   5  531.39   14.86
  -1   0   4    0.23    0.34
   1   0  -4   -0.07    0.37
  -1   0   2    0.09    0.20
  -1   0   2    9.57    0.35
  -1   0   0    0.06    0.12
   1   0   0    0.14    0.15
  -1   0  -2    0.05    0.25
   1   0   2    0.01    0.26
   1   0   3  249.91    7.08
   1   0   4    7.57    0.45
   1   0   4   -0.03    0.35
   1   0   5  576.36   16.00
   1   0   5  558.91   16.04
   1   0   6    0.04    0.40
   1   0   6   -0.02    0.39
  -1   0  -7  255.99    7.52
   1   0   7  254.74    7.47
   1   0   7  252.26    7.41
  -1   0  -7  250.23    7.61
  -1   0  -8    0.53    0.78
  -1   0  -8    0.90    0.84
   1   0   8   -0.17    0.48
  -1   0  -8    0.78    0.55
   1   0   8    0.09    0.47
  -1   0  -9  267.46    7.77
   1   0   9  249.82    7.62
  -1   0  -9  252.00    7.82
  -1   0  -9  246.43    7.80
   1   0   9  254.21    7.56
  -1   0 -10    0.08    0.63
  -1   0 -10    1.16    0.92
  -1   0 -11  936.96   25.82
  -1   0 -11  863.48   25.65
  -1   0 -12   -1.07    1.26
  -1   0 -12    0.71    0.74
  -1   0 -13   33.11    2.12
  -1   0 -13   30.26    1.74
  -1   0 -13   33.91    2.02
  -1   0 -14    0.14    1.24
  -1   0 -14    0.06    1.22
  -1   0 -14   -0.14    1.43
  -1   0 -14    0.16    0.76
  -1   0 -15   96.98    4.12
  -1   0 -15  100.17    3.86
  -1   0 -15   97.28    3.96
  -1   0 -16    0.69    1.01
  -1   0 -16   -0.74    1.40
  -1   0 -16    1.27    1.14
  -1   0 -16    0.32    1.13
  -1   0 -17  102.50    3.91
  -1   0 -17  101.90    3.87
  -1   0 -18    0.87    0.78
  -1   0 -18    0.98    1.22
  -1   0 -18   -0.09    0.82
  -1   0 -19   67.98    2.52
   1   1 -18    0.43    0.68
   1  -1 -18   -0.04    0.60
   1   1 -17  303.81    8.95
   1   1 -17  290.67    9.13
   1  -1 -17  282.20    9.06
   1   1 -16  205.14    6.53
   1  -1 -16  212.49    6.61
   1  -1 -16  186.97    6.66
   1   1 -16  198.15    6.76
   1  -1 -15   98.49    3.69
   1  -1 -15   93.51    4.18
   1   1 -15   90.92    3.53
   1  -1 -15   96.86    3.61
   1   1 -15   90.82    3.75
   1  -1 -15   87.44    3.70
   1   1 -14   11.58    1.32
   1   1 -14   12.98    1.39
   1  -1 -14   10.95    1.50
   1  -1 -14   11.85    1.31
   1   1 -14   11.13    1.37
   1  -1 -14   11.73    1.40
   1  -1 -13  108.97    4.03
   1   1 -13  108.22    3.95
   1  -1 -13  113.92    4.27
   1   1 -13  109.54    3.93
   1  -1 -13  112.84    4.06
   1  -1 -13  102.97    4.13
   1  -1 -12  145.10    5.28
   1  -1 -12  151.19    4.96
   1   1 -12  144.14    4.83
   1   1 -12  146.70    4.90
   1  -1 -12  136.92    5.09
   1  -1 -12  141.24    4.97
   1  -1 -11   -0.06    1.03
   1   1 -11    0.19    0.85
   1  -1 -11   -0.43    0.97
   1  -1 -11    0.43    1.21
   1  -1 -11    0.05    0.82
   1  -1 -11    0.06    0.88
   1  -1 -10  702.07   19.76
   1  -1 -10  734.42   19.87
   1  -1 -10  703.43   19.63
   1  -1 -10  708.12   19.78
   1   1 -10  657.96   19.60
   1  -1 -10  646.14   19.81
  -1  -1  10  637.11   19.39
   1  -1  -9    3.30    0.81
   1  -1  -9    4.03    0.92
   1  -1  -9    3.43    0.90
   1  -1  -9    3.98    1.06
   1  -1  -9    3.71    0.83
   1  -1  -9    4.01    0.88
   1  -1  -8   56.00    2.29
   1  -1  -8   62.87    2.50
   1  -1  -8   60.11    2.41
  -1  -1   8   61.21    2.15
  -1  -1   8   62.48    1.98
   1  -1  -8   59.55    2.47
   1   1  -8   62.02    2.31
   1  -1  -8   65.74    2.45
   1  -1  -7 1367.82   39.36
   1  -1  -7 1423.98   39.53
   1  -1  -7 1375.07   39.52
  -1  -1   7 1437.70   39.28
  -1  -1   7 1402.56   39.09
   1  -1  -7 1401.14   39.64
  -1   1   7 1443.30   39.42
   1  -1  -7 1366.60   39.46
   1  -1  -6  131.21    4.29
  -1   1   6  140.79    4.22
  -1  -1   6  133.88    4.06
   1  -1  -6  134.21    4.19
  -1  -1   6  136.29    3.91
   1  -1  -6  141.24    4.37
   1  -1  -5  915.79   25.70
  -1   1   5  911.70   25.55
  -1  -1   5  910.61   25.38
   1  -1  -5  904.62   25.53
  -1  -1   5  903.17   25.41
  -1   1   4 2401.30   68.37
   1  -1  -4 2539.71   68.52
   1   1   1  578.82   15.89
   1  -1   1  539.08   15.82
   1   1   1  560.31   15.82
  -1  -1  -1  597.01   15.89
   1  -1   1  596.97   15.92
  -1   1  -3 1391.01   39.66
   1  -1   3 1438.22   39.67
  -1  -1  -3 1450.35   39.71
  -1  -1  -4 4736.15  131.08
  -1   1  -4 4703.15  130.82
   1  -1   5    6.02    0.51
  -1   1  -5    5.86    0.50
  -1  -1  -5    4.96    0.56
  -1  -1  -5    6.51    0.72
  -1  -1  -6   94.88    3.15
  -1   1  -6   92.43    3.08
   1  -1   6   93.74    2.96
   1  -1   7 1113.00   32.24
   1  -1   7 1154.75   32.30
   1   1   7 1153.26   32.39
  -1  -1  -7 1108.66   32.48
  -1   1  -7 1135.19   32.36
  -1  -1  -7 1201.94   32.48
  -1  -1  -7 1148.25   32.44
  -1   1  -7 1161.72   32.46
  -1  -1  -7 1186.60   32.49
  -1   1  -7 1172.49   32.40
   1   1   7 1131.24   32.44
   1   1   7 1141.86   32.50
   1   1   8    5.23    0.64
  -1   1  -8    5.35    0.56
   1  -1   8    6.45    0.63
  -1  -1  -8    6.21    0.83
   1  -1   8    6.01    0.64
  -1  -1  -8    5.11    0.84
  -1  -1  -8    7.50    0.99
  -1   1  -8    4.99    0.86
  -1   1  -8    7.04    0.98
  -1  -1  -8    6.29    0.95
  -1   1  -8    7.04    0.86
   1   1   8    4.40    0.81
   1  -1   8    4.23    0.62
   1   1   8    4.30    0.84
   1   1   9   25.52    1.22
  -1   1  -9   19.30    1.06
   1  -1   9   21.82    1.16
  -1  -1  -9   24.23    1.43
  -1   1  -9   23.04    1.36
  -1  -1  -9   25.14    1.53
  -1   1  -9   26.16    1.47
  -1  -1  -9   24.41    1.55
   1   1   9   21.29    1.37
   1   1   9   25.01    1.47
  -1  -1 -10   78.54    3.08
  -1  -1 -10   79.40    3.03
  -1   1 -10   78.97    2.98
  -1  -1 -10   75.46    2.96
  -1  -1 -10   72.84    3.11
  -1  -1 -10   73.92    3.09
  -1   1 -10   80.41    2.98
   1   1  10   73.24    2.95
   1   1  10   77.98    3.02
  -1  -1 -11   15.71    1.26
  -1  -1 -11   11.85    1.25
  -1   1 -11   12.30    1.38
  -1  -1 -11   12.39    1.31
  -1  -1 -11   13.77    1.53
  -1   1 -11   12.99    1.26
  -1  -1 -11   13.36    1.50
   1   1  11   10.45    1.12
   1   1  11   15.64    1.27
  -1  -1 -12   11.38    1.56
  -1   1 -12   14.82    1.41
  -1   1 -12   14.83    1.56
  -1  -1 -12   15.44    1.76
  -1  -1 -12   14.83    1.44
  -1  -1 -12   14.61    1.39
  -1  -1 -13  125.86    4.63
  -1   1 -13  119.98    4.39
  -1  -1 -13  122.33    4.75
  -1  -1 -13  119.72    4.36
  -1   1 -13  124.16    4.54
  -1  -1 -13  110.71    4.37
  -1  -1 -14  181.84    6.17
  -1  -1 -14  180.23    6.14
  -1   1 -14  190.46    6.43
  -1   1 -14  172.55    6.10
  -1   1 -14  178.71    6.18
  -1  -1 -14  188.06    6.38
  -1   1 -15  160.90    5.69
  -1   1 -15  172.40    6.07
  -1  -1 -15  171.53    6.24
  -1  -1 -15  172.62    5.75
  -1   1 -15  166.45    5.80
  -1  -1 -15  174.14    5.97
  -1  -1 -15  175.18    5.79
  -1  -1 -15  151.78    5.81
  -1   1 -16    1.59    1.00
  -1  -1 -16    0.39    1.14
  -1  -1 -16    0.37    1.09
  -1   1 -16    0.31    1.06
  -1   1 -16    0.41    1.42
  -1   1 -16    0.45    0.94
  -1  -1 -16    0.68    0.89
  -1  -1 -16    0.56    0.84
  -1  -1 -17  146.49    5.21
  -1   1 -17  154.67    5.29
  -1   1 -17  162.26    5.54
  -1   1 -17  161.71    5.17
  -1  -1 -17  152.65    5.32
  -1  -1 -18    2.02    0.66
  -1   1 -18    1.52    0.67
  -1   1 -18    1.81    1.09
  -1   1 -18    1.16    0.75
   1  -2 -18    0.55    0.66
   1   2 -18    0.47    0.84
  -1   2  18    0.41    0.59
   1  -2 -17   77.59    3.01
  -1   2  17   76.50    2.97
   1  -2 -17   73.66    2.84
   1  -2 -16   -0.18    1.02
  -1   2  16    0.47    0.92
   1  -2 -16    0.34    0.62
   1  -2 -16   -0.11    0.81
   1  -2 -15   19.02    1.73
  -1   2  15   18.33    1.59
   1  -2 -15   16.22    1.30
   1  -2 -15   18.91    1.50
   1  -2 -14   26.14    1.94
   1  -2 -14   26.28    1.88
   1   2 -14   23.82    1.62
   1  -2 -14   20.43    1.55
  -1   2  13  300.16   10.27
   1   2 -13  346.52   10.11
   1  -2 -13  316.92   10.63
   1  -2 -13  317.47   10.28
   1   2 -13  359.61   10.47
   1  -2 -13  361.47   10.62
   1   2 -12   41.18    2.00
   1  -2 -12   41.91    2.39
   1  -2 -12   41.62    2.49
   1  -2 -12   38.73    2.08
   1   2 -12   43.26    2.19
   1  -2 -11    9.96    1.52
   1  -2 -11    8.86    1.32
   1   2 -11    9.93    1.33
   1   2 -11    8.85    1.06
   1  -2 -11    8.90    1.38
  -1   2  11    6.98    1.08
   1   2 -11    9.02    1.10
   1  -2 -11    7.13    1.00
   1   2 -10    0.25    0.73
   1  -2 -10    0.72    0.66
   1  -2 -10    0.75    1.01
   1  -2 -10    0.62    0.95
   1   2 -10   -0.39    1.04
   1  -2 -10    0.29    1.02
  -1   2  10    0.06    0.87
   1  -2 -10   -0.54    1.10
   1   2  -9  335.64   10.19
   1  -2  -9  315.85   10.09
   1   2  -9  355.92   10.20
   1  -2  -9  346.11   10.32
   1  -2  -9  334.30   10.67
  -1   2   9  332.69   10.30
   1  -2  -9  347.64   10.41
   1   2  -8   84.32    3.27
   1   2  -8  101.81    3.28
   1  -2  -8   87.81    3.19
   1  -2  -8   97.55    3.43
  -1   2   8   94.06    3.46
   1  -2  -8   90.99    3.68
   1  -2  -8   92.04    3.45
   1  -2  -7  231.12    7.45
   1  -2  -7  236.03    7.32
   1   2  -7  232.57    7.16
   1  -2  -7  238.71    7.27
   1  -2  -7  232.07    7.20
   1  -2  -7  242.94    7.59
  -1   2   7  232.57    7.35
   1   2  -7  239.10    7.09
   1  -2  -6 5774.06  160.11
  -1  -2   6 5609.83  159.84
   1  -2  -6 5880.98  160.13
   1  -2  -6 5801.72  160.18
   1  -2  -6 5843.93  160.34
  -1   2   6 5763.58  160.27
   1   2  -6 5763.03  160.05
   1  -2  -5  392.94   11.43
   1   2  -5  393.59   11.14
  -1  -2   5  383.14   11.19
   1  -2  -5  402.91   11.46
   1  -2  -5  392.28   11.49
   1  -2  -5  389.63   11.64
  -1   2   5  385.56   11.59
   1   2  -5  406.22   11.42
  -1   2   4  152.07    4.71
   1   2  -4  154.48    4.45
   1  -2  -4  154.69    4.70
   1  -2  -4  145.83    4.69
  -1   2   4  147.25    4.86
   1  -2  -4  144.68    5.01
   1   2  -4  154.92    4.71
   1  -2  -4  148.70    4.72
   1  -2  -4  155.02    4.90
  -1  -2   3 1802.21   50.36
  -1   2   3 1861.46   50.57
  -1   2   3 1770.74   50.29
   1   2  -3 1887.44   50.35
  -1  -2   3 1735.28   50.28
   1  -2  -3 1812.90   50.56
  -1   2   3 1774.92   50.74
   1  -2  -3 1879.91   50.86
   1   2  -3 1853.66   50.56
   1  -2  -3 1854.95   50.73
   1  -2  -2  405.36   11.46
  -1   2   2  384.93   11.16
   1  -2  -2  377.86   11.15
   1   2  -2  407.73   11.00
  -1   2   1  127.79    4.33
  -1   2   1  145.51    4.20
  -1  -2   1  133.97    4.04
   1  -2  -1  131.90    4.16
   1   2  -1  143.15    4.05
  -1   2   0   44.35    1.59
   1   2   0   45.47    1.53
  -1  -2   0   44.47    1.52
   1   2   1   89.23    2.80
  -1   2  -1   92.07    2.87
  -1  -2  -1   88.14    2.79
   1  -2   1   86.49    2.83
  -1   2  -1   92.17    2.83
   1   2   1   89.53    3.06
   1   2   2   32.67    1.55
  -1   2  -2   29.26    1.44
   1   2   2   30.36    1.24
  -1   2  -2   31.36    1.22
   1  -2   2   31.71    1.26
  -1  -2  -2   34.75    1.43
   1   2   2   33.85    1.55
   1   2   3 1321.34   37.21
   1   2   3 1407.40   36.97
  -1   2  -3 1340.36   36.80
  -1  -2  -3 1385.54   36.95
   1  -2   3 1254.32   36.69
   1   2   3 1283.33   36.68
  -1   2  -3 1289.90   36.80
   1  -2   3 1395.72   36.92
   1   2   3 1363.19   37.16
   1   2   4  161.54    4.94
   1   2   4  159.96    5.02
   1   2   4  157.66    5.09
  -1  -2  -4  161.76    4.82
  -1  -2  -4  177.36    5.13
   1   2   4  157.57    4.83
  -1   2  -4  162.58    4.71
   1   2   4  168.86    4.64
   1  -2   4  163.68    4.78
   1  -2   4  164.25    4.63
   1  -2   5  465.82   13.08
   1  -2   5  450.77   12.95
  -1   2  -5  449.38   12.98
  -1  -2  -5  473.79   13.44
   1   2   5  477.74   12.98
  -1  -2  -5  437.68   13.09
   1   2   5  456.10   13.28
  -1  -2  -5  438.65   13.22
   1   2   5  458.30   13.24
  -1  -2  -5  454.13   13.13
   1   2   5  444.60   13.37
   1   2   5  441.06   13.32
  -1  -2  -6 1181.91   34.38
   1  -2   6 1199.35   34.24
   1   2   6 1302.73   34.28
   1  -2   6 1220.10   34.32
  -1   2  -6 1155.06   34.21
  -1  -2  -6 1242.27   34.58
   1   2   6 1257.72   34.55
  -1   2  -6 1223.00   34.34
  -1  -2  -6 1210.98   34.25
  -1   2  -6 1233.80   34.30
  -1  -2  -6 1243.77   34.43
   1   2   6 1199.66   34.63
   1   2   6 1216.91   34.62
   1   2   7  839.92   23.05
   1  -2   7  808.34   23.03
  -1  -2  -7  817.44   23.36
   1   2   7  835.91   23.24
  -1   2  -7  778.13   23.04
  -1  -2  -7  841.92   23.23
  -1   2  -7  804.53   23.05
   1   2   7  809.89   23.38
   1   2   7  792.37   23.39
  -1  -2  -7  796.21   23.02
   1   2   8  630.69   18.19
  -1  -2  -8  634.62   18.52
  -1  -2  -8  682.81   18.42
  -1   2  -8  648.92   18.21
  -1   2  -8  664.06   18.31
  -1  -2  -8  623.79   18.17
   1   2   8  637.63   18.56
   1   2   8  652.83   18.54
  -1  -2  -9   71.37    2.73
  -1   2  -9   70.65    2.87
   1   2   9   73.34    3.06
  -1  -2  -9   72.91    3.11
  -1  -2  -9   74.07    3.08
  -1  -2  -9   72.14    2.95
  -1   2  -9   72.18    2.74
  -1  -2 -10   31.43    1.76
  -1   2 -10   34.33    1.97
  -1  -2 -10   33.37    1.94
  -1   2 -10   36.29    1.77
   1   2  10   33.39    1.99
  -1  -2 -10   31.73    2.01
  -1  -2 -10   35.10    2.09
  -1  -2 -11   13.38    1.46
  -1  -2 -11   11.74    1.49
  -1   2 -11   12.39    1.19
  -1  -2 -11   12.44    1.48
  -1  -2 -11   12.29    1.68
  -1  -2 -11   15.46    1.34
  -1   2 -11   13.82    1.50
   1   2  11   13.18    1.41
  -1   2 -12   29.42    1.85
  -1  -2 -12   34.17    2.18
   1   2  12   33.39    1.99
  -1  -2 -12   35.33    2.42
  -1   2 -12   33.85    2.17
  -1  -2 -12   38.38    1.95
  -1   2 -13   18.75    1.84
  -1  -2 -13   17.25    1.82
  -1  -2 -13   17.64    1.65
  -1   2 -13   13.87    1.35
   1   2  13   16.41    1.43
  -1  -2 -13   16.03    1.38
  -1   2 -13   18.84    1.48
  -1  -2 -14    2.16    1.18
   1   2  14    3.79    1.09
  -1   2 -14    3.05    1.02
  -1   2 -14    2.63    1.35
  -1   2 -14    3.29    0.92
  -1  -2 -14    1.38    0.83
  -1  -2 -14    2.29    1.18
   1   2  15  146.64    5.04
  -1   2 -15  153.71    5.17
  -1  -2 -15  136.38    5.05
  -1  -2 -15  146.49    5.03
  -1  -2 -16    9.00    1.08
  -1  -2 -16    6.38    1.18
  -1   2 -16    7.00    1.39
   1   2  16    8.03    1.04
  -1  -2 -16    6.73    0.83
  -1  -2 -17   39.86    1.89
   1   2  17   35.83    1.77
  -1   2 -17   37.10    2.07
  -1  -2 -17   40.42    1.81
   1  -3 -16   15.72    1.11
  -1   3  16   15.40    1.14
  -1   3  16   16.54    1.20
   1  -3 -15    6.26    0.99
   1   3 -15    7.50    1.16
  -1   3  15    6.91    0.95
   1  -3 -15    4.52    0.93
   1  -3 -14  138.42    4.69
   1  -3 -14  128.64    4.54
   1   3 -14  129.62    4.62
  -1   3  14  137.41    4.61
   1  -3 -13   19.21    1.59
   1  -3 -13   16.51    1.75
  -1   3  13   18.34    1.44
  -1   3  13   18.81    1.54
   1   3 -13   14.90    1.62
   1  -3 -12   99.15    3.85
  -1   3  12   91.44    3.69
  -1   3  12   85.60    3.69
   1   3 -12   92.49    3.69
  -1   3  12   89.86    3.56
   1  -3 -12   86.02    4.03
   1  -3 -11   43.05    2.30
   1   3 -11   45.26    2.36
  -1   3  11   44.96    2.39
  -1   3  11   40.79    2.39
  -1   3  11   39.64    2.25
   1  -3 -11   41.42    2.75
   1  -3 -11   41.85    2.35
   1  -3 -10  198.12    6.63
  -1   3  10  202.95    6.79
  -1   3  10  183.59    6.87
   1   3 -10  210.79    6.66
   1  -3 -10  198.02    7.27
   1  -3 -10  201.06    6.82
   1  -3  -9  526.31   15.23
   1   3  -9  517.50   15.13
  -1   3   9  517.41   15.39
  -1   3   9  494.69   15.56
  -1   3   9  492.83   15.35
   1  -3  -9  493.35   15.06
   1  -3  -9  528.64   15.61
   1  -3  -9  511.25   15.34
   1  -3  -8   85.93    3.25
   1   3  -8   83.10    3.19
  -1   3   8   84.40    3.40
   1  -3  -8   72.27    3.17
   1  -3  -8   78.68    3.25
   1  -3  -8   76.40    3.49
  -1   3   8   81.23    3.42
   1   3  -7   28.04    1.71
  -1   3   7   29.99    1.81
   1  -3  -7   27.55    2.12
  -1   3   7   27.63    1.85
   1  -3  -7   26.66    1.90
   1  -3  -7   27.75    1.70
   1  -3  -6 1283.67   37.55
   1  -3  -6 1320.96   37.87
   1  -3  -6 1355.95   37.55
  -1   3   6 1359.77   37.73
   1  -3  -6 1343.23   38.08
  -1   3   6 1242.47   37.77
   1   3  -6 1352.51   37.50
   1  -3  -5  191.57    6.45
   1  -3  -5  193.43    6.19
  -1   3   5  197.00    6.36
  -1   3   5  185.91    6.51
   1  -3  -5  204.48    6.22
  -1   3   5  177.50    6.42
   1  -3  -5  194.19    6.69
   1   3  -5  205.66    6.23
   1  -3  -4   98.93    3.71
   1  -3  -4  100.48    3.49
  -1   3   4   94.58    3.58
  -1   3   4   97.58    3.81
   1  -3  -4  103.35    3.52
   1  -3  -4  105.45    3.98
   1   3  -4  100.61    3.54
   1  -3  -3  173.74    5.46
  -1   3   3  165.81    5.53
   1  -3  -3  171.26    5.63
   1  -3  -3  171.39    5.37
   1   3  -3  172.86    5.41
  -1   3   3  168.42    5.73
   1  -3  -3  177.18    5.87
   1   3  -3  171.38    5.47
   1  -3  -2  104.54    3.55
  -1   3   2  106.66    3.65
  -1   3   2  106.24    3.75
   1  -3  -2   98.75    3.65
   1   3  -2  108.63    3.63
   1  -3  -2  111.23    3.98
   1   3  -2  104.82    3.76
  -1   3   2  102.11    3.86
   1   3  -2  103.03    3.60
   1  -3  -1  295.88    9.16
   1   3  -1  324.05    8.99
  -1   3   1  302.84    9.25
   1   3  -1  301.66    9.15
  -1   3   1  306.14    9.34
   1  -3  -1  304.53    9.26
  -1   3   1  321.23    9.49
   1   3  -1  318.94    9.37
   1   3  -1  309.99    9.43
  -1   3   1  300.78    9.49
   1  -3  -1  310.88    9.50
  -1  -3   1  303.01    9.32
  -1   3   0  225.53    7.03
   1   3   0  223.53    6.93
   1  -3   0  227.81    7.17
  -1   3   0  234.58    7.15
   1   3   0  224.34    7.12
   1   3   0  215.09    7.13
  -1  -3   0  226.52    7.13
   1  -3   0  226.68    6.88
   1   3   0  232.20    6.77
  -1  -3  -1 1342.88   37.16
   1  -3   1 1328.66   37.22
  -1   3  -1 1328.58   37.35
   1   3   1 1300.08   37.18
   1   3   1 1329.05   37.59
   1   3   1 1287.25   37.52
  -1   3  -1 1321.03   37.43
  -1   3  -1 1305.59   37.53
  -1  -3  -1 1330.47   37.59
   1  -3   1 1338.37   37.49
   1  -3   2  642.57   18.23
  -1  -3  -2  628.56   18.19
   1   3   2  597.87   18.21
  -1   3  -2  645.81   18.32
   1   3   2  643.79   18.61
  -1   3  -2  646.17   18.40
  -1  -3  -2  637.76   18.68
   1  -3   2  662.45   18.47
  -1  -3  -3  127.37    4.17
  -1  -3  -3  125.32    4.16
   1   3   3  132.24    4.56
  -1  -3  -3  132.70    4.70
   1   3   3  125.26    4.56
  -1   3  -3  131.96    4.34
   1   3   3  124.73    4.23
  -1   3  -3  128.03    4.21
  -1   3  -4  223.68    7.02
   1   3   4  226.18    7.15
  -1  -3  -4  237.20    7.63
   1   3   4  227.98    7.48
  -1  -3  -4  226.09    7.12
  -1  -3  -4  244.79    7.53
   1  -3   4  234.49    7.22
  -1   3  -5  219.99    7.07
   1   3   5  247.30    7.39
  -1  -3  -5  246.88    7.69
  -1  -3  -5  223.25    7.25
   1  -3   5  236.32    7.24
   1   3   5  226.75    7.58
  -1  -3  -5  235.68    7.80
   1   3   6  581.55   16.53
   1   3   6  544.57   16.73
  -1  -3  -6  555.70   17.00
  -1  -3  -6  575.80   16.86
   1  -3   6  557.19   16.26
  -1  -3  -6  545.89   16.44
   1   3   7   50.93    2.43
   1   3   7   52.08    2.66
  -1  -3  -7   55.09    3.00
  -1  -3  -7   48.56    2.40
  -1  -3  -7   51.40    2.72
  -1  -3  -7   55.62    2.33
   1   3   8  332.48   10.17
  -1  -3  -8  322.70    9.96
  -1  -3  -8  326.43   10.74
   1   3   8  321.40   10.35
  -1  -3  -8  340.22   10.49
  -1  -3  -8  314.67   10.15
  -1  -3  -9    4.19    1.40
  -1  -3  -9    2.87    1.10
  -1  -3  -9    3.21    0.98
   1   3   9    1.63    1.16
   1   3   9    3.96    1.07
   1   3  10  202.91    6.79
   1   3  10  203.48    6.97
  -1  -3 -10  210.33    7.14
  -1  -3 -10  196.61    6.90
  -1  -3 -10  200.94    6.64
   1   3  11  102.62    4.05
   1   3  11  106.87    4.20
  -1  -3 -11  107.70    4.74
  -1  -3 -11  109.87    4.25
  -1  -3 -11  102.47    3.97
   1   3  12   66.95    2.95
  -1  -3 -12   65.03    2.92
   1   3  12   63.46    2.96
  -1  -3 -12   68.94    3.48
  -1  -3 -12   70.97    3.15
  -1  -3 -13    0.40    1.01
   1   3  13    1.16    0.91
  -1  -3 -13    0.55    0.96
   1   3  13    0.34    0.86
  -1  -3 -13    0.25    1.23
  -1  -3 -14    1.52    0.94
   1   3  14    1.04    0.79
   1   3  14   -0.35    0.76
  -1  -3 -14    0.07    1.03
  -1  -3 -15    0.34    0.77
  -1  -3 -15    0.74    0.74
  -1  -3 -16  106.11    3.62
  -1   4  13    0.29    0.54
   1  -4 -13   -0.95    0.86
  -1   4  13   -0.52    0.83
  -1   4  12   11.98    1.10
   1   4 -12   11.11    1.17
   1  -4 -12   11.16    1.39
   1  -4 -12   11.93    1.07
  -1   4  11   46.56    2.27
   1   4 -11   41.51    2.17
   1  -4 -11   47.28    2.16
  -1   4  11   45.35    2.23
  -1   4  10  119.80    4.54
   1   4 -10  115.99    4.28
  -1   4  10  126.52    4.53
   1  -4 -10  119.21    4.29
   1   4  -9    0.77    1.00
  -1   4   9   -0.08    1.02
   1  -4  -9   -0.90    1.44
  -1   4   9    0.59    1.08
   1  -4  -9    2.71    0.88
  -1   4   9    0.81    0.80
  -1   4   9   -0.58    1.17
  -1   4   8   41.06    2.15
  -1   4   8   38.94    2.32
   1  -4  -8   38.18    2.00
   1  -4  -8   41.30    2.18
  -1   4   8   44.55    2.45
   1   4  -8   41.70    2.14
  -1   4   8   40.15    2.42
   1  -4  -8   40.68    2.65
  -1   4   7  136.96    5.16
  -1   4   7  140.95    5.02
   1  -4  -7  145.20    5.14
   1  -4  -7  140.59    4.83
  -1   4   7  141.52    5.34
   1   4  -7  140.48    4.87
  -1   4   7  141.72    5.36
   1  -4  -7  139.34    5.56
  -1   4   6   71.21    2.96
  -1   4   6   67.10    3.09
   1  -4  -6   68.22    2.73
  -1  -4   6   63.17    2.71
   1  -4  -6   69.28    3.17
   1   4  -6   65.74    2.87
  -1   4   6   70.91    3.32
  -1   4   6   68.59    3.31
   1  -4  -6   70.84    3.44
  -1   4   5    8.12    1.25
  -1   4   5    6.33    0.99
  -1  -4   5    5.69    0.99
   1  -4  -5    4.29    1.24
   1   4  -5    6.14    1.12
  -1   4   5    4.44    1.23
  -1   4   5    6.09    1.44
   1  -4  -5    4.94    1.46
  -1   4   4  103.49    3.98
  -1   4   4   99.26    3.76
  -1  -4   4   99.22    3.81
  -1   4   4   96.94    4.19
   1  -4  -4  102.15    4.23
   1   4  -4   99.85    3.73
  -1   4   3  269.20    8.76
   1  -4  -3  262.40    8.84
   1   4  -3  267.91    8.41
  -1   4   3  267.85    8.92
  -1   4   3  275.24    8.62
  -1   4   2   23.42    1.75
   1  -4  -2   23.81    1.84
   1   4  -2   25.35    1.66
  -1   4   2   29.38    2.09
  -1   4   2   24.60    1.70
  -1   4   1  325.12    9.98
   1   4  -1  329.84    9.84
   1   4  -1  307.74    9.67
   1  -4  -1  310.70    9.99
  -1   4   1  310.46    9.81
   1   4   0  630.56   18.98
  -1   4   0  660.73   19.20
   1  -4   0  679.87   19.48
  -1   4   0  676.92   19.37
   1   4   0  667.89   19.32
   1   4   0  675.40   19.56
   1   4   0  631.83   19.10
   1  -4   0  645.92   19.37
  -1  -4   0  668.56   19.37
   1   4   1    7.97    1.01
  -1   4  -1    6.20    1.13
   1  -4   1    7.77    1.29
   1   4   1    7.43    1.18
   1   4   1    6.78    1.39
  -1  -4  -1    7.26    1.24
   1  -4   1    8.23    1.21
   1   4   2  144.39    5.21
   1  -4   2  150.60    5.20
  -1  -4  -2  142.87    5.03
  -1   4  -2  141.19    4.78
   1   4   2  143.26    4.98
  -1   4  -2  139.54    4.97
  -1  -4  -2  145.22    5.27
   1   4   3   58.75    2.87
   1  -4   3   60.23    2.71
  -1  -4  -3   57.26    2.68
  -1   4  -3   53.86    2.58
  -1  -4  -3   58.63    2.95
   1   4   3   56.05    2.60
   1   4   4  104.90    4.01
  -1  -4  -4  104.74    4.14
   1  -4   4  108.99    3.97
   1   4   4  101.02    4.27
  -1  -4  -4  106.78    4.37
   1   4   4  100.54    4.28
  -1   4  -4  103.44    3.93
   1   4   5    6.18    1.14
   1  -4   5    6.31    0.97
  -1  -4  -5    6.66    1.28
  -1   4  -5    6.99    1.28
   1   4   5    6.48    1.51
  -1  -4  -5    6.35    1.49
  -1  -4  -6    7.05    0.96
   1  -4   6    7.27    0.96
  -1  -4  -6   10.61    1.48
   1   4   6    8.57    1.58
  -1  -4  -6    8.66    1.60
  -1   4  -6    7.69    1.31
  -1   4  -7   28.18    1.81
   1   4   7   22.02    1.94
  -1  -4  -7   25.35    1.97
  -1  -4  -7   22.98    1.52
  -1  -4  -7   25.47    2.22
   1   4   7   26.22    2.04
   1   4   8  140.79    5.49
  -1   4  -8  151.38    5.10
   1   4   8  150.22    5.50
  -1  -4  -8  149.06    5.78
  -1  -4  -8  156.36    5.59
  -1  -4  -8  140.51    5.01
  -1  -4  -8  141.94    5.18
  -1   4  -9    3.83    1.14
   1   4   9    2.61    1.19
  -1  -4  -9    2.30    1.45
   1   4   9    2.66    1.18
  -1  -4  -9    1.12    0.86
   1   4  10    0.43    1.03
  -1   4 -10    0.51    1.05
  -1  -4 -10   -0.17    1.32
   1   4  10    1.54    1.13
  -1  -4 -10    0.65    0.81
  -1   4 -11  279.05    8.56
   1   4  11  264.44    8.74
   1   4  11  281.79    8.74
  -1  -4 -11  273.65    8.52
  -1   4 -12   62.63    2.56
   1   4  12   61.72    2.61
  -1  -4 -12   63.14    2.50
   1   4  12   59.11    2.54
   1   4  12   58.96    2.62
  -1  -4 -13  136.28    4.85
   1   4  13  134.82    4.60
  -1   4 -13  152.61    4.67
   1   4  13  143.23    4.76
  -1  -4 -13  139.67    4.58
   1  -5  -9    2.31    0.82
   1  -5  -8   38.09    2.03
   1  -5  -7   29.68    1.59
   1  -5  -7   27.61    1.79
   1  -5  -6   67.21    2.78
   1  -5  -6   65.19    2.91
   1  -5  -5  136.27    4.81
  -1   5   5  136.56    4.62
   1  -5  -5  135.25    4.92
  -1  -5   4   81.21    3.17
   1  -5  -4   83.56    3.44
  -1   5   4   87.25    3.25
   1  -5  -3  193.06    6.40
  -1  -5   3  191.13    6.22
   1  -5  -3  186.76    6.40
  -1   5   3  188.50    6.18
   1  -5  -2    2.92    1.06
  -1  -5   2    4.87    1.07
   1  -5  -2    3.91    1.06
  -1   5   2    2.85    1.06
   1  -5  -1   23.64    1.77
   1  -5  -1   19.78    1.61
   1  -5   0    2.90    1.06
  -1  -5   0   -0.76    1.05
  -1  -5  -1  306.35    9.63
   1  -5   1  302.12    9.52
  -1   5  -1  306.96    9.35
   1  -5   2   26.53    1.65
  -1  -5  -2   24.53    1.80
  -1  -5  -2   24.57    1.71
  -1   5  -2   27.10    1.68
   1  -5   3   43.70    2.07
  -1  -5  -3   42.37    2.25
  -1   5  -3   42.65    2.06
  -1  -5  -3   42.88    2.27
   1  -5   4   15.30    1.17
  -1  -5  -4   15.33    1.45
  -1   5  -4   13.94    1.25
   1   5   4   13.91    1.29
  -1  -5  -5  151.97    5.22
  -1  -5  -5  149.94    5.29
   1   5   5  150.65    5.15
  -1   5  -5  146.86    4.90
  -1  -5  -6    0.21    0.77
  -1  -5  -6    0.66    0.94
  -1   5  -6    0.04    0.80
   1   5   6    0.21    0.75
  -1  -5  -7  131.16    4.39
  -1  -5  -7  122.45    4.58
  -1   5  -7  129.07    4.23
  -1  -5  -8    9.45    1.12
  -1   5  -8    7.20    0.88
  -1  -5  -9   25.49    1.54
   1   5   9   26.66    1.39
   2   0 -19   -0.73    0.58
   2   0 -18   21.63    1.42
   2   0 -18   22.56    1.91
   2   0 -17   -0.18    0.90
   2   0 -17    0.55    0.97
   2   0 -16   37.42    2.19
   2   0 -16   38.23    2.63
   2   0 -16   39.82    2.19
   2   0 -15    0.20    1.14
   2   0 -15    0.58    1.09
   2   0 -14  272.45    8.91
   2   0 -14  287.66    8.66
   2   0 -14  275.74    9.05
   2   0 -13   -0.06    1.07
   2   0 -13    1.85    0.76
   2   0 -13   -0.61    1.01
   2   0 -12    6.77    0.89
   2   0 -12    7.49    1.24
   2   0 -11    0.21    0.62
   2   0 -11   -0.26    0.90
  -2   0  10  776.96   22.12
   2   0 -10  779.84   22.23
   2   0 -10  776.36   22.39
  -2   0   9    0.26    0.46
   2   0  -9    1.22    0.62
   2   0  -9    0.27    0.81
   2   0  -8   21.31    1.25
  -2   0   8   21.41    1.07
  -2   0   8   22.40    1.03
   2   0  -8   21.80    1.12
  -2   0   7   -0.15    0.46
  -2   0   6   29.07    1.14
   2   0  -5    0.78    0.33
  -2   0   5    0.41    0.34
  -2   0   3    0.42    0.28
   2   0  -3    0.30    0.30
  -2   0   3   -0.09    0.36
  -2   0   2  955.48   26.57
  -2   0   1    0.17    0.17
  -2   0   1    1.54    0.34
  -2   0   0  223.99    6.34
  -2   0   0  230.03    6.25
   2   0   0  217.74    6.32
  -2   0   0  213.93    6.31
  -2   0  -1    0.25    0.23
   2   0   1   -0.01    0.32
   2   0   1    0.13    0.35
  -2   0  -1   -0.03    0.33
  -2   0  -1   -0.03    0.29
  -2   0  -3   -0.13    0.35
   2   0   3    0.15    0.36
   2   0   4 1914.44   53.27
   2   0   5    0.59    0.39
   2   0   5    0.08    0.38
   2   0   6  159.66    4.72
   2   0   6  154.62    4.76
  -2   0  -7   -0.57    0.75
   2   0   7    0.83    0.49
   2   0   7    0.09    0.48
  -2   0  -7   -0.17    0.83
  -2   0  -7    0.19    0.75
  -2   0  -8   72.59    2.62
   2   0   8   71.42    2.68
   2   0   8   69.34    2.55
   2   0   8   68.87    2.45
  -2   0  -8   74.81    2.75
   2   0   9   -0.10    0.47
   2   0   9    0.23    0.52
  -2   0  -9   -0.55    0.58
  -2   0  -9    0.11    0.81
   2   0   9   -0.04    0.64
  -2   0  -9    0.54    0.91
   2   0  10   31.51    1.65
  -2   0 -10   36.57    1.83
  -2   0 -10   36.15    1.91
   2   0  11   -0.32    0.68
  -2   0 -11    0.34    0.69
  -2   0 -11    0.10    1.01
  -2   0 -12   68.81    3.10
  -2   0 -12   69.03    2.85
  -2   0 -13    0.28    0.81
  -2   0 -14  452.91   14.13
  -2   0 -14  503.78   14.62
  -2   0 -14  483.95   14.33
  -2   0 -15   -0.06    1.22
  -2   0 -15    1.23    1.40
  -2   0 -16    0.22    1.10
  -2   0 -16    0.43    1.41
  -2   0 -16   -0.06    1.08
  -2   0 -17    0.39    0.99
  -2   0 -17   -0.75    1.01
  -2   0 -17    0.59    0.85
  -2   0 -18  107.23    3.90
  -2   0 -18  114.37    4.20
  -2   0 -18  117.71    3.86
  -2   0 -18  110.49    3.95
   2   1 -18    1.21    0.66
   2  -1 -18    0.71    0.62
   2  -1 -18    0.60    0.86
   2   1 -17  105.89    3.87
   2  -1 -17  101.09    3.81
   2   1 -16    1.04    1.01
   2   1 -16    0.84    0.97
   2  -1 -16    0.88    0.91
   2  -1 -16    0.05    0.78
   2   1 -15    4.62    1.05
   2   1 -15    5.78    1.18
   2  -1 -15    4.71    1.83
   2  -1 -15    4.71    1.16
   2   1 -15    3.66    1.15
   2  -1 -15    4.36    0.99
   2   1 -14    0.63    0.95
   2   1 -14    0.11    1.08
   2  -1 -14   -0.06    1.24
   2  -1 -14   -0.26    1.71
   2   1 -14    0.28    0.99
   2  -1 -14   -0.28    1.05
   2  -1 -14    0.38    0.89
   2   1 -13  105.08    3.95
   2  -1 -13  110.13    4.09
   2  -1 -13   99.15    4.17
   2   1 -13  108.00    4.19
   2   1 -13  108.78    3.95
   2  -1 -13  117.31    4.15
   2  -1 -12   23.71    1.69
   2   1 -12   24.56    1.57
   2  -1 -12   21.02    1.55
   2   1 -12   23.09    1.51
   2  -1 -12   19.37    1.47
   2  -1 -12   19.78    1.57
   2   1 -12   23.26    1.67
   2  -1 -11   79.57    3.15
   2  -1 -11   79.39    3.30
   2   1 -11   73.59    3.04
   2   1 -11   85.50    3.08
   2   1 -11   75.53    3.16
   2  -1 -11   86.07    3.49
   2  -1 -11   84.48    3.18
   2  -1 -11   79.10    3.21
   2  -1 -11   81.53    3.25
   2  -1 -10  121.52    4.15
   2  -1 -10  128.07    4.43
   2   1 -10  122.68    4.23
   2   1 -10  120.78    4.08
   2   1 -10  121.77    4.10
   2  -1 -10  122.56    4.28
   2  -1 -10  109.80    4.25
   2  -1 -10  120.61    4.20
   2   1  -9    3.50    0.77
   2  -1  -9    2.81    0.90
   2  -1  -9    4.26    1.08
   2  -1  -9    4.12    0.87
   2   1  -9    3.99    0.89
   2  -1  -9    3.80    0.80
   2  -1  -9    4.09    0.86
   2  -1  -8  732.83   21.19
   2  -1  -8  789.55   21.42
   2   1  -8  752.41   21.23
   2  -1  -8  763.79   21.30
   2  -1  -8  758.29   21.31
   2   1  -8  752.37   21.16
   2  -1  -8  736.22   21.38
   2  -1  -8  732.91   21.19
  -2  -1   8  709.64   21.00
   2  -1  -7  722.06   20.84
   2  -1  -7  769.76   21.04
   2   1  -7  698.45   20.85
   2  -1  -7  751.43   21.02
   2  -1  -7  723.02   20.93
   2  -1  -7  704.24   21.00
  -2  -1   7  727.42   20.68
  -2  -1   7  738.08   20.47
  -2   1   7  774.47   20.89
   2  -1  -6   69.73    2.45
   2  -1  -6   72.28    2.38
   2  -1  -6   80.74    2.62
  -2  -1   6   73.61    2.17
  -2   1   6   77.23    2.40
  -2  -1   6   64.25    1.95
  -2  -1   5   23.82    0.86
  -2  -1   5   23.05    0.83
  -2   1   4 3736.23  104.00
   2  -1  -3  787.04   22.10
  -2   1   3  853.05   22.27
  -2  -1   3  807.16   21.91
  -2   1   3  784.00   22.11
  -2  -1   3  761.21   21.90
   2   1  -2  796.53   20.91
  -2   1   2  644.25   21.05
   2  -1  -2  696.83   21.09
  -2   1   2  776.09   21.24
  -2   1   2  674.40   21.09
   2   1   0    4.12    0.39
   2  -1   0    4.35    0.40
  -2   1   0    4.77    0.36
  -2  -1   0    5.47    0.30
  -2  -1   0    4.96    0.34
   2  -1   0    4.18    0.43
  -2   1   0    4.74    0.42
   2  -1   1  788.36   20.94
  -2  -1  -1  776.77   20.86
   2  -1   1  698.07   20.86
   2   1   1  717.83   20.87
   2   1   1  768.28   20.86
   2  -1   3    6.40    0.52
  -2   1  -3    6.13    0.53
   2  -1   3    6.15    0.50
  -2  -1  -3    6.27    0.52
   2   1   3    7.06    0.52
   2   1   4   26.40    1.05
   2  -1   4   23.81    1.06
  -2   1  -4   26.66    1.02
   2  -1   4   24.33    1.02
   2  -1   5  208.04    6.94
  -2   1  -5  274.15    6.99
   2  -1   6  204.48    6.33
  -2   1  -6  212.89    6.30
  -2   1  -6  211.02    6.40
  -2   1  -6  217.07    6.45
  -2  -1  -6  225.57    6.51
   2   1   6  202.53    6.50
  -2   1  -6  226.62    6.51
  -2  -1  -7    4.78    0.90
  -2   1  -7    3.30    0.83
   2   1   7    4.21    0.88
  -2   1  -7    3.83    0.74
  -2  -1  -7    2.85    0.86
  -2   1  -7    4.09    0.79
  -2  -1  -7    3.08    0.84
  -2   1  -7    3.88    0.77
   2  -1   7    3.10    0.64
   2   1   7    3.11    0.74
   2  -1   7    4.05    0.59
   2  -1   8  180.92    5.79
  -2  -1  -8  188.43    6.07
  -2   1  -8  193.76    5.92
  -2  -1  -8  202.54    6.06
  -2   1  -8  193.40    6.04
  -2  -1  -8  190.14    6.02
  -2  -1  -8  195.33    6.04
   2  -1   8  188.34    5.88
  -2   1  -8  191.23    5.96
   2   1   8  186.41    6.01
   2   1   8  186.58    6.07
   2  -1   9  129.53    4.37
  -2  -1  -9  138.24    4.65
  -2   1  -9  134.14    4.61
  -2  -1  -9  140.01    4.64
   2  -1   9  131.52    4.42
  -2  -1  -9  136.53    4.68
  -2   1  -9  140.48    4.58
  -2  -1  -9  140.84    4.67
  -2   1  -9  136.94    4.51
   2   1   9  136.42    4.60
   2   1   9  135.98    4.65
  -2  -1 -10    5.32    0.95
  -2  -1 -10    5.07    1.14
  -2   1 -10    5.71    1.03
  -2   1 -10    5.52    0.99
  -2  -1 -10    5.22    1.10
   2   1  10    4.27    0.88
   2  -1  10    5.16    0.77
   2   1  10    5.76    0.98
  -2  -1 -11   10.41    1.14
  -2  -1 -11   10.16    1.23
  -2  -1 -11    8.58    1.30
  -2   1 -11   10.04    1.25
  -2  -1 -11    8.69    1.47
  -2   1 -11    9.21    1.32
  -2  -1 -11    9.71    1.24
   2   1  11   10.96    1.12
   2   1  11    9.20    1.17
  -2  -1 -12   42.32    2.28
  -2   1 -12   39.05    2.29
  -2  -1 -12   44.09    2.22
  -2  -1 -12   43.51    2.51
  -2   1 -12   42.68    2.26
  -2  -1 -12   40.33    2.35
   2   1  12   39.18    2.10
   2   1  12   41.77    2.17
  -2  -1 -13    4.14    1.10
  -2   1 -13    2.96    1.23
  -2  -1 -13    2.13    1.27
  -2  -1 -13    3.75    1.22
  -2   1 -13    3.06    1.34
  -2  -1 -14   67.86    3.15
  -2   1 -14   63.28    2.99
  -2  -1 -14   63.38    2.90
  -2   1 -14   71.30    3.23
  -2  -1 -14   64.15    2.93
  -2   1 -15   16.14    1.55
  -2  -1 -15   17.17    1.70
  -2   1 -15   18.14    1.60
  -2  -1 -15   17.88    1.98
  -2  -1 -15   16.14    1.57
  -2   1 -15   16.76    1.85
  -2  -1 -15   17.68    1.48
  -2  -1 -16   67.39    2.78
  -2   1 -16   70.07    3.11
  -2   1 -16   71.65    2.86
  -2  -1 -16   56.30    2.77
  -2   1 -16   65.15    2.92
  -2  -1 -16   63.29    2.72
  -2  -1 -16   64.40    2.96
  -2   1 -16   63.13    2.83
  -2  -1 -17  171.35    5.77
  -2   1 -17  176.45    5.61
  -2   1 -17  178.89    5.96
  -2  -1 -17  168.68    5.68
  -2   1 -17  169.04    5.73
  -2  -1 -18   12.68    1.20
  -2   1 -18   14.42    1.40
  -2   1 -18   14.77    1.08
  -2   1 -18   12.78    1.01
  -2  -1 -18   12.87    0.98
   2  -2 -18   43.34    1.84
   2   2 -18   39.35    1.99
   2   2 -17   29.36    1.83
   2  -2 -17   31.71    1.58
   2  -2 -16   63.03    2.72
   2   2 -16   62.38    2.81
   2  -2 -16   62.97    2.58
   2  -2 -15   -0.95    1.18
   2   2 -15    0.19    1.23
   2  -2 -15   -0.05    0.70
   2  -2 -15   -0.06    0.92
   2  -2 -14   -0.07    1.29
   2   2 -14    1.66    1.26
   2  -2 -14    0.57    0.77
   2   2 -14    0.12    0.82
   2  -2 -14    0.97    1.07
   2  -2 -13   64.36    2.98
   2  -2 -13   56.67    2.88
   2   2 -13   56.96    2.43
   2   2 -13   60.45    2.86
   2  -2 -13   56.35    2.61
   2   2 -13   59.76    2.71
   2  -2 -12   37.96    2.33
   2   2 -12   38.43    1.85
   2   2 -12   41.41    2.22
  -2   2  12   34.44    1.99
   2  -2 -12   32.63    2.24
   2  -2 -12   35.41    1.96
   2   2 -12   37.07    2.01
   2  -2 -11  153.83    5.38
   2  -2 -11  147.72    5.27
   2   2 -11  147.56    4.86
   2   2 -11  147.65    5.13
   2  -2 -11  144.75    5.49
   2   2 -11  159.75    5.18
   2  -2 -11  139.20    5.01
   2  -2 -10  417.55   12.39
   2  -2 -10  434.64   12.37
   2   2 -10  393.27   12.13
   2   2 -10  401.20   11.90
   2  -2 -10  413.09   12.65
  -2   2  10  386.75   12.16
   2  -2 -10  392.46   12.10
   2   2 -10  422.88   12.18
   2  -2  -9   25.99    1.63
   2   2  -9   22.92    1.29
   2   2  -9   23.37    1.51
   2  -2  -9   25.89    1.65
   2  -2  -9   24.59    1.79
  -2   2   9   26.25    1.53
   2  -2  -9   23.69    1.36
   2   2  -9   24.67    1.37
   2  -2  -8    0.25    0.53
   2   2  -8    0.58    0.53
   2  -2  -8    0.28    0.54
   2  -2  -8   -0.11    0.87
   2  -2  -8    0.20    0.76
   2   2  -8    1.28    0.79
   2  -2  -8    0.28    0.85
  -2   2   8    1.72    0.78
   2  -2  -8    0.94    0.95
   2   2  -7 1400.14   39.10
   2  -2  -7 1405.35   39.50
   2  -2  -7 1382.61   39.20
   2  -2  -7 1394.75   39.33
   2  -2  -7 1401.42   39.33
   2   2  -7 1396.23   39.16
  -2   2   7 1345.24   39.34
   2  -2  -7 1407.86   39.61
   2  -2  -7 1392.00   39.28
   2  -2  -6 1353.01   38.15
   2  -2  -6 1348.05   38.00
   2   2  -6 1355.84   37.87
   2  -2  -6 1356.33   38.01
  -2   2   6 1308.83   38.04
   2  -2  -6 1354.94   37.95
   2  -2  -5    4.64    0.85
   2  -2  -5    4.64    0.69
   2  -2  -5    4.30    0.80
  -2  -2   5    3.11    0.29
  -2  -2   5    3.68    0.35
   2  -2  -5    4.36    0.62
  -2   2   5    4.54    0.86
   2   2  -5    4.69    0.77
  -2  -2   4   70.07    2.33
  -2   2   4   71.63    2.34
   2   2  -4   72.71    2.14
   2  -2  -4   75.99    2.51
  -2  -2   4   64.71    2.15
  -2   2   4   74.31    2.62
   2  -2  -4   74.73    2.67
   2  -2  -4   75.48    2.57
   2  -2  -4   77.01    2.59
  -2   2   4   69.46    2.65
   2  -2  -4   69.91    2.80
   2   2  -4   76.68    2.51
   2  -2  -3   14.99    1.01
  -2   2   3   14.85    1.03
  -2   2   3   13.66    1.04
   2  -2  -3   17.49    1.22
   2   2  -3   15.70    0.59
  -2   2   3   14.10    0.67
  -2  -2   3   14.52    0.61
  -2  -2   3   14.71    0.66
   2  -2  -3   15.01    0.87
  -2   2   3   15.49    0.90
  -2   2   2  246.06    7.47
  -2   2   2  260.59    7.39
   2  -2  -2  263.50    7.55
  -2   2   2  228.74    7.38
   2   2  -2  224.99    6.97
   2   2  -2  268.99    7.02
  -2  -2   2  250.41    7.01
   2  -2  -2  249.37    7.27
  -2   2   2  253.75    7.30
  -2   2   2  248.06    6.94
  -2  -2   2  240.70    6.91
  -2   2   2  259.16    7.48
  -2   2   2  262.31    7.40
   2   2  -1  145.76    4.09
  -2  -2   1  140.29    4.09
   2  -2  -1  140.08    4.30
  -2   2   1  142.20    4.31
  -2   2   1  143.34    4.43
   2   2  -1  138.94    4.45
   2  -2  -1  138.12    4.50
  -2   2   0    4.89    0.77
  -2   2   0    4.11    0.66
  -2   2   0    4.18    0.59
  -2   2   0    6.26    0.59
   2   2   0    4.96    0.45
   2  -2   0    4.78    0.57
  -2  -2   0    4.79    0.53
  -2   2  -1 1708.89   47.59
   2   2   1 1620.80   47.65
  -2   2  -1 1743.77   47.50
  -2  -2  -1 1686.41   47.35
  -2   2  -1 1713.89   47.46
   2   2   1 1676.41   47.35
  -2  -2  -1 1791.97   47.55
   2  -2   1 1670.21   47.47
   2   2   1 1685.83   47.66
   2   2   2  658.83   19.67
   2  -2   2  656.70   19.70
  -2  -2  -2  764.67   19.90
   2  -2   2  734.13   19.97
  -2   2  -2  763.79   19.95
   2   2   2  739.03   19.90
  -2  -2  -2  776.01   20.14
   2   2   2  715.73   20.14
   2   2   2  722.02   20.18
   2  -2   3   33.23    1.23
  -2  -2  -3   36.82    1.61
  -2  -2  -3   34.11    1.36
  -2   2  -3   34.88    1.37
   2   2   3   33.10    1.21
  -2   2  -3   35.03    1.33
   2  -2   3   37.36    1.44
   2   2   3   35.85    1.39
   2  -2   3   38.48    1.54
   2   2   3   34.28    1.66
   2   2   3   34.57    1.68
  -2   2  -3   35.11    1.60
   2   2   3   35.49    1.68
   2  -2   4   95.11    3.02
  -2  -2  -4   94.27    3.14
  -2  -2  -4   99.47    3.43
  -2   2  -4   97.06    3.12
   2  -2   4  102.20    3.21
   2   2   4   98.73    3.03
   2  -2   4  104.85    3.25
   2   2   4   94.70    3.38
  -2   2  -4   98.86    3.23
   2   2   4   97.49    3.26
   2   2   4   93.26    3.42
  -2   2  -4   91.03    3.27
   2   2   5 1260.27   33.91
   2  -2   5 1184.04   33.88
  -2  -2  -5 1157.13   33.98
  -2   2  -5 1183.50   33.91
  -2  -2  -5 1207.27   34.34
   2  -2   5 1218.22   34.02
   2   2   5 1183.34   34.02
   2   2   5 1193.96   34.17
   2  -2   5 1227.18   33.99
  -2   2  -5 1210.20   34.06
  -2   2  -5 1247.79   34.02
   2   2   5 1211.96   34.13
  -2  -2  -5 1224.14   34.02
   2   2   5 1213.31   34.28
   2   2   5 1186.31   34.25
  -2   2  -5 1222.59   34.09
   2   2   6   33.09    1.42
   2  -2   6   31.74    1.40
   2  -2   6   31.64    1.47
   2   2   6   30.05    1.61
  -2  -2  -6   35.05    1.58
  -2   2  -6   32.13    1.54
   2   2   6   33.61    1.79
   2   2   6   30.94    1.75
  -2   2  -6   33.02    1.66
   2   2   7  369.71   10.61
   2  -2   7  348.59   10.57
   2   2   7  367.21   10.78
  -2   2  -7  355.35   10.66
  -2  -2  -7  347.44   10.53
  -2   2  -7  355.77   10.70
  -2   2  -7  362.31   10.67
  -2  -2  -7  383.84   10.75
   2   2   7  358.77   10.95
   2   2   7  364.94   10.95
   2   2   8   39.00    1.71
  -2  -2  -8   37.07    2.03
  -2   2  -8   34.85    1.73
  -2  -2  -8   36.42    1.84
  -2   2  -8   34.62    1.76
  -2   2  -8   37.14    1.85
  -2  -2  -8   38.96    1.71
   2   2   8   40.94    2.07
   2   2   8   38.49    2.01
  -2  -2  -9   66.81    3.09
  -2  -2  -9   70.20    3.09
  -2   2  -9   70.01    2.83
   2  -2   9   69.55    2.75
  -2  -2  -9   72.21    2.92
  -2   2  -9   72.31    2.91
  -2  -2  -9   72.05    2.72
   2   2   9   73.71    3.10
   2   2   9   76.52    3.08
  -2  -2 -10   49.72    2.23
  -2   2 -10   51.36    2.46
  -2  -2 -10   52.42    2.47
  -2   2 -10   51.49    2.30
   2   2  10   49.83    2.55
  -2  -2 -10   55.02    2.66
  -2  -2 -10   49.99    2.62
  -2  -2 -11    6.97    1.35
  -2  -2 -11    7.11    1.32
  -2   2 -11    8.93    1.16
  -2  -2 -11    6.34    1.23
   2   2  11    9.29    1.32
  -2  -2 -11    9.32    1.12
  -2   2 -11    6.48    1.37
  -2  -2 -12   14.28    1.33
  -2   2 -12   15.54    1.73
  -2  -2 -12   16.47    1.60
  -2  -2 -12   14.09    1.60
  -2   2 -12   14.39    1.40
   2   2  12   15.76    1.52
  -2  -2 -12   14.42    1.79
   2   2  13   94.70    3.68
  -2  -2 -13   87.92    4.00
  -2   2 -13   98.28    3.84
  -2  -2 -13   94.32    3.46
  -2  -2 -13   93.18    3.76
   2   2  14   28.31    1.84
  -2   2 -14   31.32    2.09
  -2   2 -14   31.34    1.81
  -2  -2 -14   28.67    1.96
  -2  -2 -14   27.85    2.08
  -2   2 -14   28.52    1.74
  -2  -2 -14   26.78    1.70
  -2  -2 -15    7.37    1.27
  -2   2 -15    7.53    1.08
   2   2  15    8.12    1.10
  -2   2 -15    8.79    1.44
  -2  -2 -15    5.65    0.91
  -2  -2 -15   10.59    1.22
  -2   2 -16   30.23    1.96
  -2  -2 -16   31.80    1.72
  -2  -2 -16   29.69    1.74
  -2  -2 -17  118.99    4.17
  -2   2 -17  128.23    4.36
  -2  -2 -17  123.52    4.12
   2  -3 -16   35.22    1.61
  -2   3  16   31.54    1.64
  -2   3  16   31.99    1.63
   2  -3 -15    4.99    0.98
   2   3 -15    5.64    1.12
  -2   3  15    5.01    0.94
   2  -3 -15    5.36    0.94
   2  -3 -14   72.96    3.04
  -2   3  14   75.17    3.08
   2   3 -14   73.08    3.08
   2  -3 -14   75.42    3.13
   2  -3 -13   15.01    1.45
  -2   3  13   10.37    1.16
   2   3 -13   11.05    1.43
   2  -3 -13   11.12    1.38
   2  -3 -13   11.10    1.52
  -2   3  13    9.32    1.29
   2  -3 -12    0.13    1.05
   2   3 -12    0.24    1.13
  -2   3  12    0.48    0.92
   2  -3 -12    0.35    1.08
   2  -3 -12    0.09    1.24
   2   3 -11   12.03    1.49
  -2   3  11   12.96    1.44
   2  -3 -11   13.73    1.49
  -2   3  11   12.35    1.32
   2  -3 -11   13.51    1.80
  -2   3  10   32.56    2.10
   2   3 -10   34.02    2.03
   2  -3 -10   32.50    2.41
  -2   3  10   37.73    2.12
   2  -3 -10   30.91    2.03
  -2   3   9  271.05    9.11
   2   3  -9  290.94    8.76
   2  -3  -9  292.53    8.89
   2  -3  -9  286.06    9.46
  -2   3   9  269.82    8.93
   2  -3  -9  277.67    8.91
   2  -3  -9  271.75    8.67
   2  -3  -8    8.52    1.14
   2  -3  -8    9.46    1.20
  -2   3   8    7.03    1.30
   2   3  -8    7.26    1.14
  -2   3   8    7.44    1.25
   2  -3  -8    6.53    1.03
   2  -3  -7   49.05    2.24
  -2   3   7   44.18    2.41
   2   3  -7   50.18    2.17
  -2   3   7   46.21    2.38
   2  -3  -7   47.14    2.65
   2  -3  -7   46.00    2.23
   2  -3  -7   41.58    2.36
   2  -3  -7   40.98    2.18
   2  -3  -6  601.03   17.30
   2  -3  -6  587.81   17.43
   2  -3  -6  585.06   17.17
  -2   3   6  579.56   17.55
   2  -3  -6  611.99   17.19
  -2   3   6  554.86   17.34
   2  -3  -6  598.95   17.68
   2   3  -6  576.31   17.06
   2  -3  -5    5.58    1.00
   2  -3  -5    4.38    0.82
  -2   3   5    4.79    0.91
  -2   3   5    4.57    1.07
   2   3  -5    5.44    0.94
   2  -3  -5    5.01    0.91
  -2   3   5    4.54    1.10
   2  -3  -5    3.58    1.21
   2  -3  -4  358.33   10.91
   2  -3  -4  350.10   10.70
  -2   3   4  347.12   10.86
  -2   3   4  368.57   11.09
   2  -3  -4  382.21   10.77
  -2   3   4  343.89   11.00
   2  -3  -4  362.99   11.20
   2   3  -4  363.11   10.69
   2  -3  -3    8.34    0.94
   2  -3  -3    7.90    0.78
  -2   3   3    8.17    0.90
  -2   3   3    6.49    1.00
  -2   3   3    7.73    1.10
   2   3  -3    6.68    0.72
   2   3  -3    7.83    0.93
   2  -3  -3    9.47    0.94
  -2   3   3    7.26    1.13
   2   3  -3    8.76    1.04
   2  -3  -3    8.23    1.19
   2  -3  -2  148.36    4.76
  -2   3   2  147.37    4.94
  -2   3   2  145.90    4.84
   2  -3  -2  144.22    4.82
   2   3  -2  150.61    4.79
  -2   3   2  145.78    5.05
   2   3  -2  146.24    4.91
   2   3  -2  138.62    4.72
   2  -3  -2  149.55    5.10
   2  -3  -1  845.88   23.96
  -2   3   1  845.51   24.10
  -2   3   1  857.62   24.06
   2  -3  -1  806.79   23.92
   2   3  -1  864.91   24.22
   2   3  -1  830.16   24.05
  -2   3   1  857.93   24.18
  -2  -3   1  825.76   24.02
  -2   3   1  846.58   24.26
   2   3  -1  811.66   24.09
   2  -3  -1  856.99   24.27
   2   3   0   75.33    2.72
  -2   3   0   77.67    2.90
  -2   3   0   75.30    2.65
   2  -3   0   76.38    3.01
  -2   3   0   76.48    2.93
   2   3   0   69.46    2.94
  -2  -3   0   75.91    2.95
  -2   3   0   75.61    3.04
   2  -3   0   80.22    2.78
   2  -3   1    2.51    0.56
  -2   3  -1    2.41    0.74
   2   3   1    1.51    0.91
  -2   3  -1    3.27    0.78
   2   3   1    1.13    0.90
   2  -3   1    2.14    0.81
  -2  -3  -1    2.14    0.86
   2   3   2   47.91    2.26
   2  -3   2   43.76    2.09
  -2  -3  -2   48.02    2.33
   2  -3   2   48.09    2.15
  -2   3  -2   45.28    2.00
   2   3   3   11.71    1.22
   2  -3   3    8.29    0.96
   2  -3   3    8.03    0.99
  -2  -3  -3    8.13    1.24
   2  -3   3    9.29    0.82
  -2  -3  -3    7.19    0.78
  -2   3  -3    8.44    0.90
  -2   3  -4  283.11    8.83
   2   3   4  275.23    8.79
   2  -3   4  307.19    8.97
   2   3   4  309.27    9.19
  -2  -3  -4  286.08    8.87
  -2  -3  -4  307.27    9.45
   2   3   4  293.92    9.24
  -2   3  -5  168.42    5.65
   2   3   5  173.14    6.07
  -2  -3  -5  175.98    6.25
   2  -3   5  188.65    5.74
  -2  -3  -5  177.38    5.79
  -2   3  -6  174.34    6.02
  -2  -3  -6  193.08    6.79
   2   3   6  190.52    6.54
  -2  -3  -6  197.18    6.65
   2  -3   6  190.20    6.04
  -2  -3  -6  193.88    6.30
   2   3   6  205.66    6.29
   2   3   7  272.87    8.20
   2   3   7  267.40    8.50
  -2  -3  -7  264.50    8.82
  -2  -3  -7  273.57    8.61
  -2  -3  -7  267.84    8.24
  -2  -3  -8   19.85    1.62
  -2  -3  -8   21.51    1.88
   2   3   8   22.23    1.57
  -2  -3  -8   17.78    1.38
   2   3   8   22.52    1.84
  -2  -3  -8   20.06    2.07
  -2  -3  -9    9.06    1.55
  -2  -3  -9    9.87    1.39
  -2  -3  -9   13.38    1.23
  -2   3  -9   11.44    1.49
   2   3   9   10.91    1.59
   2  -3   9   10.86    1.14
   2   3   9   12.38    1.31
  -2   3 -10  663.15   19.95
   2   3  10  715.54   20.02
   2   3  10  677.58   20.27
  -2  -3 -10  686.08   20.18
  -2  -3 -10  659.30   19.82
  -2   3 -11  334.64   10.38
   2   3  11  337.43   10.37
  -2  -3 -11  324.49   10.27
  -2  -3 -11  335.27   11.16
   2   3  11  335.21   10.63
  -2  -3 -11  337.37   10.57
  -2  -3 -12   14.03    1.87
  -2  -3 -12   14.06    1.54
  -2   3 -12   16.70    1.62
  -2  -3 -12   13.91    1.34
   2   3  12   16.01    1.52
   2   3  12   14.26    1.32
  -2  -3 -13    1.10    1.01
  -2   3 -13    2.44    1.22
  -2  -3 -13    1.96    0.92
   2   3  13    0.79    0.93
  -2  -3 -13    0.26    1.28
  -2  -3 -14   -0.13    0.80
   2   3  14    0.28    0.78
  -2   3 -14    0.87    1.06
  -2  -3 -14    0.77    1.04
  -2  -3 -14    0.06    0.87
  -2  -3 -15   -0.69    0.66
  -2  -3 -15    1.02    0.75
  -2   3 -15   -0.40    0.94
  -2  -3 -16   65.82    2.47
  -2   3 -16   66.02    2.60
   2  -4 -13   32.13    1.81
  -2   4  13   36.78    1.80
  -2   4  12   61.88    2.57
   2  -4 -12   66.31    2.95
  -2   4  12   67.63    2.80
  -2   4  11   71.34    2.96
  -2   4  11   71.60    2.94
   2  -4 -11   73.14    2.91
  -2   4  10   47.07    2.40
   2   4 -10   45.71    2.26
  -2   4  10   48.40    2.31
   2  -4 -10   47.96    2.24
   2   4  -9  107.42    4.00
  -2   4   9  112.73    4.34
   2  -4  -9  112.68    4.66
  -2   4   9  113.92    4.35
   2  -4  -9  111.40    4.05
  -2   4   9  110.41    4.18
  -2   4   8   25.79    1.74
   2  -4  -8   26.57    1.65
  -2   4   8   27.11    1.99
   2  -4  -8   30.17    1.82
  -2   4   8   29.97    2.06
   2   4  -8   26.89    1.69
  -2   4   8   27.35    1.98
   2  -4  -8   27.93    2.28
  -2   4   7  111.28    4.46
  -2   4   7  116.97    4.32
   2  -4  -7  108.48    4.05
   2  -4  -7  116.64    4.34
   2   4  -7  109.38    4.08
  -2   4   7  121.67    4.58
  -2   4   7  118.76    4.57
   2  -4  -7  115.23    4.76
   2  -4  -6   19.34    1.30
  -2   4   6   16.79    1.43
  -2   4   6   19.20    1.72
   2  -4  -6   18.81    1.67
  -2  -4   6   15.64    1.28
   2   4  -6   16.40    1.43
  -2   4   6   19.41    1.82
  -2   4   6   23.13    1.93
   2  -4  -6   16.65    1.91
  -2   4   5    4.78    1.26
  -2   4   5    3.39    0.93
   2  -4  -5    4.42    1.19
  -2  -4   5    3.09    0.91
  -2   4   5    5.36    1.30
   2   4  -5    2.35    1.03
   2  -4  -5    4.60    1.44
  -2   4   5    5.06    1.40
   2  -4  -4   65.14    3.19
   2   4  -4   62.89    2.71
  -2   4   4   61.97    3.15
  -2   4   4   62.29    2.75
  -2   4   4   58.92    2.85
  -2   4   3    5.41    1.19
   2  -4  -3    2.57    1.27
   2   4  -3    4.57    1.08
  -2   4   2  462.76   13.56
   2  -4  -2  434.89   13.53
   2  -4  -2  435.43   13.60
   2   4  -2  433.00   13.12
  -2   4   2  447.59   13.43
  -2   4   1    8.45    1.23
   2  -4  -1    8.96    1.35
   2   4  -1    6.50    1.02
  -2   4   1    8.83    1.25
   2   4  -1    5.51    1.11
   2   4  -1    6.80    1.32
   2  -4  -1    8.77    1.37
  -2   4   0  197.97    6.49
   2  -4   0  203.79    6.72
   2   4   0  194.64    6.53
   2   4   0  198.92    6.78
  -2  -4   0  200.98    6.60
   2   4   0  194.16    6.33
   2  -4   0  187.31    6.60
  -2   4  -1    0.71    0.87
   2  -4   1    2.46    1.12
  -2  -4  -1    1.94    0.89
   2   4   1    1.59    1.00
  -2   4  -1    1.18    1.23
   2   4   1    2.10    0.96
   2   4   1    2.74    1.26
   2  -4   1    1.63    0.93
  -2  -4  -1    0.70    0.99
   2   4   2   21.88    1.73
  -2  -4  -2   20.68    1.62
   2  -4   2   25.04    1.75
  -2   4  -2   22.85    1.47
   2   4   2   22.90    1.49
  -2  -4  -2   22.06    1.82
   2  -4   2   24.73    1.64
  -2   4  -2   22.16    1.73
   2   4   3    4.74    1.20
   2  -4   3    5.73    1.13
  -2  -4  -3    4.82    1.13
  -2  -4  -3    5.91    1.37
  -2   4  -3    3.71    0.86
   2   4   3    5.02    1.00
   2   4   4    8.56    1.19
   2  -4   4    9.83    1.19
  -2  -4  -4    8.70    1.31
   2   4   4    8.96    1.48
  -2  -4  -4    6.85    1.47
   2   4   4    7.20    1.31
  -2  -4  -5   78.61    3.70
   2   4   5   76.59    3.55
   2  -4   5   76.64    3.11
  -2  -4  -5   79.74    3.49
   2   4   6   55.84    2.97
  -2  -4  -6   61.77    3.26
  -2  -4  -6   57.74    2.96
   2  -4   6   58.82    2.48
  -2  -4  -7  183.04    6.73
   2   4   7  180.58    6.37
  -2  -4  -7  170.70    5.85
  -2  -4  -7  189.06    6.47
   2   4   7  174.51    6.41
   2   4   8   29.92    2.09
  -2  -4  -8   27.93    2.34
  -2  -4  -8   25.09    1.59
  -2  -4  -8   27.40    2.09
   2   4   8   27.99    2.07
  -2  -4  -9   77.27    3.77
   2   4   9   79.27    3.44
  -2  -4  -9   81.37    3.55
  -2  -4  -9   74.33    3.08
   2   4   9   75.07    3.50
  -2  -4 -10  150.58    5.68
   2   4  10  153.07    5.38
  -2  -4 -10  145.28    5.05
   2   4  10  147.83    5.40
  -2  -4 -11   53.28    2.32
   2   4  11   57.40    2.59
  -2  -4 -11   52.66    2.84
   2   4  11   51.16    2.55
   2   4  12   43.84    2.06
   2   4  12   39.94    1.99
  -2  -4 -12   39.32    1.86
  -2  -4 -13   15.65    1.26
   2   4  13   11.43    1.00
   2   4  13   14.46    1.14
  -2  -4 -13   15.23    1.01
   2  -5  -9   33.39    1.75
   2  -5  -8   17.16    1.40
   2  -5  -7   37.79    1.79
   2  -5  -7   33.42    1.96
   2  -5  -6   21.25    1.48
   2  -5  -6   25.37    1.68
   2  -5  -5    2.88    0.94
   2  -5  -5    3.45    1.03
  -2   5   5    3.29    1.05
  -2  -5   4   16.63    1.27
   2  -5  -4   16.50    1.46
  -2   5   4   15.88    1.42
   2  -5  -3  464.97   14.20
  -2  -5   3  478.86   14.10
  -2   5   3  471.59   14.05
   2  -5  -3  476.36   14.29
   2  -5  -2   67.89    2.96
  -2   5   2   74.97    2.89
   2  -5  -2   69.15    3.00
   2  -5  -1   52.70    2.53
  -2  -5   1   51.76    2.54
   2  -5  -1   57.19    2.56
  -2   5   1   54.60    2.46
   2  -5   0   33.58    1.93
  -2  -5   0   33.27    1.96
  -2   5   0   30.60    1.84
  -2  -5  -1   57.41    2.79
   2  -5   1   63.04    2.72
  -2   5  -1   63.47    2.66
   2  -5   2   63.38    2.73
  -2  -5  -2   64.56    2.93
  -2   5  -2   65.39    2.72
   2  -5   3  370.83   11.17
  -2  -5  -3  373.79   11.44
  -2   5  -3  370.19   11.11
  -2  -5  -3  371.26   11.39
   2   5   3  365.59   11.24
   2  -5   4   81.22    3.01
  -2  -5  -4   76.89    3.32
  -2   5  -4   80.62    3.05
   2   5   4   79.20    3.18
  -2  -5  -5    0.69    0.90
  -2  -5  -5    0.30    0.89
   2   5   5    0.22    0.77
  -2   5  -5    0.21    0.84
  -2  -5  -6    0.66    0.81
  -2  -5  -6   -0.58    0.94
   2   5   6    1.20    0.78
  -2   5  -6    0.42    0.81
  -2  -5  -7   44.27    2.03
  -2  -5  -7   42.44    2.20
  -2   5  -7   48.71    1.98
   2   5   7   44.47    2.09
  -2  -5  -8    0.15    0.76
  -2   5  -8   -0.23    0.70
  -2  -5  -9    4.73    0.82
   2   5   9    4.07    0.69
  -2   5  -9    5.33    0.76
   3   0 -19  131.86    4.30
   3   0 -18   -0.58    0.74
   3   0 -17    5.11    1.05
   3   0 -17    3.70    1.01
   3   0 -16    0.12    1.02
   3   0 -16   -0.94    1.07
   3   0 -15   78.04    3.35
   3   0 -15   78.11    3.46
   3   0 -15   83.70    3.36
   3   0 -14    0.20    1.13
   3   0 -14    0.41    1.22
   3   0 -14    0.64    1.05
   3   0 -14   -0.65    0.72
   3   0 -13   39.91    2.16
   3   0 -13   38.83    2.18
   3   0 -13   40.73    2.26
   3   0 -13   41.35    1.95
   3   0 -12    0.34    0.99
   3   0 -12    0.20    1.06
   3   0 -12    0.06    0.93
   3   0 -12   -0.05    0.67
   3   0 -11  290.36    8.84
   3   0 -11  286.17    8.93
   3   0 -11  278.70    9.00
   3   0 -11  298.59    8.80
   3   0 -10    0.54    0.58
   3   0 -10    1.03    0.82
   3   0 -10    0.24    0.98
   3   0 -10    0.18    0.76
  -3   0  10   -0.09    0.45
   3   0 -10    0.25    0.72
   3   0  -9    0.61    0.74
   3   0  -9    1.07    0.89
   3   0  -9    0.31    0.74
  -3   0   9    1.10    0.47
   3   0  -9    0.81    0.56
   3   0  -8   -0.19    0.68
   3   0  -8    0.43    0.82
   3   0  -8    0.46    0.73
  -3   0   8    0.37    0.44
  -3   0   8    0.04    0.44
   3   0  -8    0.55    0.54
   3   0  -7  344.21   10.47
   3   0  -7  359.61   10.39
   3   0  -7  347.90   10.41
  -3   0   7  376.59   10.33
   3   0  -6    0.42    0.39
  -3   0   6    0.84    0.39
   3   0  -5  136.57    4.09
  -3   0   5  140.48    4.09
  -3   0   4   -0.20    0.41
   3   0  -4    0.18    0.30
   3   0  -3  560.66   15.52
  -3   0   3  548.55   15.51
   3   0  -2    0.66    0.29
  -3   0   2    3.84    0.36
  -3   0   1  539.89   14.58
   3   0  -1  484.88   14.69
   3   0  -1  526.35   14.58
  -3   0   1  514.95   14.71
   3   0   0    0.21    0.46
  -3   0   0    0.50    0.44
  -3   0   0   -0.07    0.37
  -3   0  -1  122.08    3.64
  -3   0  -1  121.36    3.55
  -3   0  -1  124.63    3.70
   3   0   1  124.05    3.70
   3   0   1  125.43    3.66
  -3   0  -2   -0.27    0.33
   3   0   2   -0.24    0.45
   3   0   2    0.29    0.47
   3   0   3  652.14   18.57
  -3   0  -3  663.47   18.49
   3   0   3  663.50   18.66
   3   0   4    0.14    0.50
   3   0   4    0.13    0.45
   3   0   4   -0.07    0.38
   3   0   5   62.62    2.10
   3   0   5   59.59    2.01
   3   0   5   58.65    2.17
   3   0   5   58.50    2.03
  -3   0  -6    0.32    0.70
   3   0   6    0.58    0.58
   3   0   6    0.17    0.46
   3   0   6    0.15    0.48
   3   0   6    0.05    0.58
  -3   0  -6    1.04    0.80
  -3   0  -7    7.37    1.01
  -3   0  -7    6.64    0.83
   3   0   7    6.00    0.87
  -3   0  -7    5.52    0.89
   3   0   7    5.19    0.77
   3   0   7    7.11    0.65
   3   0   7    5.70    0.64
   3   0   7    5.06    0.70
   3   0   7    5.76    0.77
  -3   0  -8   -0.42    0.87
  -3   0  -8   -0.10    0.78
   3   0   8    1.01    0.79
  -3   0  -8   -0.08    0.79
   3   0   8   -0.11    0.60
   3   0   8    0.35    0.60
   3   0   8   -0.38    0.59
   3   0   8   -0.51    0.51
  -3   0  -9  656.43   18.40
   3   0   9  641.51   18.57
  -3   0  -9  642.93   18.48
   3   0   9  618.77   18.38
   3   0   9  637.08   18.44
   3   0   9  616.60   18.23
  -3   0  -9  649.45   18.53
  -3   0 -10   -0.31    0.96
  -3   0 -10   -0.05    0.88
   3   0  10   -0.05    0.70
  -3   0 -10    0.49    1.00
  -3   0 -11   89.70    3.49
   3   0  11   88.76    3.34
   3   0  11   86.55    3.31
  -3   0 -11   84.61    3.51
  -3   0 -12    0.37    1.18
  -3   0 -12    0.17    0.81
   3   0  12   -0.39    0.87
  -3   0 -13   12.07    1.61
  -3   0 -13   10.80    1.20
  -3   0 -14    0.49    1.34
  -3   0 -14   -0.86    0.84
  -3   0 -15   30.16    1.97
  -3   0 -15   29.44    2.17
  -3   0 -16    0.69    1.12
  -3   0 -16    0.33    1.34
  -3   0 -17  837.65   24.70
  -3   0 -17  885.88   24.58
  -3   0 -17  841.57   24.75
  -3   0 -18    0.32    0.77
  -3   0 -18    0.49    0.75
  -3   0 -18    0.04    0.66
  -3   1  18   23.59    1.48
   3  -1 -18   20.39    1.27
   3   1 -18   20.32    1.28
   3  -1 -17    1.02    1.03
   3   1 -17   -0.05    0.78
   3  -1 -17    0.32    0.78
   3   1 -17    1.08    1.31
   3  -1 -16   19.82    1.72
   3  -1 -16   16.59    1.46
   3   1 -16   18.39    1.49
   3  -1 -16   17.73    1.34
   3   1 -16   18.18    1.79
   3  -1 -15   18.87    2.20
   3   1 -15   21.70    1.94
   3   1 -15   20.09    1.48
   3  -1 -15   19.87    1.48
   3   1 -15   18.66    1.58
   3  -1 -15   17.03    1.55
   3   1 -14   23.52    1.65
   3  -1 -14   27.22    2.44
   3  -1 -14   26.23    1.68
   3  -1 -14   24.39    1.80
   3   1 -14   23.99    1.77
   3   1 -14   21.04    1.58
   3   1 -13  450.48   13.08
   3   1 -13  425.06   12.71
   3   1 -13  395.67   12.69
   3  -1 -13  439.83   12.93
   3   1 -13  438.19   13.05
   3  -1 -13  416.32   13.04
   3   1 -12    1.59    0.89
   3   1 -12    1.70    1.16
   3   1 -12    2.61    1.01
   3  -1 -12    1.62    1.14
   3  -1 -12    2.23    0.94
   3   1 -12    1.26    0.90
   3  -1 -12    1.95    0.93
   3  -1 -11   23.64    1.51
   3   1 -11   20.90    1.40
   3   1 -11   21.75    1.58
   3  -1 -11   21.34    1.51
   3   1 -11   21.13    1.37
   3  -1 -11   19.65    1.38
   3   1 -11   22.22    1.52
   3  -1 -11   21.04    1.49
   3  -1 -10    2.77    0.83
   3   1 -10    4.51    0.84
   3   1 -10    3.60    0.85
   3  -1 -10    5.76    0.89
   3   1 -10    3.37    0.84
   3  -1 -10    4.64    0.96
   3   1 -10    2.92    0.95
   3  -1 -10    1.72    0.78
   3  -1  -9   25.75    1.46
   3   1  -9   25.81    1.36
   3   1  -9   27.14    1.52
   3  -1  -9   23.85    1.44
   3   1  -9   27.17    1.47
   3  -1  -9   26.56    1.47
   3   1  -9   25.92    1.34
   3  -1  -9   29.89    1.55
   3  -1  -9   24.43    1.31
   3  -1  -8   51.89    2.07
   3   1  -8   50.13    2.05
   3   1  -8   49.01    1.92
   3  -1  -8   47.77    2.01
   3  -1  -8   52.65    1.97
  -3  -1   8   45.96    1.71
   3  -1  -8   49.49    2.09
   3   1  -8   51.73    1.92
   3  -1  -8   51.06    2.13
   3   1  -8   51.62    2.05
   3  -1  -8   49.35    2.02
   3   1  -7  612.83   17.68
   3  -1  -7  610.22   17.66
  -3   1   7  661.34   17.72
   3  -1  -7  636.65   17.69
  -3  -1   7  584.88   17.40
   3  -1  -7  610.43   17.75
   3  -1  -7  615.97   17.80
   3   1  -7  640.76   17.74
   3  -1  -7  633.54   17.72
   3  -1  -6  459.34   12.40
  -3  -1   6  438.12   12.13
  -3  -1   6  408.67   11.98
  -3   1   6  491.50   12.44
   3  -1  -6  460.40   12.41
   3  -1  -6  465.97   12.53
  -3  -1   5  282.79    7.78
  -3   1   5  290.47    8.27
  -3   1   5  297.62    8.08
  -3  -1   4  357.40    9.60
  -3  -1   4  323.68    9.59
  -3   1   3   54.69    1.87
  -3   1   3   57.43    1.85
  -3  -1   3   53.39    1.84
  -3   1   2   40.05    1.42
  -3  -1   2   40.02    1.39
  -3   1   2   39.95    1.40
   3   1  -1 1988.58   55.67
  -3  -1   1 2001.49   55.68
  -3   1   1 1982.47   55.68
  -3   1   1 2041.14   55.72
  -3   1   0  570.98   16.45
   3   1   0  602.75   16.30
   3  -1   0  574.06   16.45
   3  -1   0  610.80   16.47
   3   1   0  566.66   16.44
   3   1   0  570.29   16.48
   3   1   0  584.56   16.30
  -3   1   0  572.73   16.41
  -3  -1   0  585.65   16.40
   3  -1   1 1317.90   35.60
  -3   1  -1 1274.41   35.58
  -3   1  -1 1291.74   35.54
  -3  -1  -1 1308.71   35.53
   3  -1   1 1200.07   35.55
   3   1   1 1227.21   35.55
   3   1   1 1337.90   35.48
   3   1   1 1238.64   35.46
   3   1   2   97.34    2.89
  -3   1  -2   92.04    2.89
  -3   1  -2   91.98    2.97
   3  -1   2   94.02    2.89
   3   1   2   93.89    2.83
   3  -1   2   90.15    2.88
   3   1   2   97.90    2.81
   3  -1   3   56.53    1.96
   3   1   3   58.71    1.95
   3  -1   3   59.20    1.94
  -3   1  -3   58.58    2.02
   3   1   3   59.32    1.88
   3  -1   4   11.26    0.75
   3   1   4   12.41    0.75
   3  -1   4   11.54    0.71
   3   1   4   11.33    0.67
   3   1   5  269.06    8.32
   3   1   5  282.45    8.48
   3   1   5  288.63    8.22
   3  -1   5  269.01    8.18
   3   1   5  279.29    8.19
  -3   1  -5  277.57    8.13
   3   1   5  286.90    8.14
   3  -1   5  287.06    8.23
  -3   1  -6    2.58    0.81
  -3  -1  -6    2.96    0.82
   3   1   6    3.78    0.90
  -3   1  -6    2.63    0.70
  -3   1  -6    3.00    0.75
  -3  -1  -6    3.46    0.79
  -3   1  -6    3.51    0.76
   3   1   6    2.19    0.72
   3  -1   6    2.92    0.67
   3   1   6    3.08    0.54
   3  -1   6    3.38    0.59
   3   1   6    3.69    0.57
   3  -1   6    3.45    0.65
   3   1   6    4.64    0.68
  -3   1  -6    3.01    0.52
  -3   1  -7   59.22    2.34
  -3   1  -7   58.50    2.31
   3  -1   7   57.12    2.30
   3   1   7   56.06    2.38
  -3  -1  -7   63.94    2.43
  -3   1  -7   64.18    2.44
  -3  -1  -7   64.52    2.43
  -3   1  -7   58.98    2.29
  -3  -1  -7   61.57    2.36
   3  -1   7   59.81    2.29
   3   1   7   63.70    2.31
   3  -1   7   60.08    2.21
   3   1   7   62.52    2.20
   3   1   8    5.70    0.93
  -3  -1  -8    6.69    1.00
  -3   1  -8    5.73    0.92
  -3  -1  -8    6.58    1.01
  -3   1  -8    8.25    1.07
  -3   1  -8    5.14    0.87
  -3  -1  -8    5.21    0.95
   3  -1   8    4.61    0.76
   3   1   8    5.13    0.88
   3   1   8    5.17    0.73
   3  -1   8    4.35    0.62
   3  -1   8    5.41    0.72
  -3  -1  -9   21.94    1.50
  -3   1  -9   23.60    1.53
  -3  -1  -9   22.83    1.54
  -3   1  -9   22.11    1.41
  -3  -1  -9   22.04    1.44
  -3  -1  -9   20.51    1.50
  -3   1  -9   20.71    1.43
   3  -1   9   22.64    1.35
   3   1   9   21.44    1.49
   3   1   9   22.58    1.50
  -3   1 -10  162.68    5.41
  -3  -1 -10  154.62    5.37
  -3  -1 -10  153.40    5.33
  -3   1 -10  163.02    5.36
  -3  -1 -10  164.81    5.44
   3  -1  10  154.62    5.19
  -3  -1 -10  154.61    5.41
  -3   1 -10  162.66    5.28
   3   1  10  156.39    5.37
   3   1  10  157.52    5.39
  -3  -1 -11  105.68    3.93
   3  -1  11  100.14    3.79
  -3  -1 -11  111.32    4.10
  -3   1 -11  105.78    3.99
  -3  -1 -11  115.77    4.21
  -3   1 -11  100.54    3.94
   3   1  11  103.10    3.96
   3   1  11  108.85    4.02
  -3  -1 -12  140.12    5.26
  -3  -1 -12  143.05    5.10
  -3  -1 -12  150.98    5.36
  -3   1 -12  152.36    5.27
  -3   1 -12  145.80    5.24
  -3  -1 -12  157.71    5.51
  -3  -1 -12  153.34    5.16
   3   1  12  138.60    5.18
   3   1  12  148.21    5.21
  -3  -1 -13   93.31    3.76
  -3   1 -13   92.46    3.75
  -3  -1 -13   95.86    3.89
  -3  -1 -13   91.03    3.62
  -3   1 -13   91.12    3.78
   3   1  13   84.31    3.60
   3   1  13   93.37    3.64
  -3  -1 -14   23.06    1.98
  -3   1 -14   26.85    1.95
  -3  -1 -14   23.89    2.16
  -3  -1 -14   25.89    1.81
  -3   1 -14   26.87    2.05
  -3  -1 -14   30.48    1.88
  -3  -1 -15    1.28    1.26
  -3   1 -15    0.57    1.09
  -3   1 -15    0.11    1.17
  -3   1 -15   -0.34    1.34
  -3  -1 -15    0.70    1.09
  -3  -1 -15    0.90    1.41
  -3  -1 -15    2.46    0.99
  -3   1 -16    2.65    1.05
  -3  -1 -16    2.30    1.14
  -3   1 -16    2.28    1.30
  -3   1 -16    1.82    1.06
  -3  -1 -16    3.17    1.04
  -3  -1 -16    3.04    0.89
  -3  -1 -17   -0.60    0.92
  -3   1 -17    1.52    1.10
  -3   1 -17    0.82    0.85
  -3  -1 -17   -0.63    0.87
  -3   1 -17    0.93    0.75
  -3  -1 -17   -0.19    0.74
  -3  -1 -18    2.17    0.78
  -3   1 -18    1.63    0.69
  -3   1 -18    1.26    0.58
  -3  -1 -18    1.41    0.60
   3  -2 -18   48.20    2.06
  -3   2  18   54.22    2.11
   3  -2 -17  190.07    5.94
  -3   2  17  200.81    6.01
   3   2 -17  180.45    5.95
  -3   2  16   22.03    1.60
   3   2 -16   19.65    1.67
   3  -2 -16   17.79    1.23
   3  -2 -16   23.25    1.50
   3  -2 -15   10.81    1.46
   3   2 -15   10.50    1.51
  -3   2  15    9.47    1.36
   3  -2 -15    9.15    1.01
   3  -2 -15   10.15    1.28
   3  -2 -14    1.31    1.33
   3   2 -14    0.51    1.23
  -3   2  14   -0.36    1.08
   3   2 -14    0.48    0.83
   3  -2 -14    0.23    0.76
   3  -2 -14    0.96    1.05
   3  -2 -13    3.55    1.39
   3   2 -13    1.97    0.89
   3  -2 -13    2.09    0.84
  -3   2  13    1.90    1.26
   3   2 -13    1.29    1.24
   3  -2 -13    2.40    1.05
   3  -2 -12   60.79    2.94
   3  -2 -12   57.89    2.61
   3   2 -12   61.66    2.70
   3   2 -12   60.32    2.41
   3   2 -12   62.02    2.80
   3  -2 -12   56.44    2.90
  -3   2  11  212.04    6.92
   3   2 -11  209.71    6.86
   3   2 -11  205.52    6.54
   3   2 -11  224.00    6.90
   3  -2 -11  199.42    6.77
   3  -2 -11  220.06    7.13
   3  -2 -11  212.19    7.21
   3  -2 -11  215.20    7.09
   3   2 -10   72.01    2.88
  -3   2  10   70.30    2.99
   3   2 -10   67.26    2.59
   3  -2 -10   69.00    2.77
   3   2 -10   72.19    2.82
   3  -2 -10   79.63    3.15
   3  -2 -10   67.76    3.21
   3  -2 -10   76.83    3.10
  -3   2   9   55.03    2.46
   3   2  -9   53.71    2.31
   3   2  -9   53.11    2.19
   3  -2  -9   50.88    2.17
   3  -2  -9   55.40    2.47
   3  -2  -9   53.85    2.64
   3  -2  -9   51.24    2.39
  -3   2   8  108.18    3.96
  -3   2   8  104.72    3.92
   3   2  -8  115.56    3.77
   3  -2  -8  105.24    3.67
   3   2  -8  109.69    3.67
   3  -2  -8  113.23    3.95
   3  -2  -8  109.44    4.11
   3  -2  -8  108.41    3.90
   3  -2  -8  109.76    3.66
  -3   2   7 2080.75   59.22
   3   2  -7 2129.86   58.93
  -3   2   7 2036.26   59.16
   3   2  -7 2115.37   58.88
   3  -2  -7 2183.04   59.17
   3  -2  -7 2064.74   59.33
   3  -2  -7 2109.69   59.12
   3  -2  -7 2099.85   58.97
   3  -2  -6  342.76   10.14
   3  -2  -6  344.73   10.35
   3  -2  -6  337.13   10.19
  -3   2   6  342.73   10.32
   3   2  -6  357.00   10.05
  -3   2   6  328.02   10.24
   3   2  -6  337.71    9.96
   3  -2  -6  357.53   10.25
   3  -2  -6  339.83   10.44
  -3   2   6  339.85   10.11
  -3  -2   5   18.40    1.00
  -3   2   5   19.03    1.02
  -3   2   5   19.53    1.24
  -3   2   5   19.88    1.22
   3  -2  -5   17.93    1.24
   3  -2  -5   18.92    1.17
   3  -2  -5   18.13    1.13
   3  -2  -5   23.33    1.30
  -3   2   5   19.16    1.19
   3   2  -5   19.82    1.08
   3  -2  -4   90.38    3.06
  -3   2   4   97.16    3.35
  -3  -2   4   90.58    2.92
  -3   2   4   94.73    2.94
  -3   2   4   91.28    3.22
  -3   2   4   92.67    3.19
   3  -2  -4   89.76    3.09
   3  -2  -4   87.63    3.19
   3   2  -4   92.59    3.10
   3  -2  -4   96.13    3.18
   3  -2  -4   86.62    3.32
  -3   2   4   83.11    3.13
   3   2  -4   93.85    3.00
  -3  -2   3   76.93    2.50
  -3   2   3   78.85    2.52
   3  -2  -3   82.56    2.74
   3  -2  -3   80.63    2.76
   3  -2  -3   83.62    2.84
   3   2  -3   89.01    2.86
   3  -2  -3   82.47    2.85
  -3   2   3   82.43    2.89
  -3   2   3   83.71    2.86
   3  -2  -3   77.32    2.77
  -3   2   3   74.65    2.82
   3  -2  -3   81.30    3.04
  -3  -2   2  193.32    5.40
   3   2  -2  199.79    5.39
  -3   2   2  200.47    6.00
  -3   2   2  183.17    5.53
   3  -2  -2  189.76    5.82
  -3  -2   2  180.33    5.51
   3   2  -2  197.26    5.93
  -3   2   2  195.45    5.93
  -3   2   2  187.08    5.93
  -3   2   2  190.81    5.91
   3  -2  -2  192.82    5.85
  -3   2   2  177.56    5.93
   3  -2  -2  191.82    6.04
  -3   2   1  272.72    8.02
   3   2  -1  283.63    7.71
  -3   2   1  262.38    7.72
  -3   2   1  282.52    8.17
   3   2  -1  270.67    7.86
  -3  -2   1  286.51    7.70
  -3  -2   1  267.26    7.85
  -3   2   1  254.11    8.13
  -3   2   1  267.38    8.12
   3  -2  -1  273.18    8.12
  -3   2   1  265.40    8.13
  -3   2   1  254.99    8.14
   3  -2  -1  268.07    8.21
   3   2   0  714.93   19.82
  -3   2   0  695.23   20.04
  -3  -2   0  716.22   20.02
  -3  -2   0  722.91   19.82
   3  -2   0  703.93   20.07
   3  -2   0  693.43   20.16
   3   2   0  679.53   20.20
   3  -2   0  713.94   20.26
  -3   2   0  712.27   20.17
  -3   2   0  692.78   20.17
  -3   2  -1    7.07    0.68
  -3   2  -1    7.21    0.69
  -3  -2  -1    6.88    0.69
  -3  -2  -1    7.25    0.51
   3  -2   1    7.89    0.69
   3  -2   1    7.68    0.80
   3   2   1    7.20    0.87
  -3   2  -1    8.66    0.84
   3  -2   1    8.26    0.91
  -3   2  -2  104.14    3.34
   3  -2   2  101.63    3.24
  -3   2  -2   99.13    3.21
   3   2   2   96.41    3.02
   3  -2   2   96.46    3.05
  -3  -2  -2   98.63    3.09
   3   2   2  101.29    3.10
   3  -2   2  103.27    3.42
   3   2   2  102.41    3.41
   3  -2   2   99.45    3.33
  -3   2  -3   15.16    1.04
  -3   2  -3   16.78    1.02
  -3   2  -3   15.05    0.91
   3  -2   3   18.18    1.04
   3  -2   3   16.96    1.12
  -3   2  -3   17.07    1.13
   3   2   3   16.12    1.17
   3   2   3   15.28    0.77
   3  -2   3   15.86    0.80
   3  -2   3   15.40    0.93
  -3   2  -3   16.56    0.93
   3  -2   4  401.93   11.47
  -3   2  -4  385.58   11.37
   3  -2   4  385.09   11.32
   3   2   4  389.91   11.31
   3   2   4  392.34   11.40
   3   2   4  377.82   11.63
  -3   2  -4  406.55   11.44
   3  -2   4  407.22   11.49
  -3   2  -4  402.23   11.48
  -3   2  -4  395.01   11.52
   3   2   4  383.34   11.44
   3   2   4  403.51   11.70
  -3   2  -4  391.40   11.49
   3  -2   4  400.88   11.60
   3  -2   5  734.30   20.77
  -3  -2  -5  685.28   21.05
   3  -2   5  711.59   20.65
   3   2   5  751.58   20.67
   3  -2   5  735.26   20.72
   3   2   5  710.38   20.89
  -3   2  -5  751.74   20.81
  -3   2  -5  721.43   20.83
   3   2   5  746.19   20.80
  -3  -2  -5  741.09   20.73
   3   2   5  730.79   21.02
   3  -2   5  722.90   20.86
  -3   2  -5  703.33   20.79
   3  -2   6  382.51   11.28
   3   2   6  378.72   11.16
   3  -2   6  368.75   11.18
   3   2   6  398.42   11.23
  -3   2  -6  405.68   11.31
   3   2   6  368.49   11.36
  -3   2  -6  387.50   11.33
  -3   2  -6  364.90   11.33
   3   2   6  400.62   11.34
  -3  -2  -6  390.43   11.28
   3   2   6  372.66   11.52
  -3   2  -6  395.72   11.33
   3   2   6  363.01   11.51
   3   2   7  101.05    3.51
  -3   2  -7  108.06    3.64
  -3  -2  -7  106.23    3.55
   3   2   7  107.11    3.68
  -3   2  -7   96.28    3.59
  -3   2  -7   99.55    3.60
  -3   2  -7  101.69    3.63
  -3  -2  -7  105.02    3.62
   3   2   7  101.35    3.83
   3   2   7  102.89    3.84
   3   2   8   31.80    1.59
   3   2   8   34.13    1.68
  -3   2  -8   32.05    1.69
  -3   2  -8   32.35    1.70
   3  -2   8   34.01    1.69
  -3  -2  -8   31.32    1.79
  -3   2  -8   35.52    1.81
  -3  -2  -8   32.12    1.58
   3   2   8   31.14    1.90
   3   2   8   33.11    1.93
  -3  -2  -9   54.70    2.70
  -3   2  -9   57.59    2.50
  -3  -2  -9   51.03    2.22
   3  -2   9   55.28    2.36
  -3   2  -9   55.72    2.39
  -3  -2  -9   56.99    2.49
   3   2   9   53.21    2.63
   3   2   9   52.69    2.59
  -3  -2 -10    6.36    1.21
  -3  -2 -10    2.37    1.13
  -3  -2 -10    3.77    0.94
  -3   2 -10    3.12    1.15
  -3   2 -10    2.90    0.99
  -3  -2 -10    2.99    1.04
   3   2  10    2.08    1.07
   3  -2  10    3.58    0.89
   3   2  10    3.35    1.10
  -3  -2 -11    3.25    1.17
  -3  -2 -11    1.48    1.23
  -3   2 -11    2.29    1.03
  -3  -2 -11    1.51    1.13
   3   2  11    2.48    1.16
   3   2  11    2.10    1.15
  -3  -2 -11    1.78    0.89
  -3   2 -11    1.87    1.24
  -3   2 -12   86.74    3.51
  -3  -2 -12   81.19    3.56
  -3   2 -12   91.07    3.72
  -3  -2 -12   91.20    3.37
   3   2  12   89.22    3.73
  -3  -2 -12   87.99    3.82
  -3  -2 -12   92.69    3.78
  -3  -2 -13  164.46    6.37
   3   2  13  179.25    6.10
  -3  -2 -13  173.20    6.01
  -3   2 -13  156.82    5.85
   3   2  13  175.20    5.92
  -3   2 -13  180.46    6.10
  -3  -2 -13  184.38    5.75
  -3  -2 -14  110.01    4.02
   3   2  14  102.95    3.84
  -3   2 -14  112.81    4.12
   3   2  14  100.31    3.90
  -3  -2 -14   92.09    4.19
  -3  -2 -14   93.26    3.75
  -3   2 -15   64.94    2.83
  -3   2 -15   60.47    2.53
  -3  -2 -15   54.04    2.44
  -3  -2 -15   56.60    2.67
  -3  -2 -15   68.47    2.80
  -3   2 -16   36.02    2.04
  -3  -2 -16   39.75    1.90
  -3  -2 -17  168.70    5.48
  -3  -2 -17  175.41    5.46
  -3   2 -17  174.57    5.66
   3  -3 -16   29.18    1.47
  -3   3  16   29.67    1.49
   3  -3 -15    0.75    0.87
  -3   3  15    0.52    0.84
   3  -3 -14    1.73    1.00
   3   3 -14    1.01    1.03
   3  -3 -14    0.65    0.90
   3  -3 -13  233.84    7.59
  -3   3  13  226.03    7.33
   3   3 -13  222.47    7.46
   3  -3 -13  231.26    7.76
   3  -3 -13  251.99    7.69
   3  -3 -12   13.66    1.46
  -3   3  12   11.23    1.24
   3   3 -12   14.35    1.43
   3  -3 -12   13.89    1.65
   3  -3 -12   13.59    1.51
   3  -3 -11   61.90    2.78
  -3   3  11   55.27    2.68
   3   3 -11   50.55    2.57
   3  -3 -11   55.89    2.75
   3  -3 -11   56.01    3.01
   3  -3 -10  761.32   21.91
   3  -3 -10  751.29   21.83
  -3   3  10  744.60   21.98
   3   3 -10  716.24   21.59
  -3   3  10  738.58   21.79
   3  -3 -10  773.48   22.34
   3  -3  -9  702.09   20.80
   3  -3  -9  710.75   21.06
  -3   3   9  731.67   21.28
   3   3  -9  712.18   20.83
   3  -3  -9  728.57   21.06
  -3   3   9  715.28   21.11
   3  -3  -9  743.80   21.58
   3  -3  -8    1.17    0.92
  -3   3   8    1.02    0.96
   3   3  -8    0.24    0.93
   3  -3  -8    0.47    1.05
  -3   3   8    1.40    1.06
   3  -3  -8    0.05    0.78
   3  -3  -7    9.42    1.16
  -3   3   7    8.45    1.27
   3   3  -7    7.76    1.07
   3  -3  -7   10.07    1.24
  -3   3   7    9.46    1.30
   3  -3  -7    8.06    1.10
   3  -3  -6   66.38    2.75
   3  -3  -6   66.31    2.80
  -3   3   6   62.45    2.84
  -3   3   6   67.76    3.00
   3   3  -6   67.29    2.62
   3  -3  -6   72.18    2.79
  -3   3   6   63.84    2.90
   3  -3  -6   68.98    3.18
   3  -3  -5  183.54    6.02
   3  -3  -5  187.18    6.18
  -3   3   5  180.43    6.18
  -3   3   5  184.09    6.28
   3  -3  -5  194.63    6.07
  -3   3   5  183.18    6.26
   3   3  -5  189.51    5.91
   3  -3  -5  195.40    6.52
   3   3  -4  149.26    4.97
   3  -3  -4  140.92    5.00
   3  -3  -4  149.29    4.82
  -3   3   4  141.87    4.99
  -3   3   4  145.66    5.11
   3  -3  -4  146.20    4.85
  -3   3   4  142.00    5.08
   3   3  -4  152.14    4.76
   3  -3  -4  146.39    5.25
   3   3  -3   74.19    2.96
   3  -3  -3   76.10    2.72
  -3   3   3   72.53    2.92
  -3   3   3   71.65    2.99
  -3   3   3   76.09    3.06
   3   3  -3   74.49    2.67
   3  -3  -3   76.94    2.83
  -3   3   3   71.02    3.05
   3   3  -3   72.71    2.87
   3  -3  -3   78.32    3.22
   3   3  -3   75.13    2.74
   3   3  -2  145.19    4.88
   3  -3  -2  142.89    4.85
  -3   3   2  141.22    4.82
  -3   3   2  141.50    4.85
   3   3  -2  138.60    4.65
   3  -3  -2  149.21    4.67
  -3   3   2  136.93    4.93
   3   3  -2  138.05    4.76
   3  -3  -2  147.19    5.04
   3   3  -2  141.65    4.57
   3   3  -1  268.58    8.57
  -3   3   1  279.01    8.45
  -3   3   1  279.86    8.69
  -3   3   1  294.09    8.68
   3   3  -1  293.56    8.78
  -3   3   1  268.61    8.28
   3  -3  -1  291.53    8.71
   3   3  -1  276.54    8.41
   3  -3  -1  296.66    8.87
  -3   3   0   39.68    1.62
   3  -3   0   41.35    1.99
  -3   3   0   40.99    1.96
   3   3   0   40.05    2.00
  -3  -3   0   40.66    2.01
   3  -3   0   46.20    2.14
  -3   3   0   43.30    2.00
  -3   3   0   40.12    1.76
   3   3   1   55.12    2.52
  -3   3  -1   51.93    2.03
   3  -3   1   58.73    2.44
   3   3   1   55.86    2.52
  -3  -3  -1   59.40    2.55
   3  -3   1   56.85    2.47
  -3   3  -1   56.44    2.39
  -3   3  -1   58.82    2.19
   3   3   2  136.93    4.53
  -3   3  -2  116.38    3.92
   3  -3   2  125.24    4.32
  -3   3  -2  124.70    4.03
  -3   3  -2  118.10    4.21
  -3  -3  -2  124.47    4.52
   3   3   2  124.18    4.46
   3  -3   2  128.73    4.40
  -3   3  -3    4.73    0.81
  -3  -3  -3    4.44    0.73
  -3   3  -3    4.69    1.03
  -3   3  -3    4.75    0.71
   3  -3   3    6.22    0.92
  -3   3  -3    5.43    0.65
   3   3   3    6.31    1.12
  -3  -3  -3    5.47    1.17
   3  -3   3    4.30    0.93
  -3  -3  -4  120.65    4.21
   3   3   4  127.19    4.50
   3  -3   4  122.65    4.24
   3   3   4  118.24    4.53
  -3  -3  -4  126.45    4.72
  -3   3  -4  124.23    4.30
   3  -3   4  121.86    4.36
  -3   3  -4  121.14    4.20
  -3   3  -4  123.07    4.04
  -3  -3  -5   39.11    1.97
   3  -3   5   38.68    1.87
   3   3   5   43.37    2.17
  -3   3  -5   39.35    1.89
  -3   3  -5   37.30    1.75
   3   3   5   41.71    2.29
  -3   3  -5   43.17    2.11
  -3   3  -6    0.24    0.75
  -3  -3  -6    1.37    0.84
  -3   3  -6    0.15    1.07
  -3   3  -6    1.27    0.68
   3   3   6    0.36    1.14
   3  -3   6    1.08    0.69
   3   3   6    1.06    1.02
   3   3   7    7.18    1.04
   3   3   7    5.64    1.11
  -3  -3  -7    6.16    1.39
  -3   3  -7    4.89    0.93
  -3  -3  -7    6.46    1.14
  -3   3  -7    6.86    1.26
  -3   3  -7    5.28    0.84
   3   3   7    5.76    1.37
  -3  -3  -7    5.33    1.56
   3   3   8  120.32    4.20
  -3   3  -8  116.39    4.25
  -3  -3  -8  120.50    5.03
   3   3   8  119.30    4.63
  -3  -3  -8  129.46    4.77
  -3  -3  -8  126.74    4.45
  -3   3  -8  108.55    3.92
   3   3   9  205.86    6.45
  -3   3  -9  190.24    6.46
   3  -3   9  187.95    6.38
   3   3   9  193.36    6.83
  -3  -3  -9  194.95    7.23
  -3  -3  -9  188.09    6.67
  -3  -3  -9  196.75    6.91
  -3  -3 -10   10.26    1.43
  -3  -3 -10    9.42    1.14
  -3   3 -10    7.75    1.45
   3   3  10   10.05    1.56
   3  -3  10    8.99    1.10
   3   3  10    9.52    1.16
  -3   3 -11   63.83    2.99
   3   3  11   67.87    2.81
  -3  -3 -11   61.06    2.76
   3   3  11   67.38    3.20
  -3  -3 -11   73.11    3.16
  -3  -3 -12    2.10    1.20
  -3  -3 -12    2.55    1.11
  -3  -3 -12    2.94    0.96
  -3   3 -12    2.26    1.24
   3   3  12    2.80    1.16
  -3  -3 -12    3.82    1.49
  -3   3 -13   27.42    1.83
  -3  -3 -13   22.43    2.07
   3   3  13   26.52    1.75
  -3  -3 -13   25.81    1.75
  -3  -3 -13   22.67    1.53
   3   3  14   36.03    1.99
  -3   3 -14   41.65    2.12
  -3  -3 -14   39.00    2.27
  -3  -3 -14   38.12    1.83
  -3  -3 -15   13.91    1.12
   3   3  15   11.08    0.95
  -3   3 -15   12.87    1.25
   3  -4 -13   62.06    2.60
  -3   4  13   62.01    2.54
   3  -4 -12   49.06    2.41
  -3   4  12   50.93    2.29
   3  -4 -11    1.30    0.74
  -3   4  11    1.17    0.77
   3  -4 -11    1.47    1.13
  -3   4  11    1.69    0.78
  -3   4  11    1.59    1.07
   3  -4 -10  186.67    6.03
  -3   4  10  193.36    6.34
  -3   4  10  185.86    6.33
   3  -4  -9   30.35    1.72
  -3   4   9   34.66    2.03
  -3   4   9   30.78    1.89
  -3   4   8  371.75   11.68
   3   4  -8  364.91   11.33
  -3   4   8  379.29   11.79
   3  -4  -8  385.75   11.42
   3  -4  -8  387.96   11.59
   3  -4  -8  389.25   12.16
   3   4  -7  314.82   10.02
  -3   4   7  341.81   10.60
   3  -4  -7  347.73   10.43
  -3   4   7  331.24   10.42
  -3   4   7  326.73   10.53
   3  -4  -7  342.82   10.87
  -3   4   6   51.28    2.73
   3   4  -6   58.46    2.43
   3  -4  -6   57.20    2.72
  -3   4   6   54.57    2.76
  -3   4   6   53.22    2.62
   3  -4  -6   57.39    3.03
   3   4  -5  103.05    3.77
  -3   4   5  109.50    4.23
   3  -4  -5   98.75    4.09
  -3   4   5  104.71    4.03
  -3   4   5  105.17    4.16
   3  -4  -5  106.38    4.40
  -3   4   4  341.55   10.68
  -3   4   4  334.66   10.75
   3   4  -4  344.84   10.36
   3  -4  -4  348.89   11.05
  -3   4   4  347.84   10.87
  -3   4   3  360.36   11.64
   3  -4  -3  382.61   11.91
   3   4  -3  383.85   11.28
   3   4  -2   45.79    2.07
   3  -4  -2   46.22    2.48
   3  -4  -2   42.80    2.52
   3   4  -2   47.33    2.12
  -3   4   2   43.78    2.36
  -3   4   1   61.33    2.85
   3  -4  -1   61.50    2.88
   3   4  -1   57.00    2.56
   3   4  -1   60.72    2.87
   3  -4  -1   58.69    2.90
   3   4  -1   64.69    2.57
  -3   4   0  237.58    7.74
   3  -4   0  241.55    7.90
   3   4   0  241.20    7.78
   3   4   0  239.56    7.94
   3  -4   0  231.70    7.87
   3   4   0  247.42    7.52
  -3   4  -1   61.81    2.74
  -3  -4  -1   58.70    2.78
   3  -4   1   65.58    2.93
   3   4   1   60.29    2.86
   3   4   1   67.21    3.07
   3  -4   1   71.00    2.99
   3   4   1   63.54    2.63
  -3  -4  -1   61.44    2.93
  -3   4  -2   39.85    2.12
  -3  -4  -2   39.91    2.27
   3  -4   2   44.16    2.33
   3   4   2   42.45    2.35
   3   4   2   39.95    2.46
  -3  -4  -2   47.15    2.53
   3  -4   2   45.01    2.28
   3   4   2   41.72    2.06
   3   4   3   30.63    2.12
   3  -4   3   36.51    2.02
  -3  -4  -3   33.51    2.10
  -3  -4  -3   33.18    2.28
  -3   4  -3   28.74    1.75
   3   4   3   30.82    1.79
   3   4   4   16.65    1.72
  -3  -4  -4   23.35    1.88
   3  -4   4   26.53    1.65
  -3  -4  -4   24.15    2.00
   3   4   4   21.21    1.57
  -3   4  -4   19.05    1.44
  -3  -4  -5    1.41    1.25
   3  -4   5    1.10    0.79
  -3  -4  -5    2.17    1.39
   3   4   5    0.99    1.18
   3   4   6  124.18    4.90
  -3  -4  -6  132.68    5.22
   3  -4   6  121.47    4.34
  -3  -4  -6  127.99    4.94
  -3  -4  -7    2.77    0.82
  -3  -4  -7    2.36    1.24
   3   4   7    3.10    1.35
  -3  -4  -7    1.89    1.43
   3   4   8    4.28    1.26
  -3  -4  -8    4.69    1.30
  -3  -4  -8    6.89    1.01
  -3  -4  -8    5.14    1.54
   3   4   9    8.58    1.36
  -3  -4  -9    8.69    1.43
  -3  -4  -9    7.20    1.58
  -3  -4  -9    7.36    1.03
  -3  -4 -10    4.80    0.87
  -3  -4 -10    6.11    1.29
   3   4  10    2.31    1.08
   3   4  10    1.96    1.09
  -3  -4 -10    2.16    1.31
   3   4  11    0.88    0.87
  -3  -4 -11    0.81    1.14
   3   4  11   -0.53    0.91
  -3  -4 -11    0.27    0.73
   3   4  12   51.36    2.35
   3   4  12   56.82    2.40
  -3  -4 -12   53.08    2.19
   3   4  13   97.65    3.42
  -3  -4 -13   97.59    3.29
  -3  -4 -13   95.10    3.59
   3   4  13  101.29    3.45
   3  -5  -9   -0.28    0.75
  -3   5   9    1.04    0.62
   3  -5  -8   14.97    1.30
  -3   5   8   13.19    1.07
   3  -5  -7   81.82    2.96
   3  -5  -7   76.76    3.16
  -3   5   7   74.41    2.93
   3  -5  -6   62.63    2.60
  -3   5   6   60.48    2.53
   3  -5  -6   60.73    2.76
   3  -5  -5    0.05    0.82
   3  -5  -5    0.38    0.93
  -3   5   5    1.29    0.99
  -3  -5   4    7.42    1.01
   3  -5  -4    7.16    1.21
  -3   5   4    6.43    1.13
   3  -5  -3   56.99    2.56
  -3  -5   3   49.26    2.41
  -3   5   3   54.92    2.47
   3  -5  -3   55.49    2.60
   3  -5  -2  209.62    6.74
   3  -5  -2  206.61    6.76
   3  -5  -1  169.40    5.75
  -3  -5   1  161.78    5.72
   3  -5  -1  168.78    5.75
  -3   5   1  172.52    5.65
   3  -5   0   26.01    1.70
  -3   5   0   27.21    1.73
   3  -5   1    9.83    1.21
  -3   5  -1   10.78    1.27
   3  -5   2   21.15    1.49
  -3   5  -2   23.14    1.62
   3  -5   3   12.19    1.15
   3   5   3   12.73    1.19
  -3   5  -3   13.22    1.30
   3  -5   4   90.59    3.28
  -3   5  -4   96.29    3.39
   3   5   4   92.47    3.48
  -3  -5  -5    0.22    0.83
  -3  -5  -5   -0.68    0.90
   3   5   5    0.37    0.72
  -3   5  -5    1.03    0.87
  -3  -5  -6    4.55    0.88
   3   5   6    6.32    1.12
  -3  -5  -6    3.42    0.97
   3   5   6    5.39    0.91
  -3   5  -6    6.35    0.94
   3   5   7   15.15    1.31
  -3   5  -7   14.50    1.11
   3   5   7   15.38    1.17
  -3  -5  -7   12.77    1.22
   3   5   8    1.59    0.62
  -3   5  -8    1.22    0.69
  -3  -5  -8    0.23    0.72
   4   0 -19   -0.13    0.53
   4   0 -18   83.17    3.13
   4   0 -17   -0.51    1.39
   4   0 -17   -0.58    0.89
   4   0 -16  669.23   19.72
   4   0 -16  674.87   19.83
   4   0 -15    0.19    1.08
   4   0 -15    0.41    1.60
   4   0 -15   -0.49    1.07
   4   0 -14  633.80   18.76
   4   0 -14  641.66   18.96
   4   0 -14  632.71   19.08
   4   0 -13    1.23    1.05
   4   0 -13    0.43    1.41
   4   0 -13    0.67    1.14
   4   0 -13    0.62    0.97
   4   0 -13    0.30    0.71
   4   0 -12   59.75    2.69
   4   0 -12   62.88    2.91
   4   0 -12   61.18    2.66
   4   0 -12   58.74    2.80
   4   0 -12   64.66    2.55
   4   0 -11    0.66    0.86
   4   0 -11    0.22    1.09
   4   0 -11    0.09    0.93
   4   0 -11    0.86    0.80
   4   0 -11    0.35    0.65
   4   0 -10  301.81    8.91
   4   0 -10  275.56    9.07
   4   0 -10  286.38    8.90
   4   0 -10  285.23    8.95
   4   0 -10  298.92    9.11
  -4   0  10  314.77    8.78
   4   0  -9   -0.32    0.56
   4   0  -9    2.16    0.77
   4   0  -9    0.35    0.75
   4   0  -9   -0.35    0.70
  -4   0   9    0.56    0.44
   4   0  -8  260.23    7.85
   4   0  -8  257.72    7.89
   4   0  -8  271.70    8.00
   4   0  -8  266.55    7.86
   4   0  -7    0.29    0.51
   4   0  -7   -0.67    0.76
   4   0  -7    0.13    0.67
   4   0  -7    0.74    0.65
   4   0  -7   -0.14    0.40
   4   0  -7    0.55    0.61
  -4   0   6  242.17    7.23
  -4   0   6  242.89    7.06
   4   0  -6  243.04    7.06
   4   0  -6  246.26    7.26
  -4   0   5    0.54    0.46
   4   0  -5   -0.19    0.34
  -4   0   5    0.66    0.33
   4   0  -4   50.90    1.63
  -4   0   3    0.04    0.51
   4   0  -3    1.01    0.30
  -4   0   3   -0.01    0.28
  -4   0   2  566.79   15.87
  -4   0   2  573.68   16.06
   4   0  -2  565.05   15.88
   4   0  -1    0.40    0.49
  -4   0   1    0.27    0.47
  -4   0   1    0.09    0.27
   4   0  -1   -0.03    0.28
   4   0   0  957.28   26.45
   4   0   0  927.36   26.61
  -4   0   0  970.58   26.63
  -4   0   0  936.15   26.55
  -4   0  -1    0.11    0.31
   4   0   1    0.33    0.47
  -4   0  -1    0.35    0.41
   4   0   1    0.02    0.30
  -4   0  -1   -0.16    0.47
  -4   0  -2  137.84    4.07
   4   0   2  135.96    4.18
  -4   0  -2  134.42    3.97
   4   0   2  135.52    4.10
  -4   0  -3   -0.32    0.36
   4   0   3    0.05    0.52
   4   0   3   -0.34    0.48
   4   0   4 1975.39   54.26
   4   0   4 1981.05   54.38
  -4   0  -4 1900.58   54.13
  -4   0  -5   -0.50    0.66
  -4   0  -5   -0.27    0.64
   4   0   5    0.48    0.58
   4   0   5   -0.03    0.62
   4   0   5    0.30    0.57
  -4   0  -5    0.33    0.75
   4   0   6  598.26   17.26
   4   0   6  585.37   17.11
  -4   0  -6  592.80   17.12
   4   0   6  610.24   17.23
   4   0   6  616.90   17.13
   4   0   6  584.79   16.97
  -4   0  -6  595.82   17.17
  -4   0  -7    0.36    0.85
  -4   0  -7    0.15    0.69
   4   0   7    0.84    0.77
  -4   0  -7   -0.32    0.76
   4   0   7   -0.18    0.69
   4   0   7    0.22    0.59
   4   0   7    0.39    0.61
   4   0   7   -0.40    0.50
  -4   0  -8  176.51    5.44
   4   0   8  177.97    5.69
  -4   0  -8  173.31    5.53
   4   0   8  162.91    5.48
   4   0   8  169.34    5.49
   4   0   8  168.15    5.33
   4   0   8  171.61    5.65
  -4   0  -8  174.26    5.61
   4   0   9   -0.33    0.86
  -4   0  -9    0.10    0.87
  -4   0  -9    0.57    0.84
   4   0   9    0.09    0.69
  -4   0  -9    0.31    0.94
  -4   0 -10   97.45    3.86
   4   0  10  104.57    3.78
  -4   0 -10   95.96    3.71
   4   0  10  109.72    3.95
  -4   0 -10  105.03    3.90
  -4   0 -11    0.55    1.11
  -4   0 -11    0.76    1.04
   4   0  11    0.93    0.92
  -4   0 -11   -0.71    1.22
  -4   0 -12    1.67    1.23
  -4   0 -12    1.98    1.21
   4   0  12    2.48    0.98
   4   0  12    1.81    0.90
  -4   0 -13   -0.42    1.31
   4   0  13   -0.50    0.93
  -4   0 -13    0.99    0.94
  -4   0 -13   -0.46    1.31
  -4   0 -14  142.62    5.12
  -4   0 -14  159.78    5.49
  -4   0 -15    1.42    1.23
  -4   0 -15   -0.47    1.25
  -4   0 -16  853.33   25.35
  -4   0 -16  889.90   25.15
  -4   0 -17    0.84    1.10
  -4   0 -17   -0.08    0.92
  -4   0 -17    0.31    0.81
  -4   0 -18    7.27    0.88
  -4   0 -18    4.64    0.79
   4  -1 -18   26.46    1.47
  -4   1  18   23.97    1.51
   4   1 -18   24.47    1.78
   4  -1 -18   23.78    1.33
   4   1 -18   24.99    1.35
   4  -1 -17   25.94    1.70
   4   1 -17   25.89    1.96
   4   1 -17   27.48    1.61
   4  -1 -17   26.02    1.56
   4  -1 -16    1.04    1.16
   4   1 -16    0.99    0.88
   4  -1 -16    0.24    0.85
   4   1 -16    0.27    1.30
   4  -1 -15   88.13    3.72
   4   1 -15   89.97    3.77
   4  -1 -15   85.85    3.59
   4   1 -15   82.38    3.56
   4  -1 -15   95.49    3.52
   4   1 -14    3.43    0.93
   4  -1 -14    0.94    1.26
   4   1 -14    3.35    1.47
   4  -1 -14    2.48    1.05
   4   1 -14    1.59    1.01
   4  -1 -14    3.35    1.03
   4   1 -13   25.95    1.64
   4   1 -13   26.74    2.06
   4   1 -13   29.11    1.72
   4  -1 -13   29.46    1.92
   4   1 -13   28.68    1.87
   4  -1 -13   29.04    1.80
   4   1 -12   37.58    1.88
   4   1 -12   37.77    2.21
   4   1 -12   38.87    1.94
   4  -1 -12   37.26    2.11
   4   1 -12   38.02    2.10
   4  -1 -12   41.42    2.08
   4  -1 -11   65.48    2.72
   4   1 -11   60.31    2.50
   4   1 -11   65.86    2.79
   4   1 -11   66.68    2.54
   4   1 -11   64.35    2.74
   4  -1 -11   61.20    2.72
   4  -1 -11   58.05    2.54
   4  -1 -10   17.24    1.28
   4   1 -10   18.10    1.37
   4   1 -10   14.75    1.12
   4   1 -10   16.43    1.12
   4  -1 -10   13.28    1.16
   4   1 -10   14.69    1.21
   4  -1 -10   15.90    1.24
   4  -1  -9    1.34    0.74
   4  -1  -9    1.47    0.73
   4   1  -9    0.60    0.61
   4   1  -9    1.48    0.70
   4  -1  -9    1.15    0.69
   4  -1  -9    1.20    0.48
   4   1  -9    1.37    0.71
   4   1  -9    1.61    0.83
   4   1  -8 1270.72   35.16
   4  -1  -8 1232.30   35.12
   4   1  -8 1284.71   35.08
   4   1  -8 1217.44   34.93
   4  -1  -8 1261.30   35.16
   4   1  -8 1189.97   34.92
   4  -1  -8 1245.63   35.19
   4  -1  -8 1274.35   35.07
   4  -1  -7  297.66    9.37
   4   1  -7  313.61    9.26
   4  -1  -7  308.38    9.48
   4   1  -7  297.74    9.14
   4  -1  -7  313.81    9.33
   4   1  -7  312.14    9.33
  -4  -1   7  326.03    8.86
   4  -1  -7  306.81    9.27
  -4   1   7  324.10    9.30
   4  -1  -6   23.57    1.51
  -4   1   6   30.59    1.48
  -4  -1   6   31.13    0.91
   4   1  -6   29.78    1.31
   4  -1  -6   25.61    1.27
   4  -1  -5    4.45    0.80
   4  -1  -5    3.43    0.62
  -4  -1   5    3.88    0.30
  -4  -1   5    2.62    0.18
   4  -1  -5    3.05    0.52
  -4  -1   5    2.26    0.18
  -4   1   5    3.56    0.67
  -4   1   4   59.00    2.19
  -4  -1   4   55.48    2.04
  -4   1   4   58.61    2.09
  -4  -1   4   59.67    1.80
  -4   1   4   57.03    1.98
  -4  -1   3    1.66    0.45
  -4   1   3    1.94    0.51
  -4   1   3    1.50    0.40
  -4   1   3    2.20    0.57
  -4   1   2 1757.20   48.94
  -4  -1   2 1741.39   48.96
  -4   1   2 1766.98   48.97
  -4   1   1  151.88    4.56
  -4   1   1  155.38    4.58
  -4  -1   1  154.89    4.57
  -4   1   0   46.37    1.60
  -4  -1   0   46.52    1.58
   4   1   0   44.89    1.65
   4  -1   0   46.85    1.67
   4   1   0   45.80    1.64
  -4   1   0   45.25    1.59
   4  -1   0   49.11    1.61
   4  -1   1  161.75    4.61
  -4   1  -1  153.79    4.57
  -4  -1  -1  157.31    4.56
  -4   1  -1  149.89    4.59
   4   1   1  154.79    4.70
   4   1   1  144.35    4.44
   4   1   1  159.07    4.62
   4  -1   1  152.20    4.61
   4   1   1  160.00    4.46
   4  -1   2   76.77    2.42
  -4   1  -2   73.88    2.52
   4   1   2   74.15    2.29
   4   1   2   75.46    2.31
   4   1   2   73.46    2.42
   4  -1   2   70.50    2.41
   4   1   2   75.86    2.56
   4   1   3   15.41    0.74
   4  -1   3   16.37    0.82
  -4   1  -3   15.83    0.92
  -4   1  -3   15.70    0.82
   4   1   3   13.43    0.74
   4  -1   3   15.81    0.86
   4   1   3   16.05    0.86
  -4   1  -4    1.68    0.68
   4   1   4    0.68    0.77
   4   1   4    0.29    0.43
   4   1   4    0.26    0.44
   4  -1   4    0.74    0.55
   4   1   4    0.10    0.52
  -4   1  -5   53.69    2.00
   4   1   5   56.87    2.31
  -4   1  -5   53.72    2.10
  -4   1  -5   56.20    2.13
  -4  -1  -5   55.71    2.08
   4   1   5   52.20    2.14
  -4   1  -5   56.36    2.13
  -4  -1  -5   50.92    2.07
   4  -1   5   53.95    2.04
   4  -1   5   54.68    1.98
   4   1   5   53.49    2.02
   4   1   5   53.48    1.90
   4   1   5   51.37    1.95
   4   1   6  263.06    8.14
   4  -1   6  261.30    8.00
  -4   1  -6  250.91    7.88
  -4   1  -6  274.13    7.94
  -4   1  -6  254.82    7.78
   4   1   6  258.69    7.97
   4  -1   6  259.41    7.90
  -4  -1  -6  273.25    7.93
  -4   1  -6  271.85    7.96
  -4  -1  -6  264.32    7.92
   4  -1   6  256.18    7.88
   4   1   6  267.99    7.88
   4  -1   6  257.65    7.80
   4   1   6  263.28    7.73
   4   1   7  337.44    9.93
   4  -1   7  322.58    9.75
  -4   1  -7  320.02    9.70
  -4   1  -7  311.65    9.65
   4   1   7  316.84    9.72
  -4  -1  -7  314.21    9.68
   4  -1   7  322.35    9.65
  -4  -1  -7  332.78    9.71
  -4   1  -7  335.28    9.74
  -4  -1  -7  312.73    9.57
  -4   1  -7  311.56    9.53
   4  -1   7  322.92    9.64
   4   1   7  336.91    9.67
   4  -1   7  319.64    9.55
   4   1   7  331.01    9.50
   4  -1   8    0.71    0.71
  -4  -1  -8    0.86    0.83
  -4   1  -8    0.83    0.80
  -4  -1  -8    1.11    0.91
  -4   1  -8    1.18    0.91
  -4   1  -8   -0.09    0.77
  -4  -1  -8    1.21    0.82
   4   1   8    0.98    0.82
   4  -1   8    0.17    0.68
   4   1   8    0.25    0.51
   4   1   8    0.98    0.59
   4  -1   8    0.83    0.59
   4  -1   8    0.04    0.49
  -4  -1  -9  157.94    5.29
  -4   1  -9  156.63    5.19
   4   1   9  154.58    5.42
  -4  -1  -9  165.21    5.39
  -4   1  -9  156.96    5.30
   4  -1   9  159.60    5.24
   4   1   9  155.47    5.39
  -4   1  -9  165.58    5.41
  -4  -1  -9  159.73    5.36
  -4  -1 -10  828.13   24.79
  -4   1 -10  871.09   24.86
  -4   1 -10  880.66   24.71
  -4  -1 -10  893.21   24.84
  -4  -1 -10  841.45   24.79
  -4   1 -10  858.24   24.78
   4  -1  10  837.06   24.71
  -4  -1 -10  899.08   24.89
   4   1  10  825.69   24.86
   4   1  10  849.45   24.90
  -4  -1 -11    1.07    1.18
  -4   1 -11    1.42    1.20
  -4  -1 -11    0.30    0.87
  -4  -1 -11    0.44    1.25
  -4   1 -11    0.65    1.14
  -4   1 -11    1.15    1.08
  -4  -1 -11    0.63    1.08
   4  -1  11    1.60    0.89
   4   1  11    0.47    0.98
   4   1  11    1.54    1.06
  -4  -1 -12    0.30    0.80
  -4  -1 -12    0.84    1.03
  -4  -1 -12   -0.07    1.26
  -4   1 -12    0.13    1.16
   4   1  12   -0.14    1.05
   4   1  12   -0.07    0.98
   4  -1  12    0.58    0.87
  -4   1 -12   -0.83    1.25
  -4   1 -13  127.84    4.74
  -4  -1 -13  127.59    4.56
  -4  -1 -13  130.24    4.76
  -4   1 -13  118.96    4.70
  -4  -1 -13  126.18    4.80
   4   1  13  121.85    4.67
   4   1  13  127.81    4.67
  -4   1 -14  580.64   17.61
  -4  -1 -14  578.15   17.68
  -4   1 -14  626.48   17.66
  -4  -1 -14  631.47   17.84
  -4  -1 -14  597.20   17.41
   4   1  14  539.99   17.45
  -4  -1 -14  598.61   17.60
  -4  -1 -15   37.12    2.08
  -4   1 -15   41.38    2.22
  -4  -1 -15   36.65    2.26
  -4  -1 -15   38.67    2.06
  -4  -1 -16   43.15    2.23
  -4   1 -16   37.80    2.10
  -4  -1 -16   41.65    2.01
  -4   1 -16   42.49    2.32
  -4   1 -17  207.66    6.84
  -4  -1 -17  216.91    6.96
  -4  -1 -17  204.36    6.88
  -4   1 -17  210.04    6.91
  -4  -1 -17  235.31    6.79
  -4   1 -17  217.85    6.99
  -4   1 -17  239.92    6.86
  -4   2  17   25.16    1.50
   4  -2 -17   22.63    1.52
   4  -2 -16   76.46    3.06
  -4   2  16   71.22    2.86
   4  -2 -16   65.00    2.62
   4   2 -16   66.40    2.97
  -4   2  16   74.61    3.04
   4  -2 -15    5.96    1.07
   4   2 -15    5.10    1.32
  -4   2  15    5.10    1.19
   4  -2 -15    6.30    0.90
   4  -2 -14   39.12    2.33
  -4   2  14   32.70    2.17
   4   2 -14   34.45    2.14
   4   2 -14   41.15    2.01
   4  -2 -14   33.92    1.90
   4  -2 -14   35.54    2.09
   4   2 -13    1.95    1.22
  -4   2  13    1.02    1.16
   4   2 -13    0.85    0.82
   4  -2 -13   -0.11    0.84
   4  -2 -13    0.07    0.97
   4  -2 -13    0.37    1.32
   4   2 -12   46.23    2.37
  -4   2  12   47.60    2.53
   4  -2 -12   44.92    2.21
   4   2 -12   49.37    2.31
   4  -2 -12   44.25    2.46
   4  -2 -12   49.74    2.64
  -4   2  11  553.09   16.44
  -4   2  11  541.80   16.72
   4   2 -11  565.08   16.48
   4  -2 -11  565.24   16.71
   4   2 -11  586.50   16.52
   4  -2 -11  538.89   16.42
   4  -2 -11  560.57   16.81
   4  -2 -10   10.03    1.31
   4  -2 -10   12.93    1.46
   4   2 -10   11.56    1.07
   4  -2 -10   11.72    1.07
   4  -2 -10   11.34    1.42
  -4   2  10   11.77    1.35
  -4   2  10   11.72    1.15
   4   2 -10   13.48    1.29
  -4   2   9  159.68    5.21
   4   2  -9  162.08    5.03
  -4   2   9  141.25    5.18
   4   2  -9  153.24    4.96
   4  -2  -9  143.70    4.93
   4  -2  -9  148.32    5.21
   4  -2  -9  147.80    5.19
   4  -2  -9  153.93    5.39
  -4   2   8  265.27    8.07
   4   2  -8  270.89    7.86
  -4   2   8  245.94    8.04
   4   2  -8  254.94    7.78
   4  -2  -8  254.08    7.80
   4  -2  -8  262.99    8.07
   4  -2  -8  248.59    7.76
   4  -2  -8  251.14    7.99
   4  -2  -8  259.19    8.22
   4  -2  -7   92.33    3.34
   4  -2  -7   88.97    3.18
  -4   2   7   96.73    3.40
   4   2  -7   94.58    3.17
  -4   2   7   85.63    3.35
   4  -2  -7   88.67    3.12
   4   2  -7   93.81    3.12
   4  -2  -7   93.25    3.41
  -4   2   7   90.81    3.27
   4  -2  -7   89.08    3.50
  -4   2   6  207.97    6.10
   4  -2  -6  201.68    6.07
   4   2  -6  178.57    5.87
   4  -2  -6  191.74    6.10
   4  -2  -6  191.91    6.03
  -4   2   6  197.50    6.18
   4   2  -6  199.17    5.91
  -4   2   6  188.77    6.15
   4   2  -6  190.03    5.86
   4  -2  -6  201.84    6.16
  -4   2   6  190.41    6.08
   4  -2  -6  190.37    6.28
   4  -2  -5 1141.51   33.68
   4   2  -5 1218.41   33.65
   4  -2  -5 1181.15   33.71
   4  -2  -5 1227.60   33.78
  -4   2   5 1188.83   33.78
  -4   2   5 1189.05   33.82
   4   2  -5 1221.29   33.53
  -4   2   5 1140.26   33.72
  -4  -2   5 1183.00   33.60
  -4   2   5 1228.22   33.63
   4  -2  -5 1187.51   33.69
   4  -2  -4  188.15    5.90
   4  -2  -4  194.55    5.95
   4   2  -4  191.52    5.90
  -4   2   4  195.90    5.99
  -4   2   4  188.33    6.00
   4  -2  -4  199.30    5.97
  -4   2   4  182.74    5.95
   4  -2  -4  192.53    5.90
  -4  -2   4  185.43    5.72
  -4   2   4  195.30    5.75
  -4   2   3   86.05    3.05
   4  -2  -3   86.89    2.84
  -4  -2   3   77.86    2.59
  -4   2   3   81.90    2.63
   4  -2  -3   86.76    2.93
   4  -2  -3   78.72    2.81
  -4   2   3   83.35    2.98
  -4   2   3   81.36    2.92
  -4   2   3   80.30    2.89
   4  -2  -3   82.05    2.87
  -4   2   3   77.68    2.89
   4  -2  -3   79.63    3.06
   4  -2  -2    0.87    0.81
  -4   2   2    1.75    0.76
   4  -2  -2    1.56    0.71
  -4   2   2    1.73    0.64
  -4   2   2    1.39    0.38
   4  -2  -2    1.65    0.57
  -4  -2   2    1.60    0.33
  -4  -2   2    1.03    0.30
  -4   2   2    0.92    0.71
  -4   2   2    1.54    0.65
  -4   2   1   43.29    1.84
   4  -2  -1   47.15    1.87
  -4   2   1   42.88    1.51
  -4  -2   1   44.54    1.49
   4   2  -1   42.11    1.61
   4  -2  -1   46.88    1.78
   4  -2  -1   45.71    1.99
   4  -2  -1   48.35    1.88
   4   2   0  411.74   12.02
   4   2   0  419.75   12.32
  -4  -2   0  411.01   12.32
   4   2   0  446.38   12.01
  -4   2   0  439.89   12.53
   4  -2   0  432.09   12.41
   4  -2   0  433.72   12.47
   4   2   0  424.40   12.49
   4  -2   0  436.18   12.61
  -4   2  -1  216.58    6.64
   4   2   1  227.98    6.37
   4  -2   1  223.13    6.68
  -4   2  -1  215.07    6.61
   4  -2   1  225.67    6.76
   4   2   1  217.40    6.81
   4  -2   1  225.13    6.89
   4   2   1  218.35    6.75
  -4   2  -1  220.16    6.76
  -4   2  -1  222.51    6.71
  -4   2  -2  144.30    4.57
   4  -2   2  144.79    4.47
  -4   2  -2  152.77    4.68
   4   2   2  142.63    4.43
   4   2   2  145.62    4.41
   4   2   2  148.34    4.35
   4  -2   2  147.84    4.60
  -4   2  -2  142.53    4.55
   4  -2   2  153.66    4.69
   4   2   2  149.29    4.80
   4   2   2  150.88    4.77
   4  -2   2  153.81    4.83
  -4   2  -2  142.08    4.68
  -4   2  -2  143.09    4.62
   4  -2   3   13.89    1.00
  -4   2  -3   15.00    0.95
   4  -2   3   14.29    1.13
  -4   2  -3   14.68    1.09
   4   2   3   14.50    1.12
   4   2   3   14.36    0.81
   4  -2   3   14.58    0.84
   4   2   3   13.68    0.80
   4   2   3   14.07    0.75
  -4   2  -3   14.50    0.95
   4  -2   3   14.86    0.92
  -4   2  -3   15.52    1.06
  -4   2  -3   14.17    1.03
   4  -2   4   49.54    1.95
  -4  -2  -4   46.85    2.13
   4   2   4   48.89    1.83
   4  -2   4   48.05    1.84
   4   2   4   46.36    1.81
   4   2   4   49.32    1.75
   4  -2   4   49.79    1.95
  -4   2  -4   50.76    1.94
  -4   2  -4   44.00    1.96
  -4   2  -4   47.54    2.00
   4   2   4   45.88    2.13
   4  -2   4   50.98    2.13
  -4   2  -4   52.62    2.03
   4  -2   5   77.92    2.84
   4  -2   5   77.88    2.76
   4   2   5   76.87    2.75
   4   2   5   76.17    2.65
  -4   2  -5   85.66    2.88
   4  -2   5   79.57    2.78
  -4   2  -5   78.68    2.90
  -4   2  -5   74.78    2.89
   4   2   5   83.70    2.79
   4   2   5   77.80    3.07
  -4   2  -5   82.61    2.90
   4  -2   5   79.18    3.01
   4   2   6    5.18    0.61
   4  -2   6    6.27    0.75
   4  -2   6    6.16    0.71
   4   2   6    6.12    0.73
  -4   2  -6    5.06    0.86
   4   2   6    4.78    0.84
  -4   2  -6    5.23    0.87
  -4   2  -6    5.96    0.96
   4   2   6    6.53    0.78
  -4   2  -6    5.42    0.88
  -4  -2  -6    5.69    0.79
   4   2   6    6.31    1.01
   4  -2   6    5.28    0.88
   4   2   6    6.82    1.05
   4   2   7  164.11    5.64
  -4  -2  -7  171.74    5.65
  -4   2  -7  188.84    5.76
   4   2   7  172.70    5.75
  -4   2  -7  168.76    5.75
   4   2   7  180.51    5.68
  -4   2  -7  178.84    5.70
  -4  -2  -7  183.67    5.76
  -4   2  -7  184.83    5.75
   4   2   7  188.58    6.04
   4   2   7  174.86    6.01
  -4  -2  -8  348.57   10.54
  -4   2  -8  376.79   10.65
   4   2   8  354.23   10.54
  -4   2  -8  338.94   10.60
  -4  -2  -8  337.66   10.61
   4  -2   8  346.31   10.61
  -4   2  -8  360.48   10.60
  -4   2  -8  360.16   10.56
  -4  -2  -8  333.91   10.35
   4   2   8  351.24   10.88
   4   2   8  348.73   10.87
  -4  -2  -9   12.82    1.46
  -4   2  -9   13.55    1.33
  -4  -2  -9   15.20    1.35
  -4  -2  -9   13.64    1.11
  -4   2  -9   12.78    1.35
   4   2   9   14.00    1.52
   4  -2   9   13.32    1.21
   4   2   9   13.04    1.48
  -4  -2 -10    8.45    1.32
  -4   2 -10    6.53    1.17
  -4  -2 -10    9.58    1.26
  -4  -2 -10    7.81    1.02
  -4   2 -10    8.47    1.33
   4   2  10    8.07    1.32
   4  -2  10    8.72    1.14
   4   2  10    6.03    1.32
  -4  -2 -11   40.49    2.53
  -4  -2 -11   42.64    2.43
  -4   2 -11   45.51    2.38
  -4  -2 -11   44.05    2.08
   4  -2  11   41.61    2.14
  -4   2 -11   43.70    2.26
  -4  -2 -11   43.76    2.36
   4   2  11   44.68    2.51
   4   2  11   47.21    2.49
  -4  -2 -12    0.08    1.18
  -4  -2 -12   -0.64    1.10
  -4   2 -12    1.23    1.04
   4   2  12   -0.64    0.84
  -4  -2 -12   -0.19    0.87
  -4   2 -12    1.65    1.27
   4   2  12   -0.39    1.11
  -4  -2 -12    0.23    1.09
  -4   2 -13  274.15    8.98
  -4  -2 -13  276.06    9.06
  -4   2 -13  294.76    9.16
   4   2  13  266.61    8.86
  -4  -2 -13  298.64    8.79
  -4  -2 -13  271.12    9.49
   4   2  13  292.36    9.27
  -4  -2 -13  312.06    9.27
  -4   2 -14    0.23    1.18
  -4  -2 -14    0.18    0.99
   4   2  14    0.71    0.92
  -4  -2 -14   -1.64    1.24
  -4  -2 -15    2.80    0.98
  -4   2 -15    3.79    1.18
  -4   2 -15    4.83    1.00
  -4  -2 -15    3.13    0.75
  -4  -2 -15    5.63    1.06
  -4  -2 -16    0.46    0.75
  -4  -2 -16    0.78    0.73
  -4  -2 -17   -0.49    0.64
  -4   2 -17   -0.10    0.73
  -4  -2 -17   -0.13    0.54
  -4   3  16   22.01    1.26
   4  -3 -16   25.05    1.33
   4  -3 -15    9.80    1.10
  -4   3  15    9.91    1.09
  -4   3  15    9.23    1.06
   4  -3 -14   43.18    2.24
  -4   3  14   45.58    2.26
  -4   3  14   47.67    2.31
   4  -3 -13   -0.06    0.96
  -4   3  13    0.35    1.10
   4  -3 -13   -0.44    1.08
  -4   3  13    0.13    1.02
   4  -3 -13    0.97    1.02
   4  -3 -12   20.00    1.71
  -4   3  12   20.72    1.71
  -4   3  12   19.56    1.42
   4   3 -12   21.31    1.58
   4  -3 -12   21.73    1.86
   4  -3 -12   23.35    1.76
   4  -3 -11  607.98   17.89
  -4   3  11  585.54   17.91
  -4   3  11  611.88   17.84
   4   3 -11  594.11   17.61
   4  -3 -11  607.50   18.26
   4  -3 -11  600.36   17.89
   4  -3 -10  565.32   16.73
  -4   3  10  537.63   16.77
  -4   3  10  565.88   16.77
   4   3 -10  552.94   16.44
   4  -3 -10  551.83   16.71
   4  -3 -10  595.80   17.20
   4  -3  -9   33.33    1.72
   4  -3  -9   30.29    1.95
  -4   3   9   30.40    2.03
  -4   3   9   31.42    1.99
   4   3  -9   28.62    1.76
   4  -3  -9   30.94    1.99
  -4   3   9   33.77    1.96
   4  -3  -9   31.30    2.28
  -4   3   8    7.50    1.30
   4  -3  -8    4.78    0.97
  -4   3   8    5.22    1.14
   4  -3  -8    8.39    1.18
  -4   3   8    8.07    1.25
   4   3  -8    7.03    1.05
   4  -3  -8    7.37    1.17
  -4   3   8    6.86    1.17
   4  -3  -8    6.94    1.42
  -4   3   7   94.75    3.86
  -4   3   7  102.19    3.91
   4   3  -7   92.92    3.47
  -4   3   7   98.10    3.85
   4  -3  -7  102.66    3.77
  -4   3   7  100.83    3.85
   4  -3  -7   99.24    3.72
   4  -3  -7   96.41    3.69
  -4   3   6   13.28    1.38
   4  -3  -6   14.82    1.30
  -4   3   6   12.80    1.32
   4  -3  -6   13.52    1.23
  -4   3   6   15.76    1.56
   4   3  -6   16.68    1.17
  -4   3   6   12.16    1.36
   4  -3  -6   15.99    1.34
  -4   3   6   16.40    1.46
   4  -3  -6   14.77    1.59
   4  -3  -5  108.63    3.93
  -4   3   5  104.04    3.98
   4  -3  -5  105.80    3.80
   4   3  -5  106.89    3.62
  -4   3   5  106.57    4.07
   4  -3  -5  111.84    3.89
  -4   3   5  102.66    3.99
   4  -3  -5  103.52    4.19
   4   3  -4  305.05    9.47
   4  -3  -4  306.69    9.51
  -4   3   4  300.52    9.54
   4  -3  -4  300.15    9.31
  -4   3   4  311.06    9.64
   4  -3  -4  322.85    9.42
  -4   3   4  299.06    9.58
   4   3  -4  312.92    9.17
   4  -3  -4  311.11    9.78
   4   3  -3  504.11   14.37
  -4   3   3  473.95   14.39
  -4   3   3  480.46   14.42
   4  -3  -3  487.44   14.20
   4   3  -3  466.75   14.21
   4  -3  -3  479.61   14.60
   4   3  -3  486.83   13.98
   4   3  -2   35.93    1.92
   4  -3  -2   34.59    1.85
  -4   3   2   34.79    1.82
  -4   3   2   35.72    1.93
   4   3  -2   33.70    1.65
  -4   3   2   35.32    1.89
   4  -3  -2   39.40    1.77
   4   3  -2   34.78    1.78
   4   3  -2   33.45    1.56
   4  -3  -2   36.41    2.05
  -4   3   1   16.19    1.03
   4   3  -1   17.38    1.40
   4  -3  -1   19.54    1.34
  -4   3   1   19.61    1.39
  -4   3   1   17.34    1.21
  -4   3   1   16.90    1.25
   4   3  -1   18.04    1.32
   4  -3  -1   17.68    1.47
   4   3  -1   16.38    1.08
  -4   3   0    0.80    0.54
   4  -3   0    0.55    0.78
  -4   3   0    0.42    0.79
   4   3   0    1.16    0.63
  -4   3   0    1.58    0.73
   4   3   0    0.82    0.85
   4  -3   0    0.53    0.90
  -4  -3   0    0.42    0.78
   4   3   1   52.23    2.40
  -4   3  -1   45.39    1.88
   4  -3   1   48.78    2.20
   4   3   1   48.03    2.32
  -4  -3  -1   46.25    2.31
   4  -3   1   48.85    2.32
  -4   3  -1   46.42    2.16
  -4   3  -1   47.67    2.03
  -4   3  -2  250.35    7.89
   4   3   2  270.50    8.39
   4  -3   2  258.40    8.19
   4   3   2  266.39    8.37
  -4   3  -2  264.81    7.99
  -4   3  -2  270.39    8.21
  -4   3  -2  264.95    8.14
   4  -3   2  267.18    8.34
  -4   3  -3  114.88    3.98
  -4   3  -3  111.25    3.81
  -4   3  -3  110.22    3.98
   4  -3   3  116.63    4.14
   4  -3   3  118.19    4.03
  -4   3  -3  110.09    3.72
   4   3   3  115.49    4.21
  -4  -3  -3  102.54    3.82
  -4   3  -4  124.18    4.41
  -4   3  -4  126.98    4.26
  -4  -3  -4  122.26    4.39
   4   3   4  134.96    4.69
   4  -3   4  126.19    4.39
   4  -3   4  132.14    4.58
  -4   3  -4  130.98    4.49
  -4  -3  -5    3.45    0.88
  -4   3  -5    4.25    0.92
  -4   3  -5    2.03    1.09
  -4   3  -5    3.67    0.79
   4   3   5    2.53    1.18
   4   3   5    4.30    1.11
   4  -3   5    4.31    0.83
   4  -3   6  280.36    8.68
   4   3   6  300.82    9.07
  -4  -3  -6  288.49    9.00
  -4   3  -6  279.66    8.66
  -4   3  -6  268.52    8.82
   4   3   6  289.66    9.25
  -4   3  -6  287.55    8.86
  -4  -3  -7   40.89    2.17
   4   3   7   39.60    2.16
  -4   3  -7   34.23    2.00
  -4   3  -7   38.36    1.89
   4   3   7   39.34    2.40
  -4   3  -7   39.43    2.12
  -4   3  -8   45.95    2.33
   4   3   8   47.16    2.13
  -4   3  -8   40.97    2.04
   4   3   8   47.20    2.66
  -4  -3  -8   47.46    2.69
  -4  -3  -8   45.32    2.42
   4   3   8   46.03    2.27
  -4  -3  -9    1.83    1.66
  -4  -3  -9   -0.22    1.04
  -4   3  -9    0.11    1.19
  -4   3  -9   -0.09    0.82
   4   3   9   -0.93    1.31
   4  -3   9    0.06    0.93
   4   3   9    0.10    0.75
   4   3  10    6.02    1.45
   4  -3  10    5.41    1.04
  -4  -3 -10    5.86    1.31
  -4   3 -10    5.84    1.35
   4   3  11   96.33    4.07
  -4  -3 -11   96.93    4.11
  -4  -3 -11   97.59    3.96
  -4   3 -11   96.89    3.83
  -4  -3 -12  141.59    5.77
   4   3  12  153.12    5.48
  -4  -3 -12  150.52    5.47
  -4  -3 -12  153.15    5.35
  -4   3 -12  149.39    5.23
  -4  -3 -13  172.62    6.63
   4   3  13  188.01    6.34
  -4  -3 -13  187.39    6.27
  -4   3 -13  197.57    6.21
   4   3  14   41.06    2.04
  -4  -3 -14   41.49    2.33
  -4   3 -14   44.76    2.18
  -4  -3 -15   14.80    1.07
  -4   3 -15   12.67    1.15
   4  -4 -13   54.29    2.30
  -4   4  13   53.89    2.22
  -4   4  13   57.58    2.31
   4  -4 -12   90.73    3.28
  -4   4  12   94.43    3.50
  -4   4  12   98.88    3.60
   4  -4 -12   99.34    3.74
   4  -4 -11  100.70    3.62
  -4   4  11  104.19    3.96
  -4   4  11  101.77    3.86
   4  -4 -11  111.02    4.17
   4  -4 -10    4.85    0.95
  -4   4  10    3.29    0.91
  -4   4  10    5.88    1.21
   4  -4  -9   69.90    2.84
  -4   4   9   70.44    3.06
  -4   4   8   96.46    3.95
  -4   4   8  105.59    4.05
   4  -4  -8  104.66    3.77
   4  -4  -8  101.40    3.84
   4  -4  -8  100.26    4.30
  -4   4   7   32.06    2.05
   4  -4  -7   38.69    1.97
   4  -4  -7   33.75    2.02
   4  -4  -7   35.87    2.45
  -4   4   6  357.73   11.28
  -4   4   6  361.06   11.41
  -4   4   6  364.15   11.42
   4  -4  -6  363.17   11.27
   4  -4  -6  367.57   11.63
   4  -4  -5    1.25    1.14
  -4   4   5    0.23    1.28
  -4   4   5    0.28    0.90
   4  -4  -5   -0.63    0.83
   4  -4  -5   -0.79    1.46
  -4   4   5    0.83    0.90
  -4   4   4  585.37   17.08
  -4   4   4  566.55   17.48
   4  -4  -4  602.67   17.76
  -4   4   3   99.38    3.59
  -4   4   3  114.94    4.13
   4  -4  -3   87.33    3.93
   4  -4  -2    0.21    1.18
  -4   4   2    1.67    1.26
   4   4  -2    1.69    0.66
   4   4  -2    0.80    0.79
  -4   4   2   -0.78    0.98
   4   4  -2    2.33    1.07
   4  -4  -2    0.56    1.21
   4  -4  -1   14.65    1.55
   4   4  -1   13.70    1.17
  -4   4   1   17.38    1.49
   4   4  -1   12.16    1.48
   4   4  -1   13.38    1.17
   4  -4  -1   15.17    1.59
   4  -4   0  238.03    7.81
   4   4   0  234.16    7.63
  -4   4   0  238.39    7.71
   4   4   0  243.16    7.87
  -4   4   0  229.83    7.64
   4  -4   0  234.89    7.85
   4  -4   1   83.49    3.47
   4   4   1   74.75    3.38
  -4   4  -1   81.86    3.33
  -4  -4  -1   87.11    3.61
   4   4   1   84.58    3.60
   4  -4   1   81.55    3.47
  -4   4  -1   80.90    3.38
   4  -4   2  528.77   15.43
  -4  -4  -2  488.27   15.48
   4   4   2  481.94   15.50
  -4   4  -2  506.73   15.26
   4   4   2  526.31   15.62
  -4  -4  -2  539.14   15.73
  -4   4  -2  515.41   15.29
   4  -4   2  515.25   15.41
   4  -4   3  149.68    5.20
  -4  -4  -3  143.47    5.40
   4   4   3  136.05    5.35
  -4   4  -3  139.57    5.04
  -4  -4  -3  155.54    5.60
  -4   4  -3  152.55    5.19
   4  -4   3  141.07    5.13
  -4   4  -4   17.00    1.69
   4  -4   4   17.90    1.46
  -4  -4  -4   16.55    1.74
  -4  -4  -4   18.80    1.92
  -4   4  -4   16.84    1.37
   4  -4   5   76.27    3.01
  -4  -4  -5   73.37    3.51
  -4   4  -5   72.36    3.15
  -4  -4  -5   68.91    3.57
   4  -4   6   20.26    1.36
  -4  -4  -6   22.38    1.94
   4   4   6   22.86    1.93
  -4  -4  -6   23.83    2.15
  -4   4  -6   21.23    1.71
  -4  -4  -7    1.67    1.23
  -4  -4  -7    1.28    0.78
  -4   4  -7    0.22    1.16
   4   4   7    2.43    1.30
  -4  -4  -7    1.03    1.39
  -4   4  -8   55.68    2.52
   4   4   8   58.41    2.87
  -4  -4  -8   59.30    3.15
  -4  -4  -8   49.06    2.32
  -4  -4  -8   54.61    2.84
   4  -4   8   51.49    2.43
   4   4   9  165.19    6.15
  -4   4  -9  184.70    5.84
   4  -4   9  161.34    5.64
  -4  -4  -9  177.47    6.44
   4   4   9  183.62    6.19
  -4  -4  -9  172.35    5.76
  -4  -4  -9  186.02    6.25
   4   4  10    6.67    1.20
  -4   4 -10    7.26    1.19
  -4  -4 -10    7.25    0.95
  -4  -4 -10    7.96    1.29
  -4  -4 -10    7.58    1.42
   4   4  11   98.97    3.81
  -4   4 -11   97.92    3.63
  -4  -4 -11   97.08    3.50
  -4  -4 -11   96.06    3.99
   4   4  11  106.31    3.82
   4   4  12   26.31    1.54
  -4   4 -12   26.31    1.53
   4   4  12   28.41    1.59
  -4  -4 -12   24.63    1.36
  -4   5   9   24.43    1.27
   4  -5  -9   23.60    1.44
  -4   5   8   52.36    2.15
   4  -5  -8   53.09    2.36
  -4   5   7   21.77    1.35
   4  -5  -7   22.82    1.55
  -4   5   6  146.91    4.97
   4  -5  -6  146.80    5.21
   4  -5  -6  155.61    5.05
  -4   5   5   31.45    1.69
   4  -5  -5   29.78    1.85
  -4   5   5   30.14    1.77
   4  -5  -5   31.36    1.76
  -4   5   4    2.56    0.81
   4  -5  -4    2.02    0.97
  -4  -5   4    1.75    0.95
   4  -5  -3   40.15    2.14
   4  -5  -3   38.49    2.06
  -4  -5   3   38.84    2.04
   4  -5  -2   39.34    2.14
   4  -5  -2   41.53    2.15
  -4  -5   2   38.44    2.10
   4  -5  -1 1125.81   32.53
   4  -5  -1 1145.55   32.53
   4  -5   0   38.85    2.04
   4  -5   0   39.40    2.08
   4  -5   1    0.44    0.84
   4  -5   2    0.67    0.81
   4  -5   3  206.74    6.58
   4  -5   4   34.65    1.67
   4   5   4   31.36    1.75
  -4  -5  -5   41.75    2.06
   4   5   5   43.99    2.00
   4  -5   6   25.02    1.36
  -4  -5  -6   21.49    1.43
  -4  -5  -6   22.94    1.52
   4   5   6   26.19    1.48
   4   5   7    2.00    0.90
  -4  -5  -7    0.82    0.70
   4   5   7    1.85    0.68
   4   5   8    4.22    0.83
  -4  -5  -8    3.89    0.77
   4   5   8    4.89    0.71
  -5   0  19   45.84    2.03
   5   0 -19   56.57    2.02
   5   0 -18   -0.73    0.71
   5   0 -17  369.81   11.25
   5   0 -16    0.84    1.03
   5   0 -16    0.16    1.49
   5   0 -16    0.19    0.97
   5   0 -15  283.67    9.03
   5   0 -15  287.27    9.18
   5   0 -14    0.06    1.05
   5   0 -14    0.96    1.51
   5   0 -14   -0.14    1.08
   5   0 -13    0.99    1.04
   5   0 -13    0.37    1.43
   5   0 -13   -0.07    0.98
   5   0 -12   -0.34    1.04
   5   0 -12   -0.19    0.94
   5   0 -12   -2.09    1.38
   5   0 -11  644.48   19.61
   5   0 -11  652.27   19.81
   5   0 -11  682.73   19.82
   5   0 -10   -0.05    0.81
   5   0 -10   -0.20    0.96
   5   0 -10   -0.31    0.76
   5   0 -10    0.46    0.61
   5   0  -9   73.35    2.68
   5   0  -9   69.68    2.86
   5   0  -9   68.87    2.74
   5   0  -9   67.61    2.78
   5   0  -8    0.85    0.56
   5   0  -8    0.86    0.82
   5   0  -8    0.52    0.67
  -5   0   8   -0.13    0.41
   5   0  -8    0.40    0.65
   5   0  -7  259.66    7.83
   5   0  -7  258.32    7.90
   5   0  -7  257.41    7.88
  -5   0   7  280.20    7.97
   5   0  -7  266.09    7.70
   5   0  -7  264.51    7.95
   5   0  -6    0.51    0.37
  -5   0   6    0.06    0.53
   5   0  -6    0.62    0.60
  -5   0   5 6748.10  173.84
  -5   0   5 6288.81  173.71
   5   0  -5 6515.70  173.73
  -5   0   4    0.95    0.59
   5   0  -4   -0.13    0.32
  -5   0   4    0.29    0.31
  -5   0   3   17.99    0.72
  -5   0   3   18.47    0.99
   5   0  -3   17.24    0.72
  -5   0   2    0.42    0.27
   5   0  -2    0.54    0.31
  -5   0   1  111.59    3.23
  -5   0   1  110.21    3.46
   5   0  -1  106.80    3.45
  -5   0   1  106.13    3.40
   5   0  -1  110.38    3.25
   5   0   0   -0.25    0.56
  -5   0   0   -0.29    0.43
  -5   0   0    0.05    0.50
  -5   0   0    0.70    0.31
  -5   0  -1 1444.07   40.49
   5   0   1 1462.31   40.38
  -5   0  -1 1448.41   40.35
  -5   0  -1 1428.90   40.58
   5   0   1 1449.66   40.55
  -5   0  -2    0.51    0.35
   5   0   2   -0.06    0.38
   5   0   2    0.38    0.54
  -5   0  -2    0.37    0.44
   5   0   3 1001.62   27.00
   5   0   3  949.16   27.23
  -5   0  -3  934.22   26.95
   5   0   3  964.79   27.11
  -5   0  -4   -0.03    0.74
  -5   0  -4    0.32    0.60
   5   0   4    0.07    0.75
  -5   0  -4    0.05    0.65
   5   0   4   -0.25    0.62
   5   0   4   -0.11    0.57
  -5   0  -4   -0.27    0.43
   5   0   4   -0.45    0.57
   5   0   4    0.49    0.45
  -5   0  -5  894.65   24.72
  -5   0  -5  844.05   24.67
   5   0   5  822.24   24.66
  -5   0  -5  891.07   24.74
   5   0   5  901.10   24.89
   5   0   5  887.12   24.83
   5   0   5  866.47   24.68
   5   0   6    0.05    0.81
  -5   0  -6    0.88    0.85
  -5   0  -6    1.24    0.77
   5   0   6   -0.50    0.67
   5   0   6    0.49    0.65
   5   0   6   -0.18    0.61
  -5   0  -7 1741.18   49.54
  -5   0  -7 1782.27   49.78
  -5   0  -7 1821.10   49.70
   5   0   7 1720.31   49.70
   5   0   7 1799.07   49.91
   5   0   7 1757.13   49.72
   5   0   7 1766.02   49.88
  -5   0  -8   -0.37    0.76
   5   0   8    0.40    0.87
  -5   0  -8   -0.13    0.81
   5   0   8    0.46    0.75
  -5   0  -8   -0.20    0.94
  -5   0  -9   19.88    1.53
   5   0   9   15.81    1.34
  -5   0  -9   16.64    1.53
  -5   0  -9   17.16    1.31
  -5   0 -10    0.05    0.95
   5   0  10    0.34    0.98
  -5   0 -10    1.09    1.06
   5   0  10    0.70    0.85
  -5   0 -10   -1.00    1.22
   5   0  11  301.07    9.43
  -5   0 -11  276.49    9.46
  -5   0 -11  293.13    9.51
  -5   0 -11  318.79    9.38
   5   0  12   -0.13    0.95
  -5   0 -12    0.55    1.34
   5   0  12    0.27    0.99
  -5   0 -12    0.58    1.47
  -5   0 -13  524.13   14.89
  -5   0 -13  503.94   14.95
   5   0  13  477.09   14.82
  -5   0 -13  466.23   14.69
  -5   0 -14   -0.07    1.29
  -5   0 -14    1.43    1.29
   5   0  14    0.19    0.94
  -5   0 -14    0.88    0.87
  -5   0 -15  615.68   17.73
  -5   0 -15  587.58   17.81
  -5   0 -15  602.76   17.90
  -5   0 -16    0.52    1.04
  -5   0 -17  106.20    3.67
  -5   1  18   10.55    1.02
   5  -1 -18   11.36    1.04
   5  -1 -18   10.27    0.87
   5   1 -18    9.63    0.87
   5  -1 -17  180.23    5.71
  -5   1  17  172.10    5.71
   5   1 -17  164.53    5.57
   5  -1 -17  165.56    5.56
   5   1 -16  189.99    6.56
   5  -1 -16  191.35    6.36
   5   1 -16  191.24    6.36
   5  -1 -15  110.25    4.16
   5   1 -15  105.39    4.03
   5  -1 -15   97.01    3.96
   5   1 -15  103.01    4.13
   5  -1 -14   28.58    2.09
   5   1 -14   26.36    2.03
   5   1 -14   31.75    1.97
   5  -1 -14   26.96    1.86
   5  -1 -14   29.88    1.81
   5  -1 -13  722.63   20.58
   5   1 -13  711.94   20.51
   5   1 -13  714.45   20.53
   5  -1 -13  682.12   20.47
   5  -1 -13  744.08   20.42
   5   1 -12  184.00    6.20
   5  -1 -12  199.74    6.60
   5  -1 -12  202.33    6.50
   5   1 -12  195.86    6.55
   5  -1 -12  194.56    6.52
   5   1 -12  188.65    6.51
   5  -1 -12  204.77    6.91
   5   1 -11  539.85   16.39
   5  -1 -11  558.27   16.76
   5  -1 -11  568.84   16.66
   5  -1 -11  552.57   16.70
   5   1 -11  592.97   16.77
   5   1 -11  580.99   16.67
   5  -1 -11  576.25   16.97
   5   1 -10  177.81    5.64
   5   1 -10  194.34    5.87
   5  -1 -10  169.80    6.07
   5  -1 -10  183.31    5.91
   5   1 -10  167.04    5.59
   5  -1 -10  170.70    5.85
   5   1 -10  190.77    5.95
   5  -1 -10  182.49    5.83
   5   1  -9  144.01    4.49
   5   1  -9  143.71    4.65
   5  -1  -9  133.82    4.88
   5  -1  -9  145.16    4.72
   5   1  -9  128.31    4.42
   5  -1  -9  141.85    4.70
   5  -1  -9  140.27    4.69
   5   1  -9  143.83    4.72
   5   1  -8  730.77   21.07
   5  -1  -8  734.91   21.09
   5   1  -8  756.13   20.99
   5  -1  -8  692.23   21.19
   5  -1  -8  717.66   21.05
   5  -1  -8  727.45   21.09
   5  -1  -8  764.61   21.01
   5  -1  -7    0.28    0.67
   5   1  -7    0.14    0.57
   5  -1  -7    1.10    0.59
   5  -1  -7    1.07    0.51
  -5   1   7    1.01    0.62
   5  -1  -7    1.04    0.90
   5   1  -7    1.07    0.68
   5  -1  -6  128.19    4.41
   5   1  -6  138.56    4.36
   5  -1  -6  135.24    4.35
  -5  -1   6  145.42    4.02
  -5   1   6  142.37    4.57
  -5   1   6  131.11    4.46
  -5  -1   6  120.51    4.41
   5  -1  -6  132.50    4.26
  -5   1   6  138.06    4.29
   5  -1  -5  490.06   15.02
   5  -1  -5  497.39   14.92
   5   1  -5  548.88   14.97
   5  -1  -5  496.72   14.94
  -5  -1   5  499.23   14.67
  -5  -1   5  517.06   15.05
  -5   1   5  519.50   15.07
  -5  -1   5  577.19   14.71
  -5   1   5  540.96   15.14
   5  -1  -5  503.88   14.87
  -5   1   5  521.70   14.88
   5  -1  -4    4.65    0.64
  -5   1   4    5.37    0.75
  -5  -1   4    5.12    0.68
  -5   1   4    4.73    0.72
  -5   1   4    5.81    0.59
   5  -1  -4    5.42    0.59
  -5   1   3   54.91    1.86
  -5  -1   3   49.16    1.91
  -5   1   3   52.00    1.93
   5  -1  -3   52.68    1.84
  -5   1   2 1196.55   32.64
  -5  -1   2 1151.22   32.67
  -5   1   2 1143.11   32.68
  -5   1   1  326.59    7.25
  -5   1   1  325.87    7.31
  -5  -1   1  336.03    7.31
   5   1   0    1.11    0.56
   5  -1   0    0.27    0.55
   5   1   0    0.38    0.22
  -5   1   0    0.41    0.39
  -5   1   0    0.38    0.44
  -5  -1   0    0.12    0.41
   5   1   0    0.55    0.21
  -5   1  -1   36.43    1.43
  -5  -1  -1   39.70    1.45
  -5   1  -1   36.92    1.42
   5   1   1   37.46    1.56
   5   1   1   38.55    1.52
   5  -1   1   38.73    1.53
   5   1   1   38.76    1.28
  -5   1  -2   41.64    1.51
   5   1   2   39.65    1.39
   5   1   2   38.22    1.41
   5   1   2   41.46    1.61
   5  -1   2   41.63    1.61
  -5   1  -2   41.02    1.70
   5   1   2   40.01    1.69
  -5   1  -3   37.95    1.65
   5  -1   3   38.36    1.75
   5  -1   3   38.70    1.52
   5   1   3   42.79    1.42
  -5   1  -3   39.79    1.50
  -5   1  -3   38.81    1.66
   5   1   3   35.05    1.43
   5   1   3   38.48    1.59
   5  -1   3   38.52    1.60
   5   1   4  432.75   12.68
   5  -1   4  421.97   12.60
  -5  -1  -4  411.04   12.42
  -5   1  -4  437.19   12.48
   5  -1   4  444.44   12.40
   5   1   4  419.43   12.31
   5   1   4  427.59   12.25
  -5   1  -4  434.33   12.34
   5  -1   4  427.75   12.45
   5   1   4  435.04   12.45
   5   1   4  433.77   12.55
   5   1   5   19.07    1.42
  -5   1  -5   24.98    1.20
   5  -1   5   19.72    1.33
  -5  -1  -5   21.31    1.21
   5  -1   5   20.92    1.26
   5   1   5   20.37    1.31
  -5   1  -5   20.63    1.32
  -5  -1  -5   18.82    1.25
   5   1   5   21.46    1.03
   5   1   5   19.76    1.05
   5  -1   5   22.06    1.21
   5   1   5   21.54    1.20
   5   1   6   53.78    2.42
   5  -1   6   50.78    2.28
  -5   1  -6   51.97    2.19
  -5   1  -6   52.24    2.02
  -5  -1  -6   54.66    2.18
   5   1   6   53.00    2.22
   5  -1   6   54.44    2.17
   5  -1   6   54.30    2.08
   5   1   6   52.40    2.29
   5   1   6   50.15    1.93
   5  -1   6   52.07    2.13
   5   1   6   52.53    2.13
  -5   1  -6   52.36    2.21
  -5  -1  -6   51.74    2.20
  -5  -1  -7    0.04    0.87
  -5   1  -7    0.86    0.88
   5   1   7    1.00    0.94
   5  -1   7    1.02    0.79
  -5   1  -7    0.73    0.79
  -5   1  -7    1.55    0.75
  -5  -1  -7    0.16    0.76
   5   1   7    0.43    0.80
   5  -1   7    0.13    0.69
   5   1   7    0.07    0.48
   5  -1   7    0.83    0.60
   5   1   7   -0.04    0.57
   5  -1   7    0.32    0.52
  -5   1  -8  152.28    5.20
   5  -1   8  153.38    5.15
  -5  -1  -8  160.82    5.19
   5   1   8  146.61    5.23
   5  -1   8  151.54    5.32
  -5  -1  -8  154.34    5.22
  -5   1  -8  167.55    5.29
  -5   1  -8  157.42    5.03
  -5  -1  -8  151.35    5.04
  -5   1  -9   71.75    2.79
  -5  -1  -9   67.80    2.86
   5  -1   9   67.25    2.97
  -5  -1  -9   72.54    2.95
   5  -1   9   74.22    2.90
   5   1   9   67.02    2.97
  -5   1  -9   70.33    2.98
  -5  -1  -9   71.18    2.96
  -5  -1 -10  213.70    7.19
  -5   1 -10  233.46    7.28
  -5   1 -10  226.44    7.06
  -5  -1 -10  224.55    7.18
  -5  -1 -10  211.10    7.11
  -5   1 -10  216.34    7.17
  -5  -1 -10  220.62    7.17
   5  -1  10  215.97    7.10
   5   1  10  215.15    7.28
   5   1  10  221.53    7.33
  -5  -1 -11   67.91    3.11
  -5   1 -11   72.20    3.17
  -5  -1 -11   68.00    2.92
   5  -1  11   69.80    2.96
  -5   1 -11   65.98    3.07
  -5  -1 -11   67.19    3.13
  -5   1 -11   72.98    3.03
   5   1  11   71.89    3.16
   5   1  11   66.53    3.11
  -5  -1 -12  237.09    7.97
  -5   1 -12  260.77    8.28
   5  -1  12  246.19    8.13
  -5  -1 -12  257.67    8.33
  -5   1 -12  264.57    8.18
   5   1  12  258.45    8.35
   5   1  12  251.63    8.28
  -5  -1 -13  427.29   12.92
  -5   1 -13  430.26   12.84
  -5  -1 -13  414.85   12.64
  -5  -1 -13  448.15   13.01
   5  -1  13  400.73   12.70
  -5  -1 -13  415.37   12.92
  -5   1 -13  424.48   12.91
   5   1  13  416.60   12.92
   5   1  13  405.51   12.82
  -5  -1 -14   15.86    1.64
  -5   1 -14   18.94    1.68
  -5   1 -14   14.50    1.67
  -5  -1 -14   17.30    1.49
   5   1  14   15.06    1.51
  -5  -1 -14   19.36    1.61
  -5  -1 -15  168.12    5.92
  -5   1 -15  181.57    6.05
  -5  -1 -15  172.20    6.05
  -5   1 -15  186.21    6.09
  -5  -1 -15  179.27    5.83
  -5  -1 -16  300.46    9.26
  -5   1 -16  294.70    9.22
  -5   1 -16  293.92    9.20
  -5  -1 -16  303.25    9.03
  -5  -1 -17    0.49    0.80
  -5   1 -17    0.11    0.73
  -5   1 -17    0.84    0.84
  -5  -1 -17    0.03    0.69
  -5  -1 -17    0.16    0.60
  -5   1 -17    0.08    0.62
  -5   2  17    9.19    1.02
   5  -2 -17   10.97    1.02
  -5   2  17    9.43    1.00
   5  -2 -16   82.69    3.21
  -5   2  16   83.41    3.16
   5  -2 -15   33.66    2.04
   5   2 -15   23.46    1.86
  -5   2  15   31.27    1.90
   5  -2 -15   26.34    1.53
  -5   2  15   29.29    1.76
   5  -2 -14   53.85    2.71
  -5   2  14   51.68    2.66
   5  -2 -14   54.53    2.62
   5   2 -14   55.46    2.41
   5  -2 -14   48.14    2.30
   5   2 -13    6.23    1.01
   5  -2 -13    6.28    0.98
   5   2 -13    6.24    1.29
  -5   2  13    5.21    1.29
   5  -2 -12  337.98   10.04
   5   2 -12  303.83    9.64
  -5   2  12  311.03    9.93
   5  -2 -12  291.56    9.57
   5   2 -12  318.33    9.69
   5  -2 -12  313.15    9.87
   5  -2 -11  669.54   19.40
   5   2 -11  639.73   19.09
  -5   2  11  654.47   19.42
   5   2 -11  679.55   19.16
   5  -2 -11  626.15   19.07
   5  -2 -11  665.12   19.49
   5  -2 -10  423.59   12.83
   5  -2 -10  426.58   12.84
  -5   2  10  423.96   12.55
   5   2 -10  415.04   12.53
  -5   2  10  417.29   12.82
   5  -2 -10  407.21   12.53
   5   2 -10  425.87   12.56
   5  -2 -10  430.01   12.94
   5  -2  -9  147.60    4.90
  -5   2   9  144.54    4.75
   5   2  -9  138.41    4.62
  -5   2   9  129.21    4.83
   5  -2  -9  139.21    4.92
   5  -2  -9  132.17    4.58
   5   2  -9  138.13    4.60
   5  -2  -9  137.05    5.01
   5  -2  -8    1.27    0.61
   5  -2  -8    0.53    0.81
   5  -2  -8    2.33    0.63
   5   2  -8    1.36    0.59
  -5   2   8    0.85    0.70
  -5   2   8    1.30    0.87
   5   2  -8    2.24    0.79
   5  -2  -8    1.57    0.93
   5  -2  -7   83.15    3.06
   5  -2  -7   90.97    3.25
  -5   2   7   87.87    3.24
   5   2  -7   80.35    2.98
  -5   2   7   85.63    3.26
   5   2  -7   89.08    3.00
   5  -2  -7   83.50    2.99
   5  -2  -7   90.05    3.35
  -5   2   7   85.22    3.11
   5  -2  -7   88.72    3.42
   5   2  -6   16.72    1.02
   5   2  -6   17.00    0.98
   5  -2  -6   16.38    0.97
   5  -2  -6   18.48    1.16
   5  -2  -6   16.33    1.15
   5   2  -6   14.95    1.02
  -5   2   6   17.08    1.24
   5   2  -6   18.58    1.06
  -5   2   6   17.93    1.19
   5  -2  -6   16.78    1.32
  -5   2   6   16.95    1.16
   5  -2  -6   17.23    1.37
   5   2  -5   45.62    1.68
   5  -2  -5   39.59    1.81
   5   2  -5   40.05    1.77
   5  -2  -5   40.55    1.84
  -5   2   5   39.68    1.87
   5   2  -5   41.62    1.63
  -5   2   5   42.41    1.90
   5  -2  -5   43.34    1.95
   5   2  -5   42.42    1.72
  -5   2   5   43.04    1.75
   5  -2  -5   40.44    2.02
  -5   2   4    3.10    0.76
  -5   2   4    4.92    0.88
   5  -2  -4    5.06    0.75
  -5   2   4    3.85    0.73
   5  -2  -4    4.50    0.86
  -5   2   4    3.86    0.78
  -5  -2   4    3.18    0.49
   5  -2  -4    4.35    0.66
  -5   2   4    3.07    0.53
   5   2  -4    2.25    0.67
   5  -2  -4    4.24    0.78
   5  -2  -3   25.13    1.35
  -5   2   3   24.51    1.38
  -5   2   3   26.52    1.47
  -5   2   3   27.29    1.39
  -5   2   3   23.86    1.35
   5  -2  -3   26.34    1.39
   5  -2  -3   23.53    1.51
   5   2  -3   26.07    1.30
  -5   2   3   27.34    1.45
  -5   2   3   25.91    1.14
  -5  -2   3   23.64    1.08
   5  -2  -3   26.23    1.26
   5  -2  -2  257.01    7.41
   5  -2  -2  252.26    7.58
   5  -2  -2  261.86    7.38
  -5   2   2  261.88    7.14
  -5  -2   2  247.77    7.09
  -5   2   2  260.01    7.47
  -5   2   2  254.69    7.47
  -5   2   1    3.51    0.70
  -5  -2   1    3.60    0.45
   5  -2  -1    3.40    0.62
  -5   2   1    3.15    0.44
  -5   2   1    2.79    0.70
  -5   2   1    2.64    0.79
   5  -2  -1    3.55    0.74
   5  -2  -1    4.08    0.84
   5   2  -1    3.45    0.73
   5  -2  -1    3.98    0.68
   5  -2  -1    4.00    0.93
   5   2   0   52.83    1.90
   5  -2   0   58.93    2.01
   5  -2   0   55.89    2.04
   5   2   0   58.96    2.11
   5  -2   0   58.08    1.97
   5   2   0   57.16    2.02
   5  -2   0   57.79    2.23
  -5   2   0   54.58    2.03
   5   2   1   96.62    3.27
   5   2   1   94.84    2.84
  -5   2  -1   94.21    3.27
   5  -2   1   96.53    3.30
  -5   2  -1   93.56    3.19
   5  -2   1   95.63    3.19
   5   2   1   96.48    3.38
   5   2   1   93.84    3.32
   5  -2   1   99.04    3.47
  -5   2  -2    8.04    0.82
   5   2   2    8.51    0.69
   5  -2   2    9.16    0.79
   5   2   2   10.03    0.90
   5  -2   2    8.29    0.74
   5   2   2    7.97    0.52
  -5   2  -2    7.78    0.91
  -5   2  -2    8.68    0.80
   5  -2   2    8.53    0.84
  -5   2  -2    8.56    0.90
   5   2   2    8.89    0.98
   5  -2   2    9.96    1.02
   5   2   2    8.26    0.97
  -5   2  -3  373.14   11.14
   5   2   3  381.94   10.98
   5  -2   3  380.76   11.01
   5   2   3  374.97   10.78
   5   2   3  378.79   11.25
   5   2   3  363.92   10.84
   5  -2   3  387.05   11.10
   5  -2   3  389.45   11.11
  -5   2  -3  369.50   11.02
  -5   2  -3  381.73   11.16
  -5   2  -3  382.21   11.11
   5   2   3  383.27   11.30
   5   2   3  363.68   11.26
  -5   2  -3  369.34   11.02
   5  -2   3  375.61   11.27
  -5   2  -4    0.92    0.67
   5  -2   4    0.51    0.59
  -5   2  -4   -0.07    0.60
  -5   2  -4    0.33    0.70
  -5   2  -4    0.70    0.78
  -5   2  -4    0.34    0.72
   5  -2   4    0.53    0.77
   5   2   4    0.49    0.83
   5   2   4    0.42    0.38
   5   2   4    2.23    0.53
   5  -2   4    3.09    0.58
   5  -2   4    0.48    0.53
   5   2   4    0.58    0.41
   5   2   5   29.96    1.36
   5   2   5   32.90    1.56
   5  -2   5   33.65    1.57
   5  -2   5   33.45    1.55
  -5   2  -5   34.67    1.63
  -5   2  -5   30.45    1.71
  -5   2  -5   33.34    1.67
  -5   2  -5   35.80    1.67
   5   2   5   31.36    1.83
   5  -2   5   33.35    1.82
  -5   2  -5   36.22    1.67
   5   2   6  115.47    3.92
   5   2   6  122.45    4.17
  -5   2  -6  134.43    4.21
  -5  -2  -6  121.80    4.12
   5  -2   6  123.59    4.01
  -5   2  -6  112.07    4.26
  -5   2  -6  129.78    4.22
  -5  -2  -6  117.21    4.07
   5   2   6  120.79    4.45
  -5   2  -6  125.48    4.13
   5   2   6  114.87    4.40
   5  -2   6  120.15    4.38
  -5   2  -7   15.64    1.27
  -5  -2  -7   12.84    1.20
   5   2   7   14.14    1.21
  -5   2  -7   14.74    1.30
  -5   2  -7   14.74    1.26
  -5   2  -7   15.78    1.27
   5   2   7   15.98    1.06
  -5  -2  -7   12.35    1.14
   5   2   7   12.43    1.37
   5  -2   7   13.34    1.27
   5   2   7   13.29    1.41
  -5  -2  -8   69.53    2.88
  -5   2  -8   75.00    2.95
   5   2   8   77.60    2.92
  -5   2  -8   73.89    3.00
  -5   2  -8   69.80    2.89
   5   2   8   71.14    2.77
  -5   2  -8   76.04    3.02
   5  -2   8   73.77    3.00
  -5  -2  -8   71.59    2.93
   5   2   8   70.21    3.20
   5   2   8   68.75    3.19
   5   2   9  276.18    9.00
  -5   2  -9  274.01    8.71
   5  -2   9  275.65    8.68
  -5  -2  -9  280.66    8.67
  -5   2  -9  290.52    8.73
  -5  -2  -9  269.20    8.63
  -5   2  -9  284.04    8.71
   5   2   9  268.76    8.96
  -5   2  -9  281.67    8.64
   5   2   9  266.78    8.50
  -5  -2 -10  318.53   10.13
   5  -2  10  309.51    9.80
  -5   2 -10  326.69    9.87
  -5  -2 -10  317.10    9.83
  -5   2 -10  325.80    9.83
   5   2  10  298.97    9.62
  -5  -2 -10  315.31    9.53
   5   2  10  319.07   10.18
   5   2  10  316.76   10.11
  -5  -2 -11  127.38    4.95
  -5  -2 -11  135.26    5.11
  -5   2 -11  134.31    4.78
   5   2  11  118.96    4.50
  -5  -2 -11  129.24    4.45
  -5   2 -11  140.40    4.83
   5  -2  11  129.31    4.70
  -5  -2 -11  134.66    4.79
   5   2  11  141.36    5.11
   5   2  11  129.64    4.95
  -5  -2 -12    9.52    1.35
  -5  -2 -12   10.28    1.52
  -5   2 -12    8.86    1.34
  -5  -2 -12    9.09    1.39
  -5  -2 -12    9.68    1.10
  -5   2 -12   15.50    1.59
   5  -2  12   10.82    1.22
   5   2  12   10.88    1.53
   5   2  12   12.30    1.51
  -5  -2 -13    7.10    1.00
  -5   2 -13    6.88    1.35
   5   2  13    8.40    1.36
  -5  -2 -13    7.20    1.18
  -5  -2 -13    7.52    1.24
  -5   2 -13    9.45    1.27
  -5   2 -14   27.48    1.77
  -5  -2 -14   31.55    1.85
   5   2  14   33.01    1.97
  -5  -2 -14   28.24    2.16
  -5   2 -14   34.90    1.99
  -5  -2 -15    0.55    0.82
  -5   2 -15    0.87    0.86
  -5   2 -15    2.72    1.04
  -5  -2 -15    1.01    0.63
  -5  -2 -15    0.60    0.87
  -5  -2 -16   22.27    1.36
  -5   2 -16   25.34    1.52
  -5  -2 -16   25.51    1.42
   5  -3 -16  102.78    3.43
  -5   3  16   97.65    3.49
   5  -3 -15   79.16    2.97
  -5   3  15   77.81    2.93
  -5   3  15   72.68    3.00
   5  -3 -14  362.86   10.90
  -5   3  14  357.61   10.90
  -5   3  14  351.07   11.03
  -5   3  14  356.40   10.93
   5  -3 -13  192.49    6.39
  -5   3  13  192.91    6.42
  -5   3  13  191.16    6.55
  -5   3  13  186.09    6.45
  -5   3  12   -0.23    1.04
  -5   3  12    1.03    1.15
   5  -3 -12    0.46    1.16
  -5   3  12    1.27    1.06
   5  -3 -12    1.06    1.11
   5  -3 -11   27.97    1.90
  -5   3  11   24.97    1.89
   5  -3 -11   26.43    2.03
   5  -3 -11   26.03    1.85
  -5   3  11   24.79    1.96
   5  -3 -10   44.56    2.38
  -5   3  10   47.80    2.30
   5   3 -10   40.43    2.09
  -5   3  10   41.72    2.39
   5  -3 -10   43.41    2.62
  -5   3  10   41.33    2.48
   5  -3 -10   45.16    2.38
   5  -3  -9   38.49    2.16
  -5   3   9   37.58    2.41
  -5   3   9   41.19    2.20
   5   3  -9   36.50    1.95
  -5   3   9   40.55    2.29
   5  -3  -9   42.24    2.28
   5  -3  -9   39.23    1.93
   5  -3  -9   40.78    2.53
   5  -3  -8  765.90   22.32
  -5   3   8  761.30   22.58
   5   3  -8  735.59   21.93
  -5   3   8  806.16   22.47
  -5   3   8  766.72   22.41
   5  -3  -8  770.27   22.34
   5  -3  -8  746.87   22.15
   5  -3  -8  794.65   22.72
   5  -3  -7  226.73    7.20
   5   3  -7  212.46    6.80
  -5   3   7  228.79    7.33
  -5   3   7  220.93    7.26
   5  -3  -7  212.12    7.07
   5  -3  -7  222.84    7.15
  -5   3   7  225.48    7.49
   5  -3  -6   39.17    2.11
   5   3  -6   40.82    1.81
  -5   3   6   41.39    2.19
   5  -3  -6   40.95    2.10
   5   3  -6   41.32    2.03
  -5   3   6   44.39    2.37
  -5   3   5   49.49    2.42
   5   3  -5   42.22    1.85
  -5   3   5   45.86    2.28
   5  -3  -5   47.59    2.22
   5   3  -5   46.45    2.18
   5  -3  -5   44.83    2.21
   5  -3  -5   45.16    2.50
   5   3  -4  439.73   12.79
   5  -3  -4  419.76   12.79
  -5   3   4  418.98   12.90
  -5   3   4  416.02   12.96
  -5   3   4  420.01   12.86
   5  -3  -4  437.01   12.71
   5   3  -4  419.47   12.54
   5  -3  -4  431.60   13.14
   5   3  -3  251.31    7.85
  -5   3   3  246.53    7.92
   5  -3  -3  254.38    7.73
   5   3  -3  240.31    7.64
   5  -3  -3  241.81    8.06
   5   3  -2    0.73    0.89
   5  -3  -2    1.13    0.89
  -5   3   2    0.87    0.76
   5   3  -2    0.75    0.57
   5   3  -2    1.51    0.75
   5  -3  -2    1.34    0.65
   5  -3  -2    1.15    1.04
   5  -3  -1    0.48    0.82
  -5   3   1    0.35    0.60
   5   3  -1   -0.63    0.91
  -5   3   1    0.69    0.81
  -5   3   1    0.29    0.91
   5   3  -1    0.58    0.81
   5  -3  -1    0.59    1.00
   5  -3   0    9.90    1.11
  -5   3   0   12.15    0.94
  -5   3   0   11.04    1.06
   5   3   0    8.19    1.10
   5  -3   0    7.89    1.21
  -5  -3   0    8.68    1.13
  -5   3   0    9.46    1.16
   5  -3   1   90.43    3.35
   5   3   1   87.29    3.49
  -5   3  -1   85.05    3.06
   5   3   1   86.49    3.44
   5  -3   1   86.47    3.50
  -5   3  -1   86.52    3.34
  -5   3  -1   84.82    3.18
   5  -3   2  347.57   10.51
  -5   3  -2  337.15   10.24
   5   3   2  351.81   10.72
  -5   3  -2  346.98   10.52
  -5   3  -2  330.83   10.35
   5   3   2  367.81   10.78
  -5   3  -2  334.90   10.45
   5  -3   2  360.27   10.74
   5   3   3    9.28    1.23
   5  -3   3    6.29    0.96
  -5   3  -3    7.28    0.82
  -5   3  -3    6.69    1.05
  -5   3  -3    6.96    1.19
  -5   3  -3    7.75    0.98
   5   3   3    7.11    1.23
   5   3   3    7.71    1.13
   5  -3   3    5.99    1.11
   5  -3   4  122.84    4.43
   5   3   4  125.77    4.68
  -5   3  -4  127.25    4.49
   5  -3   4  135.56    4.73
   5   3   4  125.77    4.61
  -5   3  -4  128.51    4.52
  -5   3  -4  129.68    4.38
   5  -3   5  128.66    4.51
   5   3   5  133.51    4.84
   5  -3   5  129.06    4.77
  -5   3  -5  131.49    4.60
   5   3   5  135.83    4.85
  -5   3  -5  132.97    4.49
  -5   3  -5  128.35    4.64
   5  -3   6  549.93   16.40
   5   3   6  582.97   16.80
  -5  -3  -6  573.76   16.75
  -5   3  -6  540.69   16.44
  -5   3  -6  553.63   16.60
   5   3   6  569.07   17.05
   5   3   6  578.12   16.87
  -5   3  -6  563.17   16.55
  -5  -3  -7    3.43    1.13
  -5   3  -7    3.99    1.05
  -5   3  -7    3.47    1.17
  -5   3  -7    4.50    0.98
   5   3   7    4.85    1.45
   5   3   7    3.78    1.12
  -5  -3  -8    6.82    1.31
  -5   3  -8    4.95    1.06
  -5   3  -8    6.95    1.36
  -5   3  -8    6.24    1.04
   5   3   8    6.20    1.47
   5  -3   8    6.80    1.22
  -5  -3  -8    3.42    1.44
  -5   3  -9    0.10    0.86
  -5   3  -9    0.78    1.15
   5   3   9    2.16    1.44
   5  -3   9    0.51    0.93
  -5  -3  -9    0.15    1.08
  -5   3 -10   88.29    3.51
  -5  -3 -10   80.96    4.14
   5   3  10   92.05    3.92
  -5  -3 -10   88.12    3.68
   5  -3  10   84.55    3.45
  -5   3 -11   50.23    2.53
   5   3  11   53.14    2.79
  -5  -3 -11   55.27    2.68
  -5  -3 -11   53.70    2.79
   5  -3  11   49.86    2.35
  -5   3 -12   60.51    2.67
   5   3  12   58.58    2.86
  -5  -3 -12   57.09    2.82
  -5  -3 -12   58.41    2.72
  -5  -3 -13   13.46    1.28
   5   3  13   13.76    1.35
  -5  -3 -13   10.26    1.50
  -5   3 -13   10.88    1.26
  -5  -3 -14    0.14    0.74
   5   3  14    0.59    0.73
  -5  -3 -14    0.85    0.96
  -5   3 -14    0.55    0.83
  -5  -3 -15   -0.63    0.61
  -5   3 -15   -1.08    0.75
   5  -4 -13   88.86    3.18
  -5   4  13   86.56    3.14
  -5   4  13   89.20    3.16
   5  -4 -12    8.47    0.90
  -5   4  12    9.41    1.09
  -5   4  12   10.03    0.99
   5  -4 -12    9.53    1.02
   5  -4 -12    8.28    1.12
   5  -4 -11  148.90    4.86
  -5   4  11  143.57    5.07
  -5   4  11  146.69    5.13
   5  -4 -11  147.24    5.06
   5  -4 -11  152.60    5.31
   5  -4 -10    4.80    0.94
  -5   4  10    5.35    0.97
  -5   4  10    5.27    1.18
   5  -4 -10    5.27    1.01
   5  -4 -10    5.89    1.30
   5  -4  -9   38.16    1.95
  -5   4   9   38.36    2.12
  -5   4   9   38.75    2.24
   5  -4  -8    3.22    1.01
   5  -4  -8    4.51    1.01
   5  -4  -8    2.95    0.92
  -5   4   8    3.73    1.24
  -5   4   8    3.09    1.01
   5  -4  -7    8.80    1.22
   5  -4  -7    7.44    1.09
   5  -4  -7    7.98    1.58
  -5   4   7    7.32    1.15
   5  -4  -6    9.47    1.32
   5  -4  -6   10.15    1.17
   5  -4  -6   12.44    1.74
  -5   4   6   12.52    1.37
   5  -4  -5   90.89    3.81
  -5   4   5   94.40    3.64
   5  -4  -5   93.44    4.23
   5  -4  -5   92.75    3.55
  -5   4   4  135.75    4.82
  -5   4   4  147.11    5.25
   5  -4  -4  143.46    5.43
  -5   4   3    1.51    1.35
  -5   4   3    4.34    1.67
   5  -4  -3    1.63    1.37
   5  -4  -2   11.49    1.46
  -5   4   2   12.47    1.46
  -5   4   2   12.52    1.19
   5   4  -2   13.14    1.37
   5  -4  -2   10.49    1.58
  -5   4   1  181.03    6.24
  -5   4   1  183.62    5.87
   5  -4  -1  185.60    6.29
   5   4  -1  169.70    5.89
   5   4  -1  190.83    6.29
   5  -4  -1  184.46    6.45
  -5   4   0   24.26    1.71
   5  -4   0   23.22    1.76
   5   4   0   22.69    1.58
   5   4   0   22.90    1.82
   5  -4   0   24.65    1.89
  -5   4   0   25.69    1.89
  -5   4  -1  442.83   13.03
   5  -4   1  432.96   13.07
   5   4   1  402.02   12.99
   5   4   1  437.33   13.23
  -5   4  -1  428.48   12.93
   5  -4   1  418.29   13.11
  -5   4  -2   37.20    2.04
   5  -4   2   36.66    2.12
   5   4   2   37.16    2.36
   5   4   2   26.47    2.00
   5   4   2   35.44    2.26
  -5  -4  -2   35.81    2.34
   5  -4   2   34.83    2.11
  -5   4  -2   35.42    2.16
  -5   4  -3  144.19    5.10
   5   4   3  151.93    5.47
   5  -4   3  147.43    5.18
   5   4   3  143.93    5.46
  -5  -4  -3  144.73    5.54
  -5   4  -3  144.82    5.17
   5  -4   3  141.66    5.20
  -5   4  -4    1.29    0.91
  -5  -4  -4    0.25    1.12
   5  -4   4    1.08    0.92
  -5   4  -4    0.41    1.20
   5   4   4    0.82    1.23
  -5  -4  -4    0.80    1.24
  -5   4  -5   99.08    3.79
  -5  -4  -5  102.75    4.31
   5  -4   5  103.14    3.81
  -5  -4  -5  102.05    4.42
  -5   4  -5  105.79    3.95
  -5  -4  -6   12.54    1.65
   5  -4   6   13.37    1.12
  -5  -4  -6   14.34    1.82
  -5   4  -6   14.59    1.53
  -5   4  -7   28.33    1.79
   5   4   7   29.87    2.12
  -5  -4  -7   32.46    2.35
  -5  -4  -7   28.13    2.12
  -5  -4  -8    4.29    0.88
  -5  -4  -8    5.57    1.31
  -5   4  -8    4.88    1.15
   5   4   8    6.41    1.36
   5  -4   8    3.73    0.95
  -5  -4  -8    4.97    1.45
  -5  -4  -9    2.42    0.77
  -5  -4  -9    3.03    1.16
   5   4   9    3.66    1.16
   5  -4   9    0.90    0.78
  -5  -4  -9    1.17    1.25
  -5   4  -9    2.31    1.05
  -5  -4 -10   34.43    2.20
  -5  -4 -10   28.37    1.59
  -5  -4 -10   33.67    2.00
   5   4  10   32.51    1.97
  -5   4 -10   31.27    1.78
  -5  -4 -11   63.05    2.97
   5   4  11   74.97    2.86
  -5  -4 -11   59.28    2.47
   5   4  11   66.39    2.82
  -5   4 -11   70.83    2.68
   5   4  12   24.63    1.44
  -5   4 -12   24.48    1.40
   5   4  12   27.53    1.50
  -5  -4 -12   24.38    1.61
   5  -5  -8    4.86    0.90
  -5   5   8    3.94    0.73
   5  -5  -7   57.06    2.53
  -5   5   7   58.14    2.32
   5  -5  -6    0.04    0.70
   5  -5  -6    0.91    0.92
  -5   5   6    0.67    0.73
   5  -5  -5   14.66    1.34
   5  -5  -5   18.87    1.54
  -5   5   5   19.29    1.36
  -5  -5   4   89.49    3.51
   5  -5  -4   99.66    3.76
  -5   5   4  100.42    3.54
   5  -5  -3  272.90    8.49
  -5  -5   3  262.14    8.45
   5  -5  -3  272.72    8.59
  -5   5   3  273.47    8.36
   5  -5  -2    8.29    1.14
   5  -5  -2    7.00    1.11
   5  -5  -1  115.69    4.17
   5  -5  -1  111.69    4.16
   5  -5   0   69.06    2.87
   5  -5   0   65.76    2.82
   5  -5   1  154.24    5.23
   5  -5   2    7.12    0.98
  -5   5  -2    6.65    1.12
   5  -5   3    5.24    0.86
  -5   5  -3    5.25    1.10
   5   5   4    8.00    1.19
   5  -5   4    7.26    0.80
  -5  -5  -4    5.92    0.89
  -5   5  -4    6.35    1.02
  -5  -5  -5  160.30    5.55
  -5   5  -5  172.12    5.53
  -5  -5  -6    4.21    0.78
   5  -5   6    3.17    0.71
   5   5   6    4.95    0.78
  -5   5  -6    3.53    0.83
  -5  -5  -6    3.63    0.75
  -5   5  -7   13.46    0.98
   5   5   7    9.06    0.89
   6   0 -18  496.77   14.50
   6   0 -17    0.93    0.78
   6   0 -16   39.88    2.13
   6   0 -15   -0.07    0.97
   6   0 -15   -0.16    1.55
   6   0 -14  787.60   22.92
   6   0 -14  774.32   22.75
   6   0 -13   -0.70    1.05
   6   0 -13    0.12    1.03
   6   0 -12  433.10   13.41
   6   0 -12  444.79   13.30
   6   0 -12  449.49   13.56
   6   0 -11   -0.12    0.85
   6   0 -11    0.96    0.91
   6   0 -11    1.51    1.16
   6   0 -10  149.05    5.06
   6   0 -10  146.67    4.95
   6   0 -10  148.53    5.08
   6   0  -9   -0.10    0.68
   6   0  -9    0.13    0.73
   6   0  -9    0.04    0.92
   6   0  -8   14.71    1.12
   6   0  -8   15.20    1.13
   6   0  -8   14.64    1.22
   6   0  -7    0.20    0.66
   6   0  -7    0.29    0.33
  -6   0   7   -0.05    0.37
   6   0  -7    0.27    0.63
   6   0  -7   -0.26    0.76
  -6   0   6 1284.48   36.17
  -6   0   6 1277.67   36.45
   6   0  -6 1331.28   36.17
   6   0  -6 1256.03   36.42
   6   0  -5    0.98    0.60
  -6   0   5   -0.04    0.66
   6   0  -5    0.57    0.37
  -6   0   5    0.61    0.38
   6   0  -5    0.35    0.59
  -6   0   4 2439.91   68.13
  -6   0   4 2451.51   68.49
   6   0  -4 2483.09   68.14
   6   0  -4 2406.84   68.38
  -6   0   3   -0.30    0.59
  -6   0   3    0.05    0.32
   6   0  -3    0.16    0.33
  -6   0   2   72.30    2.22
  -6   0   2   75.38    2.52
  -6   0   2   67.39    2.44
   6   0  -2   69.83    2.22
   6   0  -1   -0.29    0.62
   6   0  -1    0.44    0.34
  -6   0   1    0.22    0.50
  -6   0   1   -0.41    0.58
   6   0   0  150.56    4.34
  -6   0   0  142.40    4.58
  -6   0   0  147.57    4.30
   6   0   0  148.71    4.61
  -6   0   0  138.01    4.46
  -6   0  -1   -0.12    0.36
  -6   0  -1    0.25    0.57
   6   0   1    0.27    0.61
   6   0   1    1.14    0.40
  -6   0  -1   -0.07    0.49
  -6   0  -2 2022.37   58.29
   6   0   2 2039.52   58.32
   6   0   2 2167.43   58.15
  -6   0  -2 2102.61   58.25
   6   0   2 2079.66   58.32
  -6   0  -2 2074.78   58.09
  -6   0  -3    0.21    0.45
   6   0   3   -0.03    0.60
   6   0   3   -0.26    0.49
  -6   0  -3    0.85    0.79
  -6   0  -3    0.34    0.55
  -6   0  -3   -0.44    0.67
  -6   0  -3    0.16    0.66
   6   0   3   -0.03    0.63
   6   0   3    0.04    0.79
  -6   0  -4   35.59    1.70
  -6   0  -4   36.15    1.51
  -6   0  -4   35.66    1.62
  -6   0  -4   35.94    1.62
   6   0   4   34.16    1.46
   6   0   4   38.40    1.63
   6   0   4   35.16    1.79
   6   0   4   36.94    1.47
   6   0   4   35.85    1.62
  -6   0  -4   32.39    1.38
  -6   0  -5   -0.38    0.88
   6   0   5   -0.29    0.83
  -6   0  -5    0.11    0.74
  -6   0  -5   -0.03    0.77
   6   0   5    0.80    0.70
   6   0   5   -0.15    0.62
   6   0   5    0.83    0.51
   6   0   5    0.18    0.69
   6   0   5    0.31    0.54
   6   0   6 3554.58  101.26
   6   0   6 3684.62  101.78
  -6   0  -6 3651.12  101.53
   6   0   6 3589.55  101.54
   6   0   6 3617.90  101.37
   6   0   6 3705.96  101.74
   6   0   6 3752.65  101.60
  -6   0  -6 3635.93  101.58
  -6   0  -7    0.10    0.94
  -6   0  -7   -0.03    0.70
   6   0   7   -0.06    0.90
  -6   0  -7    0.04    0.84
   6   0   7    0.05    0.75
   6   0   7    0.34    0.50
   6   0   8    2.85    1.06
  -6   0  -8    2.49    0.95
  -6   0  -8    2.28    0.83
   6   0   8    1.85    0.84
  -6   0  -8    0.82    1.03
   6   0   9    0.35    1.06
  -6   0  -9   -0.50    0.99
  -6   0  -9    0.75    0.86
   6   0   9   -0.35    0.89
  -6   0  -9   -0.86    1.19
  -6   0 -10   21.39    1.73
   6   0  10   24.79    1.76
  -6   0 -10   26.88    1.71
   6   0  10   25.64    1.92
  -6   0 -10   23.92    1.91
  -6   0 -11   -0.27    1.19
   6   0  11    1.54    1.13
  -6   0 -11    1.20    1.41
  -6   0 -12 2862.14   78.88
  -6   0 -12 2777.81   79.11
   6   0  12 2858.47   79.08
   6   0  12 2749.57   78.98
  -6   0 -12 2778.47   79.11
  -6   0 -13    0.58    0.95
  -6   0 -13    1.16    1.18
   6   0  13   -0.36    1.08
   6   0  13   -0.31    0.99
  -6   0 -13   -0.14    1.41
  -6   0 -14 1241.88   34.17
  -6   0 -14 1171.43   33.91
   6   0  14 1152.69   34.01
  -6   0 -15   -0.56    1.15
  -6   0 -15    0.67    1.11
  -6   0 -16  449.67   13.65
  -6   0 -16  462.39   13.46
  -6   0 -17   -0.28    0.80
  -6   0 -17    0.03    0.72
  -6   1  18   14.61    1.09
   6   1 -18   14.41    0.96
   6  -1 -18   15.16    0.95
   6  -1 -17  353.31   10.56
  -6   1  17  372.89   10.65
   6  -1 -17  331.92   10.47
   6   1 -17  343.80   10.49
   6  -1 -16   82.60    3.29
  -6   1  16   75.20    3.20
   6  -1 -16   79.20    3.16
   6   1 -16   79.57    3.15
   6   1 -15   -0.34    1.29
   6   1 -15    1.90    0.94
   6  -1 -15    1.33    0.94
   6  -1 -14  573.71   16.80
   6   1 -14  553.63   16.71
   6   1 -14  562.04   16.74
   6  -1 -14  549.76   16.71
   6  -1 -13  119.16    4.52
   6   1 -13  118.26    4.41
   6  -1 -13  118.29    4.43
   6   1 -13  113.05    4.42
   6  -1 -12  200.49    6.80
   6   1 -12  205.13    6.77
   6   1 -12  204.12    6.78
   6  -1 -12  196.29    6.74
   6  -1 -12  206.54    6.72
   6  -1 -11  296.01    9.31
   6   1 -11  300.77    9.23
   6  -1 -11  274.83    9.19
   6   1 -11  299.43    9.30
   6  -1 -11  308.17    9.25
   6  -1 -10   19.31    1.41
   6   1 -10   17.84    1.39
   6  -1 -10   21.00    1.55
   6  -1 -10   18.15    1.27
   6  -1 -10   17.15    1.35
   6   1 -10   17.48    1.34
   6  -1  -9   51.46    2.26
   6   1  -9   46.77    2.18
   6  -1  -9   52.14    2.33
   6  -1  -9   52.01    2.22
   6   1  -9   50.83    2.23
   6  -1  -9   49.90    2.21
   6  -1  -8  159.50    5.20
   6  -1  -8  150.63    5.15
   6  -1  -8  151.36    5.21
   6  -1  -8  171.91    5.12
   6   1  -8  162.24    5.11
   6  -1  -8  157.68    5.19
   6   1  -8  157.76    5.19
   6  -1  -7   81.96    2.85
   6  -1  -7   84.27    3.04
   6   1  -7   86.22    3.04
   6   1  -7   82.60    2.88
   6  -1  -7   87.46    2.93
   6  -1  -7   83.64    3.07
   6  -1  -6   82.27    2.86
  -6   1   6   80.04    2.96
   6  -1  -6   88.09    2.98
   6   1  -6   91.57    2.99
  -6   1   6   82.75    3.12
  -6  -1   6   84.76    2.67
   6  -1  -6   79.79    3.02
   6  -1  -5  392.11   11.32
  -6   1   5  364.18   11.35
   6  -1  -5  376.56   11.33
   6   1  -5  407.27   11.39
  -6   1   5  391.38   11.34
  -6   1   5  397.74   11.30
  -6  -1   5  401.86   11.52
  -6   1   5  403.82   11.54
  -6  -1   5  400.86   11.14
  -6  -1   5  374.47   11.13
   6  -1  -5  391.66   11.28
   6  -1  -5  371.23   11.44
   6  -1  -4  578.12   16.59
   6  -1  -4  570.29   16.58
   6   1  -4  610.23   16.62
  -6   1   4  557.48   16.61
  -6   1   4  596.44   16.54
   6   1  -4  578.04   16.58
  -6  -1   4  571.48   16.67
  -6   1   4  584.05   16.70
   6  -1  -4  579.90   16.52
  -6   1   4  595.96   16.81
   6  -1  -4  554.31   16.69
   6  -1  -3    2.85    0.67
  -6   1   3    3.96    0.71
  -6   1   3    3.63    0.64
   6  -1  -3    3.68    0.61
   6   1  -3    3.07    0.59
   6  -1  -3    4.38    0.81
  -6  -1   3    4.21    0.68
  -6   1   3    3.82    0.68
   6  -1  -3    3.33    0.54
  -6   1   3    3.19    0.53
   6   1  -3    3.78    0.76
  -6   1   2  353.31   10.05
  -6   1   2  341.46   10.14
  -6  -1   2  338.78   10.13
   6  -1  -2  354.44   10.08
  -6   1   2  357.21   10.18
  -6   1   2  338.22   10.17
   6  -1  -2  354.11   10.15
   6   1  -2  349.66   10.08
   6  -1  -2  345.28   10.18
   6  -1  -2  344.25   10.29
   6   1  -1 1524.69   42.29
   6  -1  -1 1501.31   42.38
  -6   1   1 1552.13   42.27
  -6   1   1 1475.65   42.31
  -6  -1   1 1482.12   42.30
   6  -1  -1 1539.65   42.29
  -6   1   1 1494.45   42.37
  -6   1   1 1506.39   42.38
  -6   1   0  463.03   13.41
  -6  -1   0  462.06   13.41
   6   1   0  458.14   13.12
  -6   1   0  491.47   13.38
   6   1   0  460.40   13.46
   6   1   0  476.01   13.52
   6  -1   0  481.06   13.54
   6   1   0  470.78   13.14
   6  -1   0  467.71   13.40
  -6   1   0  474.21   13.51
  -6   1   0  455.06   13.48
   6  -1   0  478.68   13.46
   6  -1   0  460.79   13.47
   6  -1   0  462.10   13.63
  -6   1  -1  279.86    8.30
  -6  -1  -1  284.69    8.30
   6   1   1  280.41    8.06
   6   1   1  290.86    8.47
   6   1   1  279.70    8.38
   6   1   1  295.19    8.43
   6  -1   1  282.72    8.40
   6   1   1  288.71    8.09
   6  -1   1  281.85    8.33
  -6   1  -1  274.45    8.30
  -6   1  -1  285.21    8.39
  -6   1  -1  280.59    8.39
   6   1   1  288.93    8.32
   6   1   1  278.35    8.39
   6  -1   1  276.25    8.36
   6  -1   1  277.02    8.52
  -6   1  -2 1152.88   32.10
   6   1   2 1140.71   31.71
   6   1   2 1171.32   32.12
   6   1   2 1093.81   31.97
  -6   1  -2 1124.72   31.83
   6   1   2 1187.96   32.02
   6  -1   2 1130.45   31.99
   6   1   2 1143.79   31.74
   6  -1   2 1134.97   31.91
  -6   1  -2 1085.27   31.89
  -6   1  -2 1102.20   31.96
  -6   1  -2 1154.54   32.00
  -6  -1  -2 1106.40   31.93
  -6   1  -2 1129.04   31.95
   6   1   2 1206.59   32.05
   6  -1   2 1134.99   31.98
   6   1   2 1117.12   32.14
   6  -1   2 1110.65   32.13
  -6   1  -3 1020.26   28.48
   6   1   3 1013.94   28.80
   6   1   3 1003.29   28.41
   6   1   3 1039.89   28.65
   6  -1   3 1025.54   28.66
  -6   1  -3 1001.20   28.72
   6  -1   3 1007.86   28.55
  -6   1  -3  975.04   28.53
  -6   1  -3 1004.64   28.66
  -6   1  -3  992.29   28.62
  -6   1  -3 1012.17   28.61
  -6  -1  -3 1001.73   28.59
   6   1   3 1080.47   28.73
   6  -1   3 1012.61   28.64
   6  -1   3  995.90   28.79
   6  -1   4 1164.04   31.73
   6   1   4 1123.32   31.52
   6   1   4 1099.43   31.57
   6   1   4 1132.06   31.79
   6  -1   4 1124.33   31.80
  -6  -1  -4 1097.20   31.73
  -6   1  -4 1132.42   31.75
   6  -1   4 1129.81   31.65
  -6   1  -4 1096.59   31.68
  -6   1  -4 1141.83   31.77
  -6   1  -4 1131.24   31.83
  -6  -1  -4 1124.16   31.64
   6  -1   4 1126.71   31.79
   6  -1   4 1142.58   31.96
  -6   1  -4 1103.89   31.55
  -6  -1  -5  802.88   23.16
  -6   1  -5  827.59   23.19
  -6   1  -5  801.03   22.97
   6  -1   5  813.95   23.02
  -6   1  -5  803.57   23.10
   6   1   5  811.15   23.26
  -6  -1  -5  798.37   23.07
   6  -1   5  830.50   23.19
   6  -1   5  812.16   23.13
   6   1   5  816.47   22.94
   6  -1   5  790.36   23.22
   6   1   5  809.40   23.20
   6   1   5  816.00   23.45
   6  -1   5  821.13   23.37
  -6   1  -6 1847.28   50.06
  -6  -1  -6 1726.55   49.99
  -6   1  -6 1800.59   49.79
   6  -1   6 1745.20   49.81
  -6  -1  -6 1682.26   49.96
   6   1   6 1790.72   50.12
   6  -1   6 1792.77   50.02
   6   1   6 1848.30   50.36
   6  -1   6 1789.48   50.24
   6  -1   6 1775.84   49.97
   6   1   6 1731.61   49.77
   6  -1   6 1811.45   50.09
   6   1   6 1822.91   50.07
  -6   1  -7  698.04   19.80
   6   1   7  682.06   20.13
   6  -1   7  678.52   20.04
  -6  -1  -7  680.07   19.96
   6   1   7  706.91   20.39
   6  -1   7  690.05   20.25
  -6   1  -7  720.51   20.10
  -6  -1  -7  678.30   20.04
  -6   1  -8  266.57    8.28
   6  -1   8  251.99    8.20
  -6  -1  -8  258.32    8.16
   6   1   8  252.54    8.32
   6   1   8  268.47    8.61
   6  -1   8  266.62    8.40
  -6   1  -8  265.58    8.05
  -6   1  -8  273.33    8.31
  -6  -1  -8  257.16    8.25
   6  -1   9  359.56   11.19
   6   1   9  361.52   11.34
  -6  -1  -9  367.47   11.19
   6  -1   9  372.49   11.36
  -6   1  -9  372.77   11.27
  -6  -1  -9  362.62   11.24
  -6   1  -9  367.60   11.01
  -6   1 -10 1478.17   41.21
  -6  -1 -10 1414.68   41.15
  -6   1 -10 1410.26   40.92
  -6  -1 -10 1385.36   41.08
  -6  -1 -10 1452.38   41.17
   6  -1  10 1503.96   41.16
   6   1  10 1490.00   41.32
   6  -1  10 1419.70   41.24
   6   1  10 1461.85   41.36
  -6   1 -11    1.31    1.33
  -6  -1 -11    0.47    1.32
  -6   1 -11    0.05    1.11
  -6  -1 -11    0.55    0.87
  -6  -1 -11    2.80    1.23
   6   1  11    0.08    1.22
   6  -1  11   -0.33    0.99
   6   1  11    1.68    1.21
  -6   1 -12  421.75   12.83
   6   1  12  423.73   13.11
  -6  -1 -12  418.65   13.03
   6  -1  12  423.10   12.94
   6   1  12  443.22   13.20
  -6   1 -12  430.22   13.06
  -6  -1 -12  410.24   12.99
  -6  -1 -13 1144.62   32.25
  -6   1 -13 1121.04   32.02
  -6  -1 -13 1117.97   31.92
   6  -1  13 1126.07   32.12
  -6  -1 -13 1081.89   32.17
  -6   1 -13 1120.55   32.22
   6   1  13 1106.03   32.29
   6   1  13 1112.55   32.19
  -6  -1 -14   14.84    1.47
  -6  -1 -14   14.00    1.55
  -6   1 -14   14.00    1.54
   6   1  14   10.84    1.31
   6  -1  14   11.98    1.28
   6   1  14   14.41    1.49
  -6  -1 -14   13.98    1.35
  -6   1 -15   44.73    2.29
  -6  -1 -15   41.50    2.29
  -6   1 -15   43.75    2.21
  -6  -1 -15   48.01    2.13
   6   1  15   40.00    2.16
  -6  -1 -15   43.36    2.15
  -6   1 -16   17.50    1.37
  -6  -1 -16   20.19    1.26
  -6  -1 -16   18.94    1.42
  -6   1 -16   20.91    1.43
  -6  -1 -17  108.67    3.77
  -6   1 -17  116.62    3.81
  -6   1 -17  112.45    3.79
  -6  -1 -17  114.99    3.84
  -6   2  17    2.84    0.72
  -6   2  17    3.66    0.75
  -6   2  16   23.21    1.58
   6  -2 -16   26.77    1.63
   6  -2 -16   22.12    1.24
  -6   2  16   24.75    1.55
  -6   2  15   43.13    2.20
  -6   2  15   41.87    2.00
   6  -2 -15   39.75    1.89
   6  -2 -14   98.64    3.79
  -6   2  14   87.35    3.64
  -6   2  14   90.29    3.56
   6   2 -14   93.67    3.44
   6  -2 -14   82.59    3.34
  -6   2  13    1.24    1.03
   6   2 -13    0.92    1.07
   6  -2 -13    1.45    1.27
  -6   2  13    1.55    1.09
   6   2 -13    1.66    0.85
   6  -2 -13    1.85    0.78
   6  -2 -12   14.68    1.39
  -6   2  12   11.05    1.41
   6  -2 -12   13.31    1.62
   6   2 -12    9.38    1.33
  -6   2  12   10.90    1.48
   6   2 -12   11.10    1.17
   6  -2 -12   10.95    1.14
  -6   2  11   93.83    3.78
   6  -2 -11  100.60    3.90
   6  -2 -11   88.85    3.43
   6   2 -11   97.00    3.50
   6  -2 -11   94.52    3.77
   6  -2 -10   99.82    3.88
   6   2 -10   96.98    3.62
  -6   2  10  102.66    3.95
   6  -2 -10  101.94    4.01
   6  -2 -10   94.95    3.61
   6   2 -10   97.82    3.61
   6  -2 -10  103.55    3.99
   6  -2  -9 1757.82   50.05
   6  -2  -9 1794.56   50.44
   6   2  -9 1796.13   50.12
  -6   2   9 1751.21   50.48
   6  -2  -9 1795.63   50.51
   6   2  -9 1809.32   50.20
   6  -2  -9 1747.34   50.21
   6  -2  -9 1815.10   50.62
   6  -2  -8  300.72    9.36
   6  -2  -8  310.30    9.60
  -6   2   8  331.31    9.56
   6   2  -8  307.78    9.29
  -6   2   8  297.11    9.61
   6  -2  -8  327.05    9.78
   6  -2  -8  316.57    9.80
   6   2  -8  312.81    9.37
   6  -2  -8  307.46    9.39
   6  -2  -7  734.87   21.27
   6   2  -7  753.02   21.25
   6  -2  -7  745.80   21.33
  -6   2   7  731.22   21.57
   6  -2  -7  743.19   21.47
  -6   2   7  752.32   21.52
   6   2  -7  723.75   21.12
  -6   2   7  788.30   21.49
   6  -2  -7  742.67   21.59
   6   2  -7  713.87   21.20
   6  -2  -7  762.18   21.68
   6   2  -6  194.37    5.88
   6  -2  -6  185.28    5.86
   6  -2  -6  182.34    5.98
   6   2  -6  183.57    5.91
   6  -2  -6  188.03    6.07
  -6   2   6  190.24    6.20
  -6   2   6  195.65    6.13
  -6   2   6  199.74    6.12
   6  -2  -6  194.69    6.19
   6   2  -6  188.18    5.90
   6  -2  -6  184.41    6.27
   6   2  -5  134.68    4.19
   6  -2  -5  132.21    4.17
   6  -2  -5  126.04    4.33
  -6   2   5  138.55    4.55
  -6   2   5  128.65    4.49
  -6   2   5  132.40    4.41
   6  -2  -5  127.72    4.42
   6   2  -5  125.97    4.23
   6  -2  -5  121.09    4.52
   6  -2  -4   66.37    2.61
  -6   2   4   70.27    2.73
  -6   2   4   68.40    2.71
  -6   2   4   72.02    2.66
   6  -2  -4   66.02    2.64
   6   2  -4   66.94    2.53
  -6   2   4   67.89    2.48
   6   2  -4   69.40    2.42
  -6   2   3  308.99    9.34
  -6   2   3  308.65    9.35
   6   2  -3  310.79    9.03
   6  -2  -3  315.70    9.29
   6  -2  -3  306.66    9.25
   6   2  -3  295.95    9.16
  -6   2   3  308.25    9.06
  -6   2   2 1169.14   32.66
  -6   2   2 1131.22   32.61
   6  -2  -2 1147.17   32.77
   6  -2  -2 1191.68   32.58
   6   2  -2 1093.83   32.42
   6  -2  -2 1138.35   32.52
   6   2  -2 1132.01   32.49
  -6   2   2 1195.45   32.80
  -6   2   2 1165.80   32.33
  -6   2   1  455.12   13.07
  -6  -2   1  428.60   13.02
   6  -2  -1  472.00   13.30
   6  -2  -1  470.49   13.33
   6   2  -1  460.76   13.28
   6  -2  -1  464.77   13.28
   6  -2  -1  464.36   13.53
   6   2  -1  443.38   13.18
  -6   2   1  456.33   13.37
  -6   2   1  455.54   13.38
   6   2   0  374.12   11.52
   6  -2   0  413.77   11.61
  -6   2   0  390.01   11.66
  -6   2   0  386.90   11.59
   6  -2   0  400.64   11.62
   6   2   0  406.55   11.66
   6  -2   0  399.85   11.57
   6   2   0  381.89   11.56
   6  -2   0  394.29   11.83
   6   2   1   42.07    1.46
  -6   2  -1   50.93    2.11
   6   2   1   53.72    2.04
  -6   2  -1   53.63    2.10
   6  -2   1   54.51    2.07
  -6   2  -1   52.36    1.96
  -6   2  -1   51.44    1.87
   6   2   1   56.55    2.16
   6  -2   1   58.14    2.02
   6  -2   1   49.65    2.22
   6   2   2  746.32   22.21
   6   2   2  790.70   22.56
   6  -2   2  805.51   22.62
  -6   2  -2  792.79   22.79
   6   2   2  804.56   22.80
   6  -2   2  820.81   22.68
  -6   2  -2  783.33   22.65
   6  -2   2  795.32   22.66
  -6   2  -2  800.65   22.60
  -6   2  -2  812.74   22.51
   6   2   2  832.47   22.85
   6  -2   2  813.59   22.63
  -6   2  -2  780.34   22.54
   6  -2   2  791.86   22.89
  -6   2  -3  125.95    4.39
   6   2   3  127.37    3.95
   6   2   3  129.82    4.27
   6  -2   3  134.71    4.31
   6   2   3  118.01    4.00
   6  -2   3  135.17    4.34
  -6   2  -3  128.07    4.33
   6  -2   3  137.31    4.36
  -6   2  -3  132.36    4.28
  -6   2  -3  135.79    4.23
   6   2   3  134.43    4.55
  -6   2  -3  126.05    4.23
   6  -2   3  131.74    4.55
  -6   2  -4   76.72    2.86
  -6   2  -4   78.56    2.93
   6  -2   4   76.53    2.79
  -6   2  -4   77.35    2.80
  -6   2  -4   73.55    2.73
   6   2   4   68.78    2.48
   6   2   4   76.24    2.81
   6  -2   4   74.65    2.79
  -6   2  -4   73.85    2.76
   6  -2   4   72.87    3.04
  -6   2  -5  107.00    3.76
  -6   2  -5  104.67    3.78
   6  -2   5  106.95    3.60
  -6   2  -5  106.76    3.68
  -6   2  -5  112.98    3.67
  -6  -2  -5   99.41    3.58
  -6   2  -5  108.54    3.64
   6  -2   5  103.35    3.92
   6   2   5  103.12    3.70
  -6   2  -6  149.18    4.87
  -6  -2  -6  145.29    4.84
   6  -2   6  143.77    4.73
  -6   2  -6  141.61    4.92
  -6   2  -6  147.81    5.00
   6   2   6  140.66    5.17
   6  -2   6  152.04    5.15
  -6   2  -6  142.34    4.80
   6  -2   7    7.17    1.15
   6   2   7    7.06    1.31
  -6   2  -7    4.56    1.08
  -6   2  -7    4.39    1.01
  -6   2  -7    5.35    1.10
  -6  -2  -7    5.24    0.92
   6   2   7    6.30    1.28
   6  -2   7    5.54    1.05
  -6  -2  -7    6.03    1.01
  -6   2  -7    5.37    1.06
  -6   2  -8  334.38    9.98
  -6  -2  -8  310.68    9.89
   6   2   8  334.39    9.94
  -6   2  -8  320.27   10.04
  -6   2  -8  324.11    9.88
   6  -2   8  337.01   10.08
  -6  -2  -8  328.92    9.90
  -6   2  -8  317.99    9.98
   6   2   8  316.30   10.29
   6   2   8  322.23   10.32
   6  -2   8  310.08   10.09
   6   2   9 3131.76   89.03
  -6   2  -9 3102.37   88.74
   6  -2   9 3215.02   88.74
  -6  -2  -9 3144.77   88.60
  -6   2  -9 3177.07   88.70
  -6   2  -9 3243.78   88.67
  -6  -2  -9 3045.06   88.59
   6   2   9 3167.59   89.02
  -6   2  -9 3229.36   88.58
  -6   2 -10  552.27   16.54
  -6  -2 -10  546.29   16.85
  -6   2 -10  557.29   16.60
   6  -2  10  550.66   16.58
  -6  -2 -10  556.02   16.54
  -6   2 -10  565.01   16.52
   6   2  10  576.44   16.99
   6   2  10  566.15   16.94
  -6  -2 -11  331.75   10.45
  -6   2 -11  333.45   10.14
  -6  -2 -11  309.93   10.13
  -6   2 -11  329.63   10.25
   6  -2  11  320.39   10.18
   6   2  11  331.12   10.56
   6   2  11  338.05   10.51
  -6  -2 -12    5.71    1.18
  -6  -2 -12    4.49    1.34
  -6   2 -12    5.27    1.19
  -6  -2 -12    3.90    1.14
  -6   2 -12    5.58    1.29
   6   2  12    6.19    1.39
   6  -2  12    7.25    1.13
   6   2  12    4.79    1.32
   6   2  13  131.25    4.85
   6  -2  13  125.64    4.46
  -6  -2 -13  122.84    4.52
  -6   2 -13  125.60    4.59
  -6   2 -13  127.54    4.58
  -6  -2 -14    2.49    0.94
  -6   2 -14    1.79    0.94
  -6   2 -14    0.64    1.03
   6   2  14    2.75    1.03
  -6  -2 -14    2.51    1.23
  -6  -2 -15   30.10    1.60
   6   2  15   26.86    1.62
  -6  -2 -16    5.09    0.75
   6  -3 -15   75.97    3.03
  -6   3  15   75.27    2.82
  -6   3  15   80.22    2.98
   6  -3 -15   75.92    2.90
  -6   3  14   34.81    1.90
  -6   3  14   33.08    1.81
   6  -3 -14   34.18    1.85
   6  -3 -13    7.44    1.22
  -6   3  13    9.04    1.20
  -6   3  13    7.86    1.19
  -6   3  13    8.60    1.19
   6  -3 -12  133.44    4.82
  -6   3  12  128.78    4.79
  -6   3  12  134.10    4.98
  -6   3  12  130.08    4.87
   6  -3 -12  133.16    4.91
  -6   3  11    8.20    1.37
  -6   3  11    7.47    1.39
   6  -3 -11   10.68    1.47
  -6   3  11   10.05    1.36
   6  -3 -11    9.62    1.45
   6  -3 -10   19.90    1.71
  -6   3  10   22.13    1.76
   6  -3 -10   19.79    1.87
  -6   3  10   19.85    1.79
  -6   3  10   20.17    1.76
  -6   3   9  116.55    4.58
  -6   3   9  111.01    4.53
  -6   3   9  119.56    4.46
   6  -3  -9  122.50    4.46
   6  -3  -9  113.62    4.10
   6  -3  -9  113.52    4.63
   6  -3  -8 1058.23   30.90
  -6   3   8 1072.95   31.15
  -6   3   8 1085.79   31.16
   6  -3  -8 1054.59   30.70
   6  -3  -8 1106.01   31.27
   6  -3  -7 1285.44   37.38
   6  -3  -7 1347.02   37.52
  -6   3   7 1307.45   37.74
   6  -3  -6  275.21    8.60
   6   3  -6  257.86    8.45
   6  -3  -6  275.80    8.61
  -6   3   6  287.50    8.96
   6  -3  -5  395.26   12.17
  -6   3   5  419.03   12.51
   6  -3  -5  404.31   12.24
   6   3  -5  396.37   12.16
   6  -3  -5  408.49   12.60
   6  -3  -4  417.15   12.91
   6   3  -4  418.64   12.89
   6  -3  -4  433.94   12.86
  -6   3   4  439.49   13.11
   6  -3  -4  430.85   12.90
   6  -3  -4  434.17   13.26
   6   3  -3  241.69    7.65
   6  -3  -3  232.79    7.51
   6   3  -3  228.43    7.35
   6  -3  -3  238.60    7.50
   6  -3  -3  246.32    7.94
  -6   3   3  243.99    7.80
   6  -3  -2   28.03    1.74
   6   3  -2   30.86    1.86
   6  -3  -2   30.65    1.61
   6  -3  -2   30.83    2.01
  -6   3   2   29.74    1.74
   6  -3  -1  169.50    5.68
   6   3  -1  172.08    5.83
  -6   3   1  167.32    5.47
  -6   3   1  170.81    5.62
   6   3  -1  169.28    5.67
   6  -3  -1  168.92    5.48
   6  -3  -1  169.42    5.98
   6  -3   0    5.70    1.04
  -6   3   0    7.42    0.90
  -6   3   0    6.42    1.03
  -6   3   0    4.84    1.09
   6   3   0    7.45    1.14
   6  -3   0    8.35    1.25
   6   3   1    2.59    1.10
   6  -3   1    1.71    0.89
  -6   3  -1    1.82    0.73
  -6   3  -1    1.41    0.86
   6   3   1    1.60    1.01
   6  -3   1    4.19    1.10
  -6   3  -1    1.17    0.92
   6  -3   2  343.89   10.64
  -6   3  -2  345.09   10.42
   6   3   2  357.96   10.85
   6   3   2  355.91   10.89
   6  -3   2  343.61   10.86
   6   3   2  357.23   10.66
  -6   3  -2  343.57   10.55
  -6   3  -2  338.20   10.67
  -6   3  -2  350.24   10.54
   6  -3   3  432.89   12.84
  -6   3  -3  412.92   12.62
   6   3   3  435.20   13.06
   6   3   3  433.79   13.17
   6  -3   3  432.56   13.08
   6   3   3  427.98   12.92
  -6   3  -3  417.63   12.73
  -6   3  -3  423.85   12.86
  -6   3  -3  434.13   12.73
   6  -3   4   92.10    3.53
   6   3   4   95.95    3.79
  -6   3  -4   88.28    3.37
   6   3   4   94.28    3.94
  -6   3  -4   93.24    3.47
  -6   3  -4   91.96    3.61
  -6   3  -4   90.83    3.52
   6   3   4   92.25    3.68
   6  -3   4   97.09    3.83
  -6   3  -5  416.58   12.40
  -6   3  -5  412.89   12.56
  -6   3  -5  405.18   12.45
   6   3   5  420.74   12.73
   6  -3   5  426.93   12.81
   6  -3   5  397.06   12.39
   6   3   5  428.16   12.78
  -6   3  -6  434.46   13.24
  -6   3  -6  443.43   13.06
   6   3   6  440.17   13.36
   6  -3   6  430.97   12.98
  -6   3  -6  433.64   13.08
   6   3   6  447.71   13.45
   6  -3   6  428.14   13.32
  -6   3  -7  254.17    8.46
  -6   3  -7  270.77    8.37
  -6   3  -7  259.64    8.31
   6   3   7  276.93    8.96
   6   3   7  268.58    8.58
  -6  -3  -7  268.17    8.60
  -6   3  -8    6.90    1.15
  -6  -3  -8    8.26    1.37
  -6   3  -8    9.85    1.38
  -6   3  -8    7.32    1.13
   6   3   8    7.56    1.58
   6  -3   8    8.49    1.28
   6   3   8    9.29    1.30
  -6   3  -9    0.41    0.90
  -6   3  -9    0.86    1.09
   6   3   9    2.27    1.38
   6  -3   9    1.88    1.04
  -6  -3  -9   -0.14    1.08
  -6   3 -10  130.92    4.82
   6   3  10  143.31    5.32
  -6  -3 -10  136.23    5.03
  -6  -3 -10  139.85    5.28
   6  -3  10  137.62    4.90
  -6   3 -11  115.28    4.21
   6   3  11  121.24    4.62
  -6  -3 -11  114.16    4.51
  -6  -3 -11  115.67    4.37
   6  -3  11  113.04    4.16
  -6   3 -12   38.87    2.03
  -6  -3 -12   35.62    2.05
  -6  -3 -12   42.89    2.26
   6   3  12   41.48    2.30
  -6   3 -13   37.55    1.94
  -6  -3 -13   41.32    2.04
  -6  -3 -13   40.47    2.37
   6   3  13   46.29    2.21
  -6   3 -14   53.92    2.28
   6   3  14   59.62    2.39
  -6  -3 -14   55.71    2.59
  -6  -3 -14   60.09    2.37
   6  -4 -13    4.71    0.72
  -6   4  13    4.73    0.66
  -6   4  13    4.60    0.72
   6  -4 -12  148.26    5.03
   6  -4 -12  157.55    5.18
  -6   4  12  151.08    5.05
  -6   4  12  155.72    5.06
   6  -4 -11    3.94    0.86
   6  -4 -11    4.86    1.11
  -6   4  11    5.66    1.04
  -6   4  11    4.66    0.89
   6  -4 -10    3.41    0.91
   6  -4 -10    4.51    1.17
  -6   4  10    2.15    0.88
  -6   4  10    4.42    1.11
   6  -4  -9    3.36    0.93
  -6   4   9    4.39    0.99
  -6   4   9    5.11    1.22
   6  -4  -8  314.50   10.00
   6  -4  -8  330.14    9.96
  -6   4   8  325.51   10.18
  -6   4   8  325.15   10.27
   6  -4  -7   42.78    2.21
   6  -4  -7   41.33    2.14
   6  -4  -7   42.98    2.57
  -6   4   7   43.69    2.15
  -6   4   7   44.06    2.34
  -6   4   7   45.08    2.48
   6  -4  -6   78.24    3.35
   6  -4  -6   80.37    3.24
   6  -4  -6   82.16    3.74
  -6   4   6   85.79    3.28
  -6   4   6   82.05    3.49
   6  -4  -5  966.30   27.69
   6  -4  -5  902.66   27.38
   6  -4  -5 1004.12   28.14
  -6   4   5  977.15   27.49
   6  -4  -4 1216.37   34.48
  -6   4   4 1167.98   33.82
   6  -4  -3  277.52    9.08
  -6   4   3  270.45    8.83
  -6   4   3  267.47    8.46
   6  -4  -2   86.10    3.54
   6   4  -2   83.67    3.60
   6   4  -2   78.23    3.31
   6  -4  -2   86.01    3.77
  -6   4   2   84.42    3.58
  -6   4   2   83.09    3.22
   6  -4  -1  352.04   10.72
  -6   4   1  336.60   10.70
  -6   4   1  329.94   10.33
   6   4  -1  347.02   10.67
   6  -4  -1  343.41   10.92
   6  -4   0   97.16    3.89
  -6   4   0   95.54    3.83
  -6   4   0   99.07    3.55
   6   4   0  101.74    3.95
  -6   4   0  104.10    3.89
   6  -4   0  100.18    4.07
   6  -4   1  314.49    9.98
   6   4   1  292.07    9.87
  -6   4  -1  328.95   10.00
   6   4   1  331.62   10.18
   6  -4   1  315.47   10.13
  -6   4  -1  321.74    9.88
   6   4   2    2.80    1.00
  -6   4  -2    1.78    1.30
  -6   4  -2    3.80    1.07
   6  -4   2    2.59    1.08
  -6  -4  -2    1.48    1.18
   6  -4   2    1.33    1.09
   6  -4   3    1.27    0.93
  -6   4  -3    4.70    1.38
   6   4   3    0.24    1.28
  -6  -4  -3    0.51    1.26
   6  -4   3    0.72    1.05
  -6   4  -3    2.46    1.02
   6  -4   4  139.91    4.84
   6   4   4  138.17    5.16
  -6  -4  -4  133.32    5.24
   6   4   4  139.34    5.26
  -6   4  -4  137.88    4.85
   6  -4   4  122.35    4.83
  -6   4  -4  138.03    4.84
  -6  -4  -5  428.52   13.52
   6  -4   5  425.29   12.95
  -6   4  -5  428.50   13.01
   6   4   5  448.37   13.57
  -6  -4  -5  420.18   13.57
  -6   4  -5  444.67   13.06
  -6   4  -6    8.08    1.24
  -6  -4  -6    7.06    1.40
   6  -4   6    5.45    0.89
  -6  -4  -6    5.07    1.46
  -6   4  -7  184.23    5.99
   6  -4   7  181.30    6.09
  -6  -4  -7  182.12    6.62
  -6  -4  -7  179.11    6.42
  -6  -4  -8    6.98    1.27
  -6  -4  -8    8.51    0.97
  -6   4  -8    8.96    1.18
   6   4   8    9.75    1.42
   6  -4   8    7.71    1.05
  -6  -4  -8    9.37    1.58
  -6   4  -9   99.38    3.49
   6  -4   9   90.09    3.41
   6   4   9   93.38    3.78
  -6  -4  -9   97.76    4.03
  -6  -4  -9   85.78    3.31
  -6  -4  -9   98.22    3.79
  -6  -4 -10    6.47    0.83
  -6  -4 -10    9.00    1.19
   6  -4  10    6.09    0.81
  -6  -4 -10    9.59    1.37
   6   4  10    8.01    1.15
  -6   4 -10    9.17    1.09
   6   4  11   55.58    2.40
  -6   4 -11   57.49    2.26
  -6  -4 -11   50.44    2.55
   6   4  11   62.17    2.45
  -6  -4 -11   48.45    2.06
  -6   5   8   42.82    1.78
   6  -5  -8   43.50    1.98
  -6   5   7   17.65    1.13
   6  -5  -7   19.11    1.33
  -6   5   6    5.29    0.97
   6  -5  -6    4.33    0.82
   6  -5  -6    6.50    1.06
  -6   5   6    5.11    0.93
   6  -5  -5  210.30    6.50
  -6   5   5  199.23    6.38
   6  -5  -5  205.81    6.66
  -6   5   5  203.06    6.44
  -6  -5   4  180.49    6.21
  -6   5   4  203.49    6.26
  -6   5   4  199.79    6.21
   6  -5  -4  199.76    6.46
  -6   5   3   16.26    1.33
  -6  -5   3   14.18    1.27
   6  -5  -3   15.11    1.39
  -6   5   3   16.23    1.21
   6  -5  -2   83.96    3.28
  -6   5   2   85.57    3.18
   6  -5  -2   83.28    3.33
  -6   5   2   83.81    3.17
   6  -5  -1  145.91    4.95
  -6   5   1  144.69    4.82
   6  -5  -1  140.14    4.95
   6  -5   0 1082.45   30.37
  -6   5   0 1075.97   30.23
   6  -5   0 1026.61   30.33
   6  -5   1   15.00    1.25
  -6   5  -1   14.83    1.30
   6  -5   2  129.90    4.44
  -6   5  -2  130.95    4.41
   6  -5   3    4.08    0.78
  -6   5  -3    4.81    0.99
  -6   5  -4    4.18    0.89
  -6  -5  -4    2.75    0.73
   6  -5   4    3.83    0.64
   6   5   4    2.86    0.91
  -6   5  -5    6.04    0.84
  -6  -5  -5    3.66    0.78
   6   5   5    5.87    0.98
   6  -5   5    3.52    0.73
  -6   5  -6    0.39    0.65
   6   5   6    0.73    0.75
   6  -5   6    0.76    0.56
  -6  -5  -6    0.19    0.58
   7   0 -18    0.26    0.57
  -7   0  18   -0.43    0.55
   7   0 -17   52.67    2.28
   7   0 -16    0.92    0.85
   7   0 -15 1252.69   35.88
   7   0 -14    1.85    1.04
   7   0 -14    4.75    1.18
   7   0 -14    1.55    1.46
   7   0 -13 1084.12   32.12
   7   0 -13 1092.78   32.31
   7   0 -13 1103.27   32.43
   7   0 -13 1201.42   32.23
   7   0 -12    0.41    0.86
   7   0 -12    0.60    0.95
   7   0 -11   87.79    3.28
   7   0 -11   74.95    3.29
   7   0 -10    0.36    0.74
   7   0 -10   -0.46    0.91
   7   0  -9   31.06    1.66
   7   0  -9   33.14    1.75
   7   0  -8    0.56    0.68
   7   0  -8    0.68    0.65
   7   0  -8    0.17    0.31
   7   0  -8   -0.24    0.70
   7   0  -7 4165.94  109.84
   7   0  -7 3755.00  109.65
   7   0  -7 3859.67  109.73
  -7   0   7 3927.33  109.83
   7   0  -7 3984.01  109.43
   7   0  -6    0.15    0.51
   7   0  -6    0.33    0.70
   7   0  -6    0.30    0.33
   7   0  -6    1.15    0.64
   7   0  -6    0.53    0.63
   7   0  -5  396.10   11.82
  -7   0   5  417.91   11.58
   7   0  -5  435.08   11.61
   7   0  -5  400.34   11.89
   7   0  -4    0.14    0.62
   7   0  -4    0.10    0.59
   7   0  -4   -0.17    0.60
  -7   0   4   -0.27    0.66
   7   0  -4    0.37    0.35
  -7   0   4    0.02    0.35
   7   0  -3 2568.95   72.39
   7   0  -3 2564.11   72.36
   7   0  -3 2554.22   72.37
  -7   0   3 2613.05   72.11
  -7   0   3 2626.69   72.48
  -7   0   3 2525.84   72.42
   7   0  -3 2638.25   72.12
   7   0  -2    0.62    0.62
   7   0  -2   -0.21    0.60
   7   0  -2   -0.03    0.61
  -7   0   2    0.32    0.64
   7   0  -2    0.71    0.39
  -7   0   2    0.43    0.36
  -7   0   2    0.19    0.57
   7   0  -1   11.59    0.97
  -7   0   1   12.84    0.67
  -7   0   1   10.54    0.84
   7   0  -1   11.33    0.67
  -7   0   1   12.23    0.98
   7   0  -1   11.53    0.88
   7   0   0   -0.03    0.61
   7   0   0    0.06    0.60
   7   0   0    0.33    0.72
  -7   0   0    0.62    0.41
  -7   0   0    0.04    0.63
   7   0   0   -0.04    0.72
   7   0   0   -0.27    0.42
  -7   0   0   -0.03    0.55
   7   0   0   -0.03    0.66
  -7   0  -1  202.00    6.20
   7   0   1  201.87    6.17
   7   0   1  208.06    6.36
  -7   0  -1  207.02    6.01
  -7   0  -1  198.85    6.11
  -7   0  -1  199.54    6.18
   7   0   1  213.77    6.29
   7   0   1  213.23    6.22
   7   0   1  200.77    6.27
   7   0   1  202.17    6.39
  -7   0  -2    0.69    0.84
  -7   0  -2    2.01    0.58
  -7   0  -2    0.29    0.66
  -7   0  -2    0.03    0.66
   7   0   2   -0.37    0.63
   7   0   2    0.07    0.67
  -7   0  -2    0.37    0.44
   7   0   2    0.38    0.70
   7   0   2    0.18    0.47
  -7   0  -2    0.77    0.58
   7   0   2    0.28    0.71
   7   0   3 6931.18  204.80
   7   0   3 7429.29  204.82
   7   0   3 7663.43  205.01
  -7   0  -3 7349.38  204.70
  -7   0  -3 7383.54  204.94
  -7   0  -3 7387.86  204.80
  -7   0  -3 7154.62  204.88
  -7   0  -3 7556.99  204.95
   7   0   3 7481.26  204.79
   7   0   3 7566.46  204.92
   7   0   3 7370.97  205.01
   7   0   3 7333.04  205.14
  -7   0  -4    0.24    0.86
  -7   0  -4   -0.03    0.59
  -7   0  -4   -0.50    0.72
   7   0   4    0.49    0.61
  -7   0  -4    0.35    0.75
   7   0   4    0.15    0.88
   7   0   4    0.08    0.62
   7   0   4   -0.18    0.49
   7   0   5  861.65   24.73
  -7   0  -5  888.59   24.52
  -7   0  -5  839.30   24.42
   7   0   5  862.04   24.47
   7   0   5  847.42   24.30
   7   0   5  870.33   24.56
  -7   0  -5  853.48   24.50
   7   0   5  836.99   24.25
  -7   0  -6   -0.05    0.91
   7   0   6    0.61    0.59
   7   0   6    0.48    0.94
  -7   0  -6    2.75    0.85
   7   0   6   -0.09    0.78
   7   0   6    1.90    0.55
   7   0   7  204.39    6.62
  -7   0  -7  197.12    6.57
   7   0   7  199.80    6.23
   7   0   7  212.96    6.92
  -7   0  -7  209.48    6.65
   7   0   8    0.95    1.02
   7   0   8    0.34    0.89
  -7   0  -8   -0.95    1.14
  -7   0  -8    0.05    0.94
   7   0   9  124.88    4.75
  -7   0  -9  123.36    4.60
  -7   0  -9  115.15    4.42
   7   0   9  122.80    4.55
   7   0  10    0.08    1.16
   7   0  10   -0.14    1.13
  -7   0 -10   -0.49    1.41
  -7   0 -10    1.93    1.18
  -7   0 -11  281.58    9.49
  -7   0 -11  301.28    9.50
   7   0  11  304.36    9.56
   7   0  12    1.95    1.23
  -7   0 -12    0.59    1.46
  -7   0 -12   -0.07    1.30
  -7   0 -13   36.54    2.26
   7   0  13   29.30    1.93
   7   0  13   33.45    2.14
   7   0  14    0.86    1.02
  -7   0 -14    0.32    1.16
  -7   0 -15  419.32   12.19
  -7   0 -15  432.33   12.03
  -7   0 -16    0.42    0.88
  -7   0 -16   -0.07    0.84
   7   1 -18   61.74    2.19
   7  -1 -18   59.75    2.16
   7  -1 -17   20.16    1.33
  -7   1  17   19.20    1.32
  -7   1  17   18.27    1.24
   7   1 -17   21.25    1.28
   7  -1 -17   22.09    1.28
   7  -1 -16    1.46    0.98
  -7   1  16    0.83    0.87
   7  -1 -16    0.05    0.78
   7   1 -16    0.79    0.78
   7  -1 -15    0.32    1.09
  -7   1  15    0.94    0.96
   7  -1 -15    1.57    0.95
   7   1 -15    0.97    0.90
   7  -1 -15    0.24    0.87
   7  -1 -14  660.80   19.43
   7   1 -14  659.71   19.42
   7   1 -14  645.57   19.44
   7  -1 -14  670.08   19.50
   7  -1 -13  130.54    4.65
   7   1 -13  128.06    4.63
   7  -1 -13  133.52    4.76
   7   1 -12   68.93    3.12
   7  -1 -12   72.69    3.11
   7   1 -12   76.49    3.19
   7   1 -12   71.32    2.84
   7  -1 -12   79.57    3.31
   7   1 -11 1482.08   42.91
   7  -1 -11 1535.19   43.10
   7  -1 -11 1452.77   43.00
   7   1 -11 1551.77   43.08
   7   1 -11 1546.39   42.83
   7  -1 -10  562.63   16.82
   7   1 -10  588.70   16.68
   7  -1 -10  555.22   16.77
   7   1 -10  562.63   16.80
  -7   1  10  572.75   16.71
  -7   1   9   97.79    3.47
   7   1  -9   92.66    3.35
   7  -1  -9   90.42    3.54
   7  -1  -9   98.29    3.48
   7  -1  -9   86.97    3.44
   7   1  -9   93.55    3.47
  -7   1   8  819.82   23.75
   7   1  -8  840.07   23.58
   7  -1  -8  799.64   23.79
   7  -1  -8  822.79   23.81
   7   1  -8  879.02   23.83
   7  -1  -8  801.17   23.76
   7   1  -7  670.02   17.25
   7  -1  -7  565.74   17.12
   7  -1  -7  570.48   16.97
  -7   1   7  579.39   17.12
  -7   1   7  579.55   17.10
   7  -1  -7  548.43   17.16
   7   1  -7  638.56   16.99
   7  -1  -7  574.18   17.17
   7  -1  -6  775.90   21.48
   7  -1  -6  759.31   21.58
   7   1  -6  827.85   21.64
   7  -1  -6  748.93   21.48
  -7   1   6  729.16   21.54
  -7   1   6  733.23   21.50
   7  -1  -6  726.74   21.59
   7   1  -6  754.56   21.41
   7  -1  -6  720.55   21.63
   7   1  -5 1165.77   32.91
  -7   1   5 1185.32   33.18
   7  -1  -5 1189.37   32.82
   7   1  -5 1225.93   32.94
   7  -1  -5 1199.26   32.93
   7  -1  -5 1183.06   32.89
  -7   1   5 1156.65   32.96
  -7   1   5 1140.15   32.91
  -7   1   5 1156.13   32.83
   7  -1  -5 1133.71   32.97
   7   1  -5 1116.98   32.77
   7  -1  -5 1127.11   33.00
  -7   1   4 1451.21   39.47
   7   1  -4 1358.01   39.53
  -7  -1   4 1371.03   39.62
   7  -1  -4 1441.10   39.47
   7  -1  -4 1423.31   39.55
  -7   1   4 1403.44   39.61
  -7   1   4 1370.81   39.57
   7   1  -4 1474.65   39.58
   7  -1  -4 1422.74   39.57
  -7   1   4 1412.96   39.46
   7  -1  -4 1415.19   39.65
   7   1  -4 1361.07   39.45
   7  -1  -4 1355.24   39.66
  -7   1   3 1007.78   27.26
   7   1  -3  937.36   27.34
  -7  -1   3  949.07   27.40
  -7   1   3  956.90   27.41
   7  -1  -3  958.57   27.36
  -7   1   3  986.80   27.41
  -7   1   3  966.29   27.37
   7   1  -3 1013.12   27.38
   7  -1  -3  982.69   27.37
   7   1  -3  983.92   27.29
   7  -1  -3  942.52   27.41
   7   1  -3  930.94   27.29
   7  -1  -3  931.70   27.49
  -7   1   2   83.97    2.71
  -7   1   2   79.47    2.82
  -7  -1   2   78.86    2.81
   7  -1  -2   83.40    2.76
   7  -1  -2   77.76    2.81
  -7   1   2   80.39    2.85
  -7   1   2   77.30    2.82
   7  -1  -2   84.61    2.83
   7   1  -2   84.65    2.83
   7   1  -2   83.27    2.80
   7   1  -2   79.14    2.80
   7  -1  -2   80.07    2.88
   7  -1  -2   78.19    2.98
   7  -1  -1  125.71    3.72
   7   1  -1  118.32    3.65
  -7   1   1  124.16    3.57
   7   1  -1  114.25    3.71
   7  -1  -1  130.71    3.64
  -7   1   1  114.14    3.65
  -7  -1   1  120.75    3.68
   7   1  -1  116.74    3.69
   7  -1  -1  120.77    3.74
  -7   1   1  118.29    3.71
  -7   1   1  121.53    3.73
  -7   1   0 2418.04   66.35
   7   1   0 2305.80   65.98
  -7  -1   0 2361.89   66.33
  -7   1   0 2472.45   66.27
   7   1   0 2351.52   66.37
   7   1   0 2453.64   66.47
   7  -1   0 2372.09   66.46
   7   1   0 2298.07   65.99
   7  -1   0 2425.28   66.31
   7  -1   0 2416.04   66.37
   7   1   0 2410.41   66.34
   7  -1   0 2407.99   66.36
  -7   1   0 2411.75   66.39
  -7   1   0 2315.87   66.37
   7   1   0 2358.89   66.40
   7  -1   0 2429.14   66.41
   7   1   0 2406.47   66.51
   7  -1   1   79.06    2.59
   7   1   1   70.56    2.29
  -7   1  -1   74.27    2.59
  -7  -1  -1   72.78    2.58
   7   1   1   73.90    2.69
   7   1   1   75.41    2.75
   7  -1   1   73.55    2.73
   7   1   1   71.40    2.32
   7  -1   1   74.52    2.62
  -7   1  -1   70.03    2.58
  -7   1  -1   74.57    2.67
  -7   1  -1   71.04    2.68
   7   1   1   73.44    2.61
   7   1   1   79.20    2.71
   7  -1   1   72.97    2.67
   7   1   1   72.31    2.68
   7  -1   1   71.82    2.84
   7   1   1   72.08    2.80
   7  -1   2   37.36    1.55
   7   1   2   31.70    1.30
   7   1   2   33.15    1.63
   7   1   2   36.07    1.67
   7  -1   2   37.37    1.69
  -7   1  -2   36.69    1.73
   7   1   2   32.88    1.31
  -7   1  -2   34.94    1.65
  -7  -1  -2   35.76    1.67
   7  -1   2   34.73    1.55
  -7   1  -2   32.92    1.53
  -7   1  -2   34.78    1.63
  -7   1  -2   34.71    1.65
   7   1   2   34.79    1.57
   7   1   2   35.70    1.68
   7  -1   2   33.73    1.60
   7  -1   2   35.56    1.82
   7   1   2   33.71    1.79
   7   1   3  852.93   23.97
   7   1   3  864.52   24.48
   7   1   3  882.13   24.35
   7  -1   3  886.30   24.36
   7   1   3  810.59   23.99
   7  -1   3  861.87   24.18
  -7   1  -3  825.23   24.16
  -7   1  -3  862.45   24.30
  -7   1  -3  844.56   24.23
  -7   1  -3  856.20   24.25
  -7  -1  -3  856.87   24.25
  -7  -1  -3  868.53   24.07
   7   1   3  893.73   24.37
   7  -1   3  863.67   24.31
   7   1   3  838.33   24.50
   7  -1   3  873.85   24.49
  -7   1  -3  796.28   23.97
   7   1   4  443.02   12.81
   7   1   4  409.89   12.81
   7   1   4  450.08   13.13
   7  -1   4  468.41   13.18
  -7   1  -4  444.70   13.05
  -7  -1  -4  436.61   13.04
   7  -1   4  444.40   12.97
  -7   1  -4  441.25   12.98
  -7   1  -4  450.18   13.05
  -7   1  -4  454.69   13.15
  -7  -1  -4  440.66   12.92
   7  -1   4  455.55   13.07
   7  -1   4  452.40   13.13
  -7   1  -4  444.79   12.79
   7  -1   4  460.73   13.31
  -7  -1  -5   13.97    1.25
  -7   1  -5   16.32    1.29
   7  -1   5   17.01    1.08
  -7   1  -5   16.70    1.16
  -7   1  -5   13.41    1.24
  -7   1  -5   15.68    1.27
  -7   1  -5   15.87    1.02
  -7  -1  -5   15.31    1.11
   7  -1   5   16.27    1.23
   7   1   5   15.77    1.47
   7  -1   5   14.87    1.35
   7   1   5   14.99    0.93
   7   1   5   15.96    1.16
   7  -1   5   14.49    1.14
   7   1   6   75.24    3.20
   7  -1   6   69.18    3.10
  -7   1  -6   72.27    2.95
   7  -1   6   70.34    2.87
  -7  -1  -6   72.50    2.78
   7   1   6   67.13    2.96
  -7   1  -6   76.18    2.94
  -7  -1  -6   74.46    2.94
   7   1   6   63.78    2.60
  -7   1  -6   73.81    2.64
   7   1   7   17.55    1.48
   7  -1   7   16.61    1.36
  -7   1  -7   17.90    1.44
  -7  -1  -7   17.72    1.31
   7   1   7   14.76    1.55
   7  -1   7   16.58    1.50
  -7   1  -7   16.49    1.19
  -7   1  -7   18.49    1.49
  -7  -1  -7   17.45    1.50
   7   1   8  273.16    9.03
   7  -1   8  266.24    8.91
  -7  -1  -8  280.76    8.85
   7   1   8  289.77    9.36
   7  -1   8  297.52    9.20
  -7   1  -8  297.63    8.70
  -7   1  -8  289.71    8.99
  -7  -1  -8  283.73    8.98
  -7  -1  -9  333.00   10.66
   7  -1   9  354.30   10.77
   7   1   9  350.86   10.90
   7  -1   9  344.56   10.96
  -7   1  -9  350.24   10.80
  -7  -1  -9  343.30   10.79
  -7   1  -9  352.37   10.52
  -7   1 -10  771.93   22.08
  -7  -1 -10  746.41   22.04
  -7   1 -10  743.49   21.74
  -7  -1 -10  712.21   21.91
  -7  -1 -10  732.33   21.96
   7  -1  10  772.44   22.04
   7   1  10  775.47   22.23
   7  -1  10  773.05   22.26
  -7   1 -11  794.66   22.53
  -7  -1 -11  766.78   22.49
  -7   1 -11  779.33   22.20
  -7  -1 -11  685.29   22.16
   7  -1  11  807.97   22.50
  -7  -1 -11  762.51   22.44
   7   1  11  831.46   22.73
   7  -1  11  718.37   22.44
   7   1  11  782.39   22.71
  -7   1 -12   40.45    2.18
   7   1  12   37.53    2.38
  -7  -1 -12   40.97    2.34
   7  -1  12   41.98    2.34
   7   1  12   46.91    2.56
  -7   1 -12   39.45    2.38
  -7  -1 -12   38.87    2.40
  -7  -1 -13  222.22    7.06
  -7  -1 -13  203.16    6.93
   7  -1  13  209.21    6.92
  -7   1 -13  197.10    6.73
  -7  -1 -13  202.38    6.64
   7   1  13  205.84    7.07
   7   1  13  210.91    6.98
  -7  -1 -14  104.90    3.96
  -7  -1 -14  108.49    4.03
   7  -1  14   96.02    3.83
  -7   1 -14   93.73    3.74
  -7  -1 -14  105.40    3.73
   7   1  14  104.00    4.05
   7   1  14  106.80    3.89
  -7  -1 -15   96.81    3.30
   7   1  15   84.21    3.44
  -7   1 -15   91.71    3.50
  -7  -1 -15   88.21    3.51
  -7  -1 -15   92.46    3.43
  -7  -1 -16  284.48    8.54
  -7   1 -16  300.80    8.80
  -7  -1 -16  282.77    8.75
   7  -2 -17    4.66    0.79
  -7   2  17    3.20    0.65
  -7   2  17    3.81    0.71
   7  -2 -16   18.37    1.28
  -7   2  16   16.12    1.22
  -7   2  15    0.16    0.84
  -7   2  15    0.70    0.83
   7  -2 -15   -0.12    0.92
   7  -2 -15    0.29    0.62
  -7   2  14  196.93    6.45
  -7   2  14  203.30    6.64
  -7   2  14  190.95    6.25
   7  -2 -14  181.17    6.15
  -7   2  13   93.67    3.70
   7  -2 -13   86.20    3.41
   7   2 -13   94.98    3.50
  -7   2  13   90.59    3.62
   7  -2 -12  457.88   13.69
  -7   2  12  439.91   13.63
   7  -2 -12  422.71   13.31
   7   2 -12  462.01   13.42
  -7   2  12  457.43   13.63
  -7   2  11 1142.40   32.37
  -7   2  11 1119.59   32.37
   7  -2 -11 1147.41   32.41
   7   2 -11 1126.52   32.09
   7  -2 -11 1057.47   32.03
   7  -2 -11 1163.93   32.38
  -7   2  10 2160.97   59.43
  -7   2  10 2143.52   59.39
   7   2 -10 1977.38   58.93
   7  -2 -10 2132.83   59.41
   7   2 -10 2133.40   59.11
   7  -2 -10 2060.09   59.09
   7  -2 -10 2175.24   59.47
   7  -2  -9  379.83   11.37
  -7   2   9  379.35   11.79
  -7   2   9  380.38   11.76
   7  -2  -9  386.63   11.87
   7  -2  -9  395.62   11.92
   7  -2  -9  377.98   11.52
   7   2  -9  388.46   11.50
   7   2  -8  110.68    3.81
   7  -2  -8  107.07    3.81
   7  -2  -8  108.62    3.81
  -7   2   8  112.11    4.24
  -7   2   8  110.64    4.14
  -7   2   8  113.12    4.08
   7  -2  -8  107.13    4.13
   7   2  -8  102.45    3.77
   7  -2  -8  113.20    4.24
   7  -2  -7  523.03   15.17
   7   2  -7  520.52   15.13
   7  -2  -7  498.09   15.19
  -7   2   7  558.54   15.63
  -7   2   7  513.40   15.44
  -7   2   7  526.67   15.40
   7  -2  -7  512.56   15.46
   7   2  -7  517.08   15.16
   7  -2  -7  513.61   15.53
   7  -2  -6  223.85    6.86
   7   2  -6  225.91    6.86
   7  -2  -6  219.13    6.97
  -7   2   6  221.55    7.22
  -7   2   6  217.55    7.13
  -7   2   6  225.53    7.08
   7  -2  -6  227.44    7.19
   7   2  -6  214.47    6.91
   7  -2  -6  228.07    7.29
   7   2  -5  202.86    6.06
   7  -2  -5  189.30    6.02
   7  -2  -5  189.47    6.19
  -7   2   5  207.90    6.45
  -7   2   5  183.81    6.30
  -7   2   5  201.38    6.25
   7  -2  -5  195.43    6.31
   7  -2  -5  191.97    6.44
   7   2  -5  189.94    6.13
   7   2  -4   10.17    1.02
   7  -2  -4   10.19    1.00
  -7   2   4    9.34    1.00
  -7   2   4    9.97    1.11
   7  -2  -4    8.73    0.77
   7   2  -4    8.33    0.77
   7  -2  -4    8.52    1.06
   7  -2  -4   10.69    1.03
   7  -2  -4    8.10    1.18
   7  -2  -3  848.64   24.06
  -7   2   3  848.52   24.17
  -7   2   3  859.00   24.15
   7  -2  -3  836.38   23.86
   7   2  -3  839.59   23.85
   7  -2  -3  827.47   24.06
   7  -2  -3  830.30   24.09
   7   2  -3  828.38   23.99
   7  -2  -2    4.85    1.07
  -7   2   2    4.61    0.82
  -7   2   2    4.79    0.93
   7  -2  -2    4.93    0.68
   7   2  -2    6.10    0.66
   7  -2  -2    5.63    0.94
   7   2  -2    4.71    0.73
   7  -2  -2    5.05    0.84
  -7   2   2    4.07    0.59
   7   2  -2    5.55    0.92
  -7   2   1 1065.56   30.92
  -7   2   1 1096.83   31.23
   7  -2  -1 1103.70   31.16
   7   2  -1 1058.42   31.07
   7  -2  -1 1128.64   31.15
   7   2  -1 1115.86   31.04
   7  -2  -1 1124.07   31.42
   7  -2   0  122.50    3.98
  -7   2   0  114.53    4.05
   7  -2   0  118.65    3.99
  -7   2   0  112.32    3.81
   7   2   0  112.58    3.97
   7  -2   0  114.32    3.94
   7  -2   0  112.56    4.19
  -7   2  -1 1053.08   30.64
  -7   2  -1 1038.57   30.58
   7  -2   1 1073.65   30.58
  -7   2  -1 1079.97   30.51
  -7   2  -1 1075.58   30.41
   7   2   1 1105.71   30.70
   7  -2   1 1094.96   30.58
   7  -2   1 1081.32   30.85
   7   2   2  148.91    4.95
   7  -2   2  151.21    4.99
  -7   2  -2  150.29    5.09
  -7   2  -2  152.04    5.04
   7  -2   2  155.09    5.02
  -7   2  -2  151.06    4.94
  -7   2  -2  153.30    4.87
   7   2   2  152.38    5.19
   7  -2   2  154.35    5.00
  -7   2  -2  150.50    4.85
   7  -2   2  154.89    5.28
   7   2   3   89.22    3.24
  -7   2  -3   84.83    3.22
   7  -2   3   88.96    3.19
  -7   2  -3   86.12    3.14
  -7  -2  -3   82.53    3.05
  -7   2  -3   91.27    3.11
   7  -2   3   85.95    3.15
   7   2   3   82.26    3.40
   7  -2   3   89.54    3.51
  -7   2  -3   84.01    3.06
   7   2   4   24.68    1.50
  -7   2  -4   25.86    1.45
  -7  -2  -4   24.16    1.41
   7  -2   4   25.14    1.45
  -7   2  -4   23.46    1.43
   7   2   4   27.38    1.78
   7  -2   4   25.46    1.77
  -7   2  -4   26.55    1.48
  -7   2  -4   26.08    1.59
   7  -2   5  136.93    4.55
  -7   2  -5  132.33    4.59
  -7   2  -5  135.47    4.74
  -7   2  -5  136.40    4.69
  -7  -2  -5  132.58    4.53
  -7   2  -5  138.83    4.57
   7  -2   5  130.88    4.87
  -7   2  -5  132.25    4.48
   7  -2   6 1372.92   39.22
  -7   2  -6 1371.79   39.38
  -7   2  -6 1396.57   39.49
  -7   2  -6 1393.05   39.19
   7  -2   6 1407.48   39.51
   7  -2   6 1397.85   39.69
  -7   2  -6 1428.68   39.34
  -7  -2  -6 1335.30   39.28
   7   2   7  509.71   15.53
   7  -2   7  525.97   15.54
  -7   2  -7  520.22   15.25
  -7   2  -7  508.27   15.30
  -7   2  -7  501.53   15.00
   7  -2   7  496.31   15.27
   7   2   7  522.90   15.55
  -7   2  -7  541.81   15.21
  -7  -2  -7  488.88   15.11
  -7   2  -8 1466.39   41.44
  -7  -2  -8 1413.94   41.38
   7   2   8 1474.04   41.44
  -7   2  -8 1482.31   41.60
  -7   2  -8 1477.41   41.51
  -7  -2  -8 1425.63   41.31
   7  -2   8 1483.53   41.56
   7   2   8 1452.52   41.84
   7  -2   8 1476.30   41.74
   7   2   8 1438.08   41.82
  -7   2  -8 1460.26   41.28
  -7   2  -9  459.35   13.42
   7   2   9  456.88   13.95
   7  -2   9  426.25   13.62
   7  -2   9  454.20   13.61
  -7  -2  -9  447.49   13.42
  -7   2  -9  449.94   13.58
   7   2   9  465.39   13.95
  -7   2  -9  449.41   13.50
  -7  -2  -9  432.94   13.45
  -7  -2 -10   71.86    3.10
  -7   2 -10   74.45    3.16
  -7  -2 -10   72.55    3.38
   7  -2  10   76.62    3.23
  -7   2 -10   76.35    3.26
  -7  -2 -10   70.70    3.08
  -7   2 -10   74.78    3.08
   7   2  10   73.58    3.52
   7   2  10   76.65    3.54
  -7  -2 -11   83.76    3.52
  -7   2 -11   81.12    3.41
  -7  -2 -11   76.99    3.26
   7  -2  11   78.04    3.35
  -7   2 -11   79.83    3.26
   7   2  11   80.10    3.67
   7   2  11   81.92    3.62
  -7  -2 -12   38.32    2.30
  -7  -2 -12   29.67    1.97
  -7   2 -12   38.02    2.04
   7   2  12   42.12    2.41
   7   2  12   38.45    2.25
   7  -2  12   35.59    2.04
  -7   2 -12   34.92    2.07
  -7  -2 -12   30.43    1.95
   7   2  13  155.06    5.28
  -7   2 -13  137.95    4.86
  -7   2 -13  143.20    4.97
  -7  -2 -13  135.25    4.85
   7  -2  13  141.85    4.94
  -7   2 -14    7.46    1.10
  -7  -2 -14    8.83    1.00
  -7   2 -14    5.89    1.02
   7   2  14    8.80    1.23
  -7  -2 -14    7.65    1.34
  -7  -2 -15   11.02    0.93
  -7   2 -15   12.21    1.02
   7   2  15   10.67    1.02
  -7  -2 -15   13.41    1.12
   7  -3 -15   26.99    1.43
  -7   3  15   23.61    1.39
   7  -3 -14   22.89    1.60
   7  -3 -14   23.79    1.51
  -7   3  14   25.08    1.54
  -7   3  14   23.69    1.43
   7  -3 -13   45.83    2.42
   7  -3 -13   51.06    2.37
  -7   3  13   48.63    2.39
  -7   3  13   48.03    2.32
   7  -3 -12  142.12    5.08
  -7   3  12  145.53    5.24
  -7   3  12  142.57    5.12
   7  -3 -11  322.37   10.41
   7  -3 -11  324.69   10.19
  -7   3  11  325.18   10.31
  -7   3  11  330.11   10.43
   7  -3 -10   69.08    3.34
   7  -3 -10   73.72    3.18
  -7   3  10   69.50    3.29
  -7   3  10   72.27    3.27
   7  -3  -9   12.92    1.56
  -7   3   9   11.35    1.49
  -7   3   9    9.45    1.47
   7  -3  -9   10.44    1.08
   7  -3  -9   12.38    1.59
   7  -3  -8  791.43   23.23
  -7   3   8  823.70   23.53
  -7   3   8  793.43   23.47
   7  -3  -8  775.15   23.03
   7  -3  -8  805.83   23.57
   7  -3  -7 1297.57   36.90
  -7   3   7 1333.68   37.19
  -7   3   7 1306.14   37.15
   7  -3  -7 1253.17   36.75
   7  -3  -7 1267.09   37.20
   7  -3  -6  878.39   25.36
  -7   3   6  909.92   25.66
  -7   3   6  897.21   25.66
   7  -3  -6  922.38   25.51
   7  -3  -6  863.11   25.32
   7   3  -6  811.24   25.17
   7  -3  -5   15.79    1.46
  -7   3   5   13.60    1.52
  -7   3   5   20.90    1.71
   7  -3  -5   22.48    1.59
   7   3  -5   13.53    1.36
   7  -3  -5   13.20    1.35
   7  -3  -4  138.33    4.98
   7   3  -4  135.90    4.97
   7  -3  -4  144.76    4.98
   7  -3  -4  143.26    4.99
   7  -3  -4  141.38    5.31
  -7   3   4  143.29    5.18
  -7   3   4  145.42    5.20
   7   3  -3  310.52    9.84
   7  -3  -3  306.33    9.70
   7  -3  -3  325.43   10.19
  -7   3   3  321.36    9.98
   7  -3  -2   64.44    2.81
   7   3  -2   63.40    2.90
  -7   3   2   64.26    2.90
  -7   3   2   68.34    2.86
   7   3  -2   59.18    2.59
   7  -3  -2   64.60    2.66
   7  -3  -2   67.12    3.14
   7   3  -1    3.56    1.12
  -7   3   1    3.94    0.88
   7  -3  -1    2.61    0.96
  -7   3   1    4.97    1.09
   7   3  -1    2.29    0.91
   7  -3  -1    6.31    0.87
   7  -3  -1    2.96    1.19
   7  -3   0  160.48    5.36
  -7   3   0  157.77    5.15
  -7   3   0  146.92    5.21
   7   3   0  148.92    5.37
   7  -3   0  157.87    5.59
   7   3   1    1.41    1.05
   7  -3   1    1.76    0.97
  -7   3  -1    1.35    0.80
  -7   3  -1    0.72    1.10
  -7   3  -1    2.08    1.01
   7   3   1   -0.07    1.01
   7   3   1    1.15    0.87
   7  -3   1    1.93    1.15
   7  -3   2  164.31    5.71
  -7   3  -2  166.22    5.52
   7   3   2  175.64    5.94
   7   3   2  175.94    5.99
   7  -3   2  175.65    6.01
   7   3   2  169.02    5.73
  -7   3  -2  158.53    5.55
  -7   3  -2  166.61    5.73
  -7   3  -2  169.56    5.63
   7  -3   3  757.01   22.17
  -7   3  -3  756.00   22.02
   7   3   3  781.61   22.43
   7   3   3  769.31   22.56
  -7   3  -3  728.33   22.02
   7  -3   3  766.79   22.50
   7   3   3  787.86   22.31
  -7   3  -3  767.00   22.28
  -7   3  -3  762.32   22.09
   7  -3   4   71.65    2.97
   7   3   4   77.31    3.30
  -7   3  -4   71.66    2.89
   7   3   4   80.44    3.50
  -7   3  -4   68.56    2.97
   7   3   4   72.37    3.17
   7  -3   4   71.55    3.30
  -7   3  -4   69.59    3.10
  -7   3  -4   67.25    2.92
   7  -3   5  145.49    5.08
   7   3   5  152.43    5.43
   7   3   5  148.62    5.63
  -7   3  -5  150.00    5.12
  -7   3  -5  142.35    5.26
  -7   3  -5  146.56    5.13
   7   3   5  152.88    5.42
   7  -3   5  151.73    5.53
  -7   3  -6 2111.87   59.71
  -7   3  -6 2086.32   59.55
   7   3   6 2144.03   59.84
   7  -3   6 2088.72   59.47
  -7   3  -6 2106.43   59.49
   7  -3   6 2115.43   59.89
   7   3   6 2156.86   59.93
  -7   3  -7 1273.68   37.58
  -7   3  -7 1318.19   37.36
  -7   3  -7 1287.34   37.42
   7  -3   7 1348.03   37.66
   7   3   7 1350.61   38.05
   7   3   7 1325.14   37.69
  -7   3  -8  197.60    6.64
  -7   3  -8  195.99    6.46
  -7   3  -8  190.16    6.47
   7  -3   8  201.07    6.69
   7   3   8  203.38    7.12
   7   3   8  199.63    6.66
  -7  -3  -8  202.98    6.81
  -7   3  -9   10.70    1.21
   7   3   9   10.96    1.69
   7  -3   9   11.61    1.32
  -7  -3  -9    9.63    1.40
  -7   3  -9   10.58    1.28
  -7  -3 -10    0.20    1.08
  -7   3 -10    0.65    1.01
   7   3  10    1.06    1.31
   7  -3  10    1.09    0.98
  -7  -3 -10   -0.40    1.16
  -7   3 -11  212.80    7.09
   7  -3  11  221.27    7.20
  -7  -3 -11  215.74    7.74
  -7  -3 -11  225.91    7.46
  -7  -3 -11  227.53    7.34
  -7   3 -12   12.43    1.23
  -7  -3 -12   12.73    1.26
  -7  -3 -12   14.85    1.32
   7   3  12   14.84    1.41
   7  -3  12   12.23    1.10
  -7   3 -13  144.46    5.01
  -7  -3 -13  152.15    5.53
  -7  -3 -13  162.75    5.19
  -7   4  12   90.48    3.22
   7  -4 -12   91.52    3.24
  -7   4  11   21.97    1.45
   7  -4 -11   22.66    1.57
   7  -4 -11   24.71    1.44
  -7   4  10   64.06    2.62
  -7   4  10   65.24    2.81
   7  -4 -10   65.20    2.70
   7  -4 -10   69.50    2.98
  -7   4   9    2.88    0.92
   7  -4  -9    2.25    0.86
   7  -4  -9    3.86    1.19
  -7   4   9    2.61    0.92
  -7   4   9    3.82    1.11
   7  -4  -8  280.66    8.83
  -7   4   8  274.43    8.98
  -7   4   8  280.82    8.76
  -7   4   8  296.78    9.11
   7  -4  -7   79.82    3.45
   7  -4  -7   81.99    3.49
   7  -4  -7   84.86    3.91
  -7   4   7   85.89    3.82
  -7   4   7   95.36    3.60
   7  -4  -6  326.05   10.23
   7  -4  -6  318.67   10.10
   7  -4  -6  343.08   10.68
  -7   4   6  341.25   10.51
  -7   4   6  324.80   10.10
   7  -4  -5   26.66    1.83
   7  -4  -5   26.16    1.60
   7  -4  -5   24.72    2.12
  -7   4   5   26.58    1.74
   7  -4  -4  171.36    6.11
   7  -4  -4  188.49    6.58
  -7   4   4  177.55    5.93
   7   4  -3  149.62    5.64
   7  -4  -3  168.34    6.04
  -7   4   3  164.02    5.45
   7  -4  -2  599.62   17.65
   7  -4  -2  587.88   17.94
  -7   4   2  594.16   17.73
  -7   4   2  588.06   17.38
   7  -4  -1   75.22    3.34
   7   4  -1   75.62    3.48
   7   4  -1   73.35    3.18
   7  -4  -1   80.26    3.60
  -7   4   1   82.09    3.33
  -7   4   1   77.04    3.40
  -7   4   1   79.70    3.10
   7  -4   0  207.34    6.90
  -7   4   0  211.93    6.96
  -7   4   0  198.66    6.58
   7   4   0  205.33    6.89
  -7   4   0  201.53    6.75
   7  -4   0  206.33    7.10
   7  -4   1   15.58    1.52
  -7   4  -1   13.86    1.54
  -7   4  -1   17.02    1.58
   7   4   1   16.79    1.56
   7  -4   1   15.42    1.59
   7   4   2  286.60    9.73
   7  -4   2  308.05    9.75
   7   4   2  322.66   10.03
  -7   4  -2  307.23    9.64
   7  -4   2  316.04    9.93
  -7   4  -2  320.23    9.79
   7   4   3  815.71   23.30
   7  -4   3  789.25   22.99
  -7  -4  -3  737.97   23.25
   7   4   3  803.66   23.31
  -7   4  -3  815.65   22.92
   7  -4   3  758.57   23.12
  -7   4  -3  797.01   23.02
   7  -4   4  629.08   18.57
  -7   4  -4  636.84   18.63
  -7  -4  -4  577.29   18.90
   7   4   4  679.06   19.08
  -7   4  -4  661.56   18.56
   7  -4   4  608.54   18.69
   7   4   5    0.50    1.12
  -7  -4  -5    0.33    1.15
   7  -4   5    0.52    0.79
  -7   4  -5   -0.37    1.11
  -7   4  -5    0.35    0.91
   7   4   5    0.24    1.23
  -7  -4  -5   -0.08    1.20
  -7  -4  -6   10.44    1.50
  -7   4  -6   11.60    1.32
   7   4   6   13.40    1.66
   7  -4   6   13.90    1.35
  -7  -4  -6   12.41    1.62
   7  -4   7   98.01    3.71
  -7   4  -7  100.58    3.62
  -7  -4  -7   98.88    4.20
  -7  -4  -7   95.63    4.00
  -7  -4  -8   22.56    1.74
  -7   4  -8   22.29    1.48
   7  -4   8   23.57    1.52
   7   4   8   25.29    1.84
  -7  -4  -8   22.01    1.90
  -7  -4  -9    5.26    1.11
  -7   4  -9    5.53    0.97
  -7  -4  -9    3.16    0.71
   7   4   9    4.69    1.11
   7  -4   9    5.56    0.89
  -7  -4  -9    6.13    1.31
  -7  -4 -10    2.00    0.84
  -7   4 -10    0.45    0.75
  -7  -4 -10    0.68    0.54
  -7  -4 -10   -0.25    0.97
   7  -4  10    0.94    0.59
  -7  -4 -11  141.05    5.17
   7   4  11  150.81    5.06
  -7   4 -11  152.98    4.84
   7  -5  -7    6.43    0.95
  -7   5   7    8.17    0.85
  -7   5   7    6.87    0.80
  -7   5   6   15.69    1.09
   7  -5  -6   15.19    1.05
  -7   5   6   14.06    1.08
   7  -5  -6   15.03    1.24
  -7   5   5    0.48    0.67
   7  -5  -5    0.12    0.67
   7  -5  -5    0.78    0.84
  -7   5   5    0.18    0.75
  -7   5   4   13.50    1.11
  -7   5   4   15.93    1.17
   7  -5  -4   13.31    1.27
  -7   5   3  327.91    9.86
   7  -5  -3  330.51   10.06
  -7   5   3  324.25    9.78
  -7   5   2   29.19    1.54
  -7   5   2   28.52    1.56
   7  -5  -2   26.06    1.67
   7  -5  -2   26.55    1.59
  -7   5   1  723.85   20.76
   7  -5  -1  712.64   20.95
   7  -5  -1  730.70   20.91
  -7   5   0  100.42    3.45
   7  -5   0   91.11    3.52
   7  -5   0   97.74    3.55
  -7   5  -1   60.48    2.44
   7  -5   1   61.01    2.49
  -7   5  -2   11.44    1.07
   7  -5   2    9.98    0.99
  -7   5  -3  156.30    5.03
   7  -5   3  158.70    5.02
  -7   5  -4  102.73    3.23
   7  -5   4   97.84    3.29
  -7   5  -5   -0.60    0.65
   7   5   5    0.72    0.71
   7  -5   5    0.07    0.55
   8   0 -18   27.88    1.33
   8   0 -17    1.06    0.71
   8   0 -16  499.97   14.00
  -8   0  16  443.96   13.79
   8   0 -15   -0.87    0.98
   8   0 -14  702.41   20.66
   8   0 -13    0.70    0.98
   8   0 -13    0.68    1.08
   8   0 -13   -0.06    0.82
   8   0 -12  410.83   12.74
   8   0 -12  402.16   12.89
   8   0 -11    0.06    0.90
   8   0 -11    0.89    0.95
   8   0 -11    0.12    0.81
   8   0 -11    2.24    1.21
   8   0 -10   15.67    1.36
   8   0 -10   15.68    1.39
   8   0 -10   19.45    1.39
   8   0 -10   16.28    1.48
   8   0  -9    0.76    0.82
   8   0  -9    0.55    0.80
   8   0  -9    0.72    0.75
   8   0  -9    1.18    0.98
   8   0  -8  925.00   27.95
   8   0  -8  983.46   28.10
   8   0  -7    0.23    0.53
   8   0  -7   -0.16    0.30
   8   0  -7   -0.20    0.71
   8   0  -7   -0.26    0.67
   8   0  -7   -0.19    0.67
   8   0  -6 1615.87   45.94
  -8   0   6 1634.33   46.27
   8   0  -6 1731.28   45.79
   8   0  -6 1596.45   46.04
   8   0  -6 1570.79   46.12
   8   0  -6 1614.17   46.16
   8   0  -5    0.33    0.63
   8   0  -5   -0.36    0.61
   8   0  -5    0.29    0.60
   8   0  -5    0.58    0.72
   8   0  -5    1.84    0.69
  -8   0   5    0.51    0.61
   8   0  -4  144.33    4.84
   8   0  -4  145.68    4.75
   8   0  -4  141.98    4.81
  -8   0   4  156.54    4.50
  -8   0   4  158.86    4.99
   8   0  -4  151.64    4.51
   8   0  -4  148.04    4.84
   8   0  -3    0.42    0.68
   8   0  -3    0.11    0.63
   8   0  -3    0.40    0.60
  -8   0   3   -0.35    0.64
  -8   0   3    0.04    0.33
   8   0  -3    0.29    0.35
   8   0  -2   39.10    1.84
  -8   0   2   40.14    1.72
   8   0  -2   42.40    1.78
   8   0  -2   37.78    1.77
  -8   0   2   40.58    1.47
  -8   0   2   43.65    1.92
   8   0  -2   43.10    1.53
   8   0  -1   -0.22    0.62
  -8   0   1   -0.21    0.61
  -8   0   1    0.32    0.38
  -8   0   1    0.18    0.64
   8   0  -1    0.49    0.42
   8   0  -1   -0.08    0.73
  -8   0   0   20.67    1.11
  -8   0   0   21.31    1.21
  -8   0   0   19.55    1.21
   8   0   0   22.96    1.27
   8   0   0   21.91    1.40
   8   0   0   20.15    1.01
   8   0   0   20.54    1.25
   8   0   0   21.60    1.36
  -8   0   0   21.72    0.99
  -8   0   0   21.71    1.34
  -8   0  -1   -0.18    0.40
   8   0   1   -0.33    0.71
   8   0   1    0.18    0.44
   8   0   1    0.42    0.71
   8   0   1   -0.04    0.61
  -8   0  -1    1.64    0.61
  -8   0  -1    0.14    0.65
  -8   0  -1    0.16    0.67
   8   0   1   -0.04    0.69
   8   0   1    0.07    0.59
   8   0   1   -0.05    0.83
  -8   0  -2  361.35   10.97
  -8   0  -2  365.14   10.81
  -8   0  -2  405.23   11.01
  -8   0  -2  363.07   10.88
   8   0   2  362.03   10.83
   8   0   2  373.47   10.93
   8   0   2  362.63   11.02
   8   0   2  387.29   10.79
   8   0   2  360.93   10.86
   8   0   2  385.91   11.13
  -8   0  -2  358.12   10.69
  -8   0  -3    0.55    0.87
  -8   0  -3    0.40    0.59
  -8   0  -3    0.53    0.75
   8   0   3    0.32    0.66
  -8   0  -3    0.62    0.74
   8   0   3    0.50    0.78
   8   0   3    0.51    0.69
   8   0   3    0.59    0.66
   8   0   3    0.25    0.49
   8   0   3    0.48    0.70
  -8   0  -4  611.36   18.14
  -8   0  -4  625.39   18.00
  -8   0  -4  601.25   18.06
  -8   0  -4  663.24   18.20
   8   0   4  614.34   17.95
   8   0   4  635.87   18.41
   8   0   4  619.27   17.98
   8   0   4  652.19   18.31
   8   0   5   -0.25    0.94
  -8   0  -5    0.54    0.85
  -8   0  -5    0.39    0.81
   8   0   5    0.16    0.51
   8   0   5    0.18    0.65
  -8   0  -5    1.28    0.99
   8   0   6    1.58    1.05
  -8   0  -6    0.53    0.86
   8   0   6   -0.11    0.70
   8   0   6    0.32    0.85
  -8   0  -6    0.11    1.02
   8   0   7   -0.22    1.12
  -8   0  -7    0.31    0.96
   8   0   7    0.71    0.62
   8   0   7    0.52    0.90
  -8   0  -7    0.64    1.11
   8   0   8    3.41    1.26
   8   0   8    3.51    1.10
  -8   0  -8    4.51    1.38
  -8   0  -8    3.44    1.09
   8   0   9    0.17    1.24
   8   0   9    1.40    1.12
  -8   0  -9   -0.42    1.35
  -8   0  -9   -0.75    1.10
   8   0  10  575.05   17.17
  -8   0 -10  550.16   16.85
  -8   0 -10  537.50   16.78
   8   0  10  583.99   16.92
   8   0  11   -0.23    1.22
  -8   0 -11    0.73    1.48
  -8   0 -11    2.07    1.32
  -8   0 -12   54.20    2.93
   8   0  12   56.84    2.85
  -8   0 -12   58.01    2.89
  -8   0 -13    0.93    1.17
   8   0  13   -0.45    0.98
   8   0  13    1.08    1.14
   8   0  14  827.98   24.41
  -8   0 -14  852.10   24.40
   8   0  15    1.20    0.81
  -8   0 -15    1.48    0.89
  -8   0 -15    0.05    0.99
  -8   0 -16   11.00    0.99
  -8   0 -16    9.83    1.07
   8   1 -17  269.38    7.89
   8  -1 -17  264.61    7.87
  -8   1  17  244.37    7.82
  -8   1  16   11.35    1.07
  -8   1  16   13.35    1.16
   8  -1 -16   12.29    1.13
   8   1 -16   14.37    1.16
   8  -1 -16   15.31    1.26
  -8   1  15    6.81    1.06
   8  -1 -15    8.79    1.26
  -8   1  15    9.11    1.16
   8   1 -15    9.57    1.12
   8  -1 -15    7.81    1.11
   8  -1 -14  509.22   15.27
   8   1 -14  515.82   15.23
   8  -1 -14  483.22   15.16
   8  -1 -14  535.18   15.33
  -8   1  14  501.75   15.21
   8  -1 -13  379.92   11.57
   8   1 -13  362.57   11.49
   8  -1 -13  360.56   11.46
   8  -1 -13  398.59   11.67
  -8   1  13  367.59   11.48
  -8   1  12  268.65    8.63
   8   1 -12  265.13    8.40
   8  -1 -12  282.84    8.73
   8  -1 -12  279.30    8.79
   8   1 -12  270.79    8.66
   8  -1 -12  258.40    8.60
   8  -1 -11  102.55    3.98
  -8   1  11  102.35    3.91
   8   1 -11   96.38    3.80
   8   1 -11  102.11    3.94
   8  -1 -11  105.05    3.92
   8   1 -11  106.44    3.84
   8  -1 -10  354.67   11.04
  -8   1  10  358.02   10.97
   8   1 -10  330.02   10.74
   8   1 -10  371.53   11.04
   8  -1 -10  350.05   10.96
   8  -1  -9   36.86    1.94
  -8   1   9   35.76    1.91
   8  -1  -9   39.82    2.06
   8   1  -9   40.05    2.02
   8  -1  -9   34.25    1.92
   8   1  -8   79.43    2.82
   8  -1  -8   65.41    2.71
   8  -1  -8   55.84    2.42
  -8   1   8   63.54    2.64
  -8   1   8   66.85    2.68
   8  -1  -8   63.68    2.73
   8   1  -8   72.37    2.55
   8  -1  -8   68.96    2.76
   8   1  -7  241.87    6.90
   8   1  -7  244.09    6.94
   8  -1  -7  209.31    6.80
   8  -1  -7  201.74    6.65
  -8   1   7  209.22    6.82
  -8   1   7  214.06    6.77
  -8   1   7  213.86    6.72
   8  -1  -7  211.34    6.85
   8   1  -7  209.75    6.62
   8  -1  -7  205.94    6.83
   8   1  -6   39.93    1.87
   8  -1  -6   40.15    1.70
   8  -1  -6   40.03    1.83
   8   1  -6   40.09    1.85
   8  -1  -6   36.96    1.76
  -8   1   6   42.30    1.89
  -8   1   6   37.29    1.79
  -8   1   6   38.00    1.71
   8  -1  -6   37.83    1.88
   8   1  -6   37.56    1.70
   8  -1  -6   39.97    1.92
   8   1  -5   53.74    2.23
   8  -1  -5   57.75    2.11
   8  -1  -5   55.70    2.23
   8   1  -5   55.27    2.23
   8  -1  -5   54.86    2.22
  -8   1   5   52.93    2.21
  -8   1   5   54.28    2.21
  -8   1   5   55.04    2.08
   8  -1  -5   53.85    2.29
   8  -1  -5   48.40    2.25
   8   1  -5   49.16    2.08
   8  -1  -5   53.89    2.32
   8   1  -4   64.96    2.57
   8  -1  -4   70.56    2.46
   8  -1  -4   69.34    2.55
   8   1  -4   71.45    2.56
   8  -1  -4   66.69    2.56
  -8   1   4   66.22    2.55
  -8   1   4   67.11    2.56
   8  -1  -4   67.51    2.60
   8  -1  -4   68.22    2.65
   8   1  -4   64.33    2.47
   8  -1  -4   61.18    2.64
   8  -1  -3    6.79    0.68
   8  -1  -3    8.00    0.80
   8   1  -3    7.07    0.79
   8  -1  -3    8.68    0.88
  -8   1   3    6.52    0.80
  -8   1   3    6.76    0.86
   8   1  -3    8.47    0.88
   8  -1  -3    6.39    0.92
   8   1  -3    6.05    0.76
   8  -1  -3    6.14    0.86
   8  -1  -3    5.59    0.93
   8  -1  -2   43.28    1.79
   8   1  -2   45.08    1.81
   8   1  -2   37.31    1.84
   8  -1  -2   39.50    1.93
  -8   1   2   39.48    1.76
  -8   1   2   39.30    1.76
   8   1  -2   39.96    1.76
   8   1  -2   38.13    1.74
   8  -1  -2   41.83    1.87
   8  -1  -2   43.43    1.72
  -8   1   1    5.12    0.85
   8   1  -1    3.64    0.28
   8   1  -1    3.29    0.27
   8   1  -1    5.20    0.88
   8  -1  -1    4.82    0.73
   8   1  -1    4.49    0.70
   8  -1  -1    4.62    0.75
  -8   1   1    5.70    0.79
  -8   1   1    5.13    0.87
   8   1  -1    4.56    0.70
   8   1  -1    5.56    0.75
   8  -1  -1    5.15    0.80
   8  -1  -1    4.21    0.91
   8   1  -1    5.20    0.89
   8   1   0  795.65   22.81
   8   1   0  822.05   22.94
   8  -1   0  808.88   22.93
   8   1   0  731.39   22.33
   8  -1   0  855.95   22.73
   8   1   0  728.73   22.34
   8  -1   0  841.76   22.83
   8   1   0  843.16   22.79
   8  -1   0  825.99   22.79
  -8   1   0  822.95   22.82
  -8   1   0  836.90   22.83
   8   1   0  848.36   22.77
   8   1   0  878.41   22.83
   8   1   0  797.34   22.85
   8  -1   0  798.76   22.84
   8   1   0  809.08   22.99
   8   1   1   27.24    1.12
   8  -1   1   29.47    1.37
   8   1   1   31.19    1.59
   8   1   1   33.90    1.67
   8  -1   1   30.94    1.61
   8   1   1   27.03    1.13
   8  -1   1   30.74    1.40
   8  -1   1   28.23    1.46
  -8   1  -1   30.56    1.47
  -8   1  -1   31.25    1.56
  -8   1  -1   30.03    1.52
   8   1   1   28.57    1.47
   8   1   1   30.39    1.55
   8   1   1   29.65    1.56
   8  -1   1   27.81    1.50
   8  -1   1   30.73    1.74
   8   1   1   27.26    1.66
   8  -1   2   67.93    2.39
   8   1   2   53.80    2.05
   8   1   2   63.82    2.48
   8   1   2   65.53    2.56
   8  -1   2   66.90    2.58
   8   1   2   54.80    2.07
  -8   1  -2   62.93    2.48
  -8  -1  -2   59.19    2.43
   8  -1   2   62.05    2.38
  -8   1  -2   59.80    2.33
  -8   1  -2   60.32    2.44
  -8   1  -2   61.21    2.41
   8   1   2   62.79    2.36
   8   1   2   65.46    2.52
   8  -1   2   61.42    2.40
   8  -1   2   59.05    2.45
   8  -1   2   62.65    2.66
   8   1   2   56.99    2.59
   8  -1   3   13.87    1.01
   8   1   3   11.64    0.79
   8   1   3   14.54    1.15
   8  -1   3   14.23    1.12
   8   1   3   10.75    0.77
   8  -1   3   14.25    1.06
  -8   1  -3   13.51    1.05
  -8   1  -3   12.23    1.15
  -8   1  -3   15.22    1.22
  -8  -1  -3   14.80    1.19
  -8   1  -3   12.31    1.13
  -8  -1  -3   12.47    0.94
   8  -1   3   13.38    1.14
   8   1   3   12.61    1.17
   8  -1   3   13.04    1.32
   8   1   3   12.67    1.29
   8   1   4  127.49    4.21
   8   1   4  142.93    4.68
   8  -1   4  135.98    4.44
  -8   1  -4  129.69    4.41
  -8   1  -4  128.55    4.51
  -8   1  -4  132.51    4.59
  -8   1  -4  134.84    4.52
  -8  -1  -4  130.81    4.53
   8   1   4  128.16    4.63
  -8  -1  -4  134.97    4.34
   8  -1   4  129.48    4.57
   8  -1   4  135.53    4.80
   8  -1   5  180.17    5.51
  -8   1  -5  172.86    5.51
  -8   1  -5  167.39    5.59
  -8   1  -5  176.33    5.69
   8   1   5  177.65    5.97
   8  -1   5  173.36    5.91
  -8  -1  -5  160.00    5.45
   8  -1   5  165.08    5.63
   8   1   5  148.14    5.27
  -8  -1  -5  174.64    5.64
  -8   1  -5  180.16    5.64
   8   1   6    3.58    1.29
  -8   1  -6    2.20    0.97
  -8   1  -6    2.31    1.03
  -8  -1  -6    2.93    0.85
   8  -1   6    2.89    0.95
  -8  -1  -6    2.28    1.03
  -8   1  -6    2.38    1.06
  -8   1  -7  584.13   16.82
   8  -1   7  557.15   16.67
  -8   1  -7  538.06   16.67
  -8  -1  -7  560.94   16.53
   8   1   7  567.57   16.80
   8  -1   7  521.47   16.24
  -8   1  -7  580.84   16.30
   8   1   7  563.89   17.12
   8  -1   7  589.92   17.00
  -8   1  -7  592.27   16.72
  -8  -1  -7  565.82   16.68
  -8  -1  -8  155.32    5.33
  -8   1  -8  143.28    5.44
   8  -1   8  150.34    5.41
   8   1   8  158.32    5.59
  -8   1  -8  154.30    5.07
   8   1   8  158.42    5.86
   8  -1   8  159.65    5.72
  -8   1  -8  166.89    5.53
  -8  -1  -8  153.50    5.47
   8  -1   9    3.21    1.25
  -8   1  -9    2.55    1.23
  -8  -1  -9    3.46    1.12
  -8   1  -9    3.75    0.96
   8   1   9    1.98    1.22
   8  -1   9    1.02    1.09
  -8   1  -9    1.63    1.27
  -8  -1  -9    2.10    1.35
   8  -1  10  484.36   15.04
   8  -1  10  509.57   14.87
  -8   1 -10  479.64   14.82
  -8  -1 -10  478.05   14.71
  -8   1 -10  476.54   14.41
   8   1  10  506.00   15.05
  -8   1 -10  503.09   14.87
  -8  -1 -10  489.21   14.86
   8  -1  11   57.66    2.93
   8   1  11   65.74    3.12
   8  -1  11   64.87    2.95
  -8  -1 -11   57.00    2.79
  -8   1 -11   51.20    2.51
   8   1  11   66.01    3.13
  -8   1 -11   58.56    2.93
  -8  -1 -11   57.67    2.91
   8   1  12  163.95    5.75
  -8   1 -12  143.58    5.20
  -8  -1 -12  165.23    5.59
   8  -1  12  161.68    5.64
   8   1  12  161.01    5.80
  -8   1 -12  157.96    5.60
  -8  -1 -12  153.70    5.59
  -8  -1 -13   10.84    1.39
  -8  -1 -13   11.77    1.41
  -8  -1 -13   13.97    1.26
   8   1  13   10.71    1.46
   8  -1  13   12.48    1.41
   8   1  13   10.97    1.37
  -8  -1 -14  194.62    6.38
  -8  -1 -14  193.77    6.10
   8   1  14  202.01    6.53
   8  -1  14  185.14    6.32
   8   1  14  194.40    6.31
  -8  -1 -14  187.44    6.35
  -8  -1 -15   63.56    2.59
  -8  -1 -15   62.77    2.36
   8   1  15   61.08    2.63
  -8   1 -16   24.87    1.41
  -8  -1 -16   24.03    1.35
  -8   2  16    2.84    0.73
   8  -2 -16    4.72    0.85
   8  -2 -16    2.58    0.77
  -8   2  16    2.15    0.70
  -8   2  15   34.82    1.77
   8  -2 -15   37.58    1.95
  -8   2  15   34.75    1.88
   8  -2 -15   30.91    1.55
  -8   2  14    0.94    0.90
  -8   2  14    1.07    0.87
   8  -2 -14   -0.07    0.97
   8  -2 -14    1.33    0.67
  -8   2  13   55.50    2.59
   8  -2 -13   53.48    2.38
   8  -2 -13   59.37    2.83
  -8   2  13   54.03    2.70
  -8   2  13   55.98    2.46
   8   2 -12   59.95    2.54
   8  -2 -12   55.68    2.48
  -8   2  12   59.22    2.74
  -8   2  12   56.22    2.83
  -8   2  12   56.87    2.65
  -8   2  11  366.80   11.60
   8  -2 -11  386.48   11.64
   8   2 -11  377.64   11.39
   8  -2 -11  353.50   11.34
  -8   2  11  391.98   11.86
  -8   2  11  385.37   11.62
   8  -2 -10    0.07    1.01
  -8   2  10    0.15    1.02
  -8   2  10    0.68    1.00
  -8   2  10    0.33    1.04
   8   2 -10    2.31    0.80
   8  -2 -10    0.65    0.80
   8  -2  -9  348.91   10.69
   8   2  -9  346.97   10.65
   8  -2  -9  336.83   10.52
  -8   2   9  380.19   11.16
  -8   2   9  364.99   10.99
  -8   2   9  353.82   10.90
   8  -2  -9  359.97   11.00
   8   2  -9  340.61   10.60
   8  -2  -9  357.16   11.06
   8  -2  -8   14.78    1.17
   8   2  -8   14.08    1.12
   8  -2  -8   13.99    1.15
  -8   2   8   15.27    1.47
  -8   2   8   15.01    1.44
   8  -2  -8   13.80    1.56
  -8   2   8   14.57    1.36
   8   2  -8   13.56    1.24
   8  -2  -8   14.27    1.50
   8   2  -7   53.52    2.22
   8  -2  -7   52.60    2.24
   8  -2  -7   56.11    2.34
   8   2  -7   45.65    2.13
  -8   2   7   52.73    2.56
  -8   2   7   54.48    2.54
  -8   2   7   53.31    2.44
   8  -2  -7   56.39    2.62
   8  -2  -7   52.84    2.62
   8   2  -7   51.65    2.32
  -8   2   6    0.79    0.86
   8   2  -6   -0.68    0.87
   8  -2  -6    0.05    0.72
  -8   2   6   -1.09    0.92
  -8   2   6    0.18    0.88
   8   2  -6    0.22    0.59
   8  -2  -6   -0.22    0.61
   8  -2  -6    0.71    1.09
   8  -2  -6   -0.18    0.92
   8  -2  -6    0.07    0.98
   8   2  -5   55.66    2.34
   8  -2  -5   48.85    2.28
  -8   2   5   52.34    2.44
  -8   2   5   53.18    2.45
   8  -2  -5   50.12    2.12
   8   2  -5   53.24    2.14
   8  -2  -5   53.93    2.47
   8  -2  -5   52.34    2.40
   8  -2  -5   52.11    2.53
   8   2  -4  271.48    8.40
   8  -2  -4  269.29    8.46
  -8   2   4  273.78    8.58
  -8   2   4  263.98    8.55
   8  -2  -4  271.23    8.25
   8   2  -4  280.30    8.26
   8  -2  -4  276.74    8.54
   8  -2  -4  275.51    8.53
   8  -2  -4  267.60    8.71
   8  -2  -3   60.31    2.56
  -8   2   3   62.31    2.70
  -8   2   3   61.86    2.65
   8  -2  -3   64.08    2.38
   8   2  -3   58.56    2.33
   8  -2  -3   62.12    2.62
   8  -2  -3   65.21    2.64
   8   2  -3   63.59    2.58
   8  -2  -2    2.38    0.59
   8   2  -2    2.91    0.60
   8   2  -2    2.28    0.63
   8  -2  -2    3.22    0.83
   8   2  -2    3.66    0.95
  -8   2   2    3.15    0.83
  -8   2   2    2.90    0.92
   8  -2  -1  106.63    3.82
   8   2  -1  100.71    3.69
   8  -2  -1  106.57    3.79
   8  -2  -1  111.50    4.08
  -8   2   1  108.36    3.86
  -8   2   0    4.50    0.83
  -8  -2   0    2.83    0.77
   8  -2   0    2.76    0.82
   8   2   0    3.19    0.82
   8  -2   0    3.14    0.78
   8  -2   0    3.11    1.06
  -8   2   0    3.20    0.92
  -8   2  -1  221.77    6.88
  -8  -2  -1  211.13    6.83
   8  -2   1  226.64    7.04
   8   2   1  226.93    7.13
   8  -2   1  225.85    7.05
   8  -2   1  229.81    7.37
  -8   2  -1  219.78    6.82
  -8   2  -1  221.81    7.09
  -8  -2  -2  354.01   10.86
  -8   2  -2  367.73   10.92
  -8   2  -2  363.32   11.13
   8  -2   2  371.04   11.06
   8   2   2  374.93   11.27
   8  -2   2  378.36   11.11
   8  -2   2  364.70   11.38
  -8   2  -2  365.16   10.85
  -8   2  -3   10.39    1.07
  -8  -2  -3   12.71    1.10
  -8   2  -3   10.78    1.20
  -8   2  -3   11.19    1.04
   8  -2   3   12.41    1.15
   8   2   3   11.38    1.30
   8  -2   3   12.31    1.12
   8  -2   3   10.54    1.39
  -8  -2  -4    0.72    0.82
  -8   2  -4    0.18    0.83
   8  -2   4    2.11    0.80
  -8   2  -4    0.64    0.82
   8   2   4    0.94    1.08
   8  -2   4    0.65    0.70
   8  -2   4    0.72    1.02
  -8   2  -5  109.96    3.90
  -8  -2  -5  102.98    3.85
   8  -2   5  110.23    3.89
  -8   2  -5  102.79    4.00
   8  -2   5  111.59    4.10
   8   2   5  103.90    4.22
  -8   2  -5  112.51    3.79
   8  -2   5  104.52    4.26
   8  -2   6  246.74    7.62
  -8   2  -6  237.07    7.73
  -8   2  -6  240.66    7.49
   8  -2   6  244.53    7.85
   8  -2   6  237.08    8.05
  -8   2  -6  246.71    7.69
  -8  -2  -6  235.17    7.63
   8  -2   7   93.60    3.60
  -8   2  -7  100.37    3.92
  -8   2  -7  101.05    4.02
  -8   2  -7  100.67    3.64
   8  -2   7  102.08    3.97
   8   2   7  102.49    4.27
  -8   2  -7  108.58    3.88
  -8  -2  -7   98.24    3.79
  -8  -2  -8    6.23    1.22
  -8   2  -8    7.65    1.26
   8   2   8    7.47    1.17
  -8   2  -8    4.42    1.29
  -8   2  -8    8.32    1.39
   8  -2   8    7.85    1.40
   8   2   8    7.73    1.59
   8   2   8    6.06    1.43
   8  -2   8    7.47    1.27
  -8   2  -8    5.86    1.09
  -8   2  -9    0.53    1.04
  -8  -2  -9   -0.17    1.05
  -8   2  -9    0.55    0.98
   8   2   9    0.39    0.86
  -8   2  -9   -0.32    1.18
  -8  -2  -9   -0.43    0.90
   8   2   9    0.17    1.33
   8  -2   9   -0.81    1.09
   8  -2   9    0.38    1.05
   8   2   9   -0.66    1.39
  -8   2 -10  154.05    5.30
  -8  -2 -10  147.26    5.25
  -8  -2 -10  147.64    5.54
  -8   2 -10  157.59    5.42
   8  -2  10  161.82    5.47
  -8  -2 -10  148.95    5.20
  -8   2 -10  147.61    5.16
   8   2  10  152.85    5.73
   8   2  10  153.81    5.71
  -8  -2 -11  233.55    7.98
  -8   2 -11  241.44    7.71
  -8   2 -11  246.86    7.95
  -8  -2 -11  231.46    7.73
   8  -2  11  249.25    7.98
   8   2  11  266.58    8.33
   8   2  11  256.00    8.20
  -8  -2 -12    3.86    1.22
  -8  -2 -12    3.15    0.97
  -8   2 -12    4.06    1.13
  -8   2 -12    3.61    1.01
   8   2  12    4.14    1.25
   8  -2  12    2.62    1.01
   8   2  12    6.09    1.28
   8   2  13  175.26    5.56
  -8   2 -13  155.62    5.16
  -8  -2 -13  140.59    4.96
   8  -2  13  163.48    5.26
  -8   2 -13  138.71    4.95
  -8   2 -14    3.36    0.83
   8   2  14    4.64    0.98
  -8  -2 -14    2.81    1.07
  -8   2 -15   43.34    1.73
  -8  -2 -15   39.04    1.79
   8  -3 -15    5.40    0.80
  -8   3  15    5.54    0.70
   8  -3 -14    7.39    0.99
   8  -3 -14    5.23    0.93
  -8   3  14    5.81    0.82
  -8   3  14    4.51    0.74
   8  -3 -13   10.61    1.23
   8  -3 -13   12.10    1.26
  -8   3  13    9.99    1.14
  -8   3  13   11.74    1.10
   8  -3 -12  179.45    6.21
   8  -3 -12  182.78    6.09
  -8   3  12  183.02    6.24
  -8   3  12  182.70    6.10
   8  -3 -11  102.43    4.03
  -8   3  11  102.98    4.15
  -8   3  11  110.46    4.11
   8  -3 -11  106.89    4.16
   8  -3 -11  104.39    4.15
   8  -3 -10    1.72    1.22
  -8   3  10    1.78    1.05
  -8   3  10    2.15    1.14
   8  -3 -10    2.18    1.13
   8  -3 -10    1.26    1.19
   8  -3  -9   18.87    1.66
  -8   3   9   20.46    1.76
  -8   3   9   21.51    1.75
   8  -3  -9   18.14    1.68
   8  -3  -9   19.97    1.81
   8  -3  -8   18.08    1.39
   8  -3  -8   20.27    1.79
  -8   3   8   20.05    1.77
  -8   3   8   20.00    1.74
   8  -3  -8   21.46    1.70
   8  -3  -8   19.61    1.86
   8  -3  -7  238.93    7.84
   8  -3  -7  239.61    7.97
  -8   3   7  243.66    8.21
  -8   3   7  248.98    8.17
   8  -3  -7  257.39    8.11
   8  -3  -7  243.30    8.29
   8  -3  -6   -0.73    1.30
  -8   3   6    0.39    1.08
  -8   3   6    1.89    1.30
   8  -3  -6    0.56    1.09
   8   3  -6    0.99    0.90
   8  -3  -6    1.20    0.95
   8  -3  -5    3.08    1.21
   8  -3  -5    3.32    1.06
   8   3  -5    3.00    1.02
   8  -3  -5    2.19    1.01
  -8   3   5    1.91    1.13
  -8   3   5    2.98    1.28
   8  -3  -4   68.16    3.00
   8   3  -4   68.64    3.02
   8  -3  -4   74.05    3.05
   8  -3  -4   71.33    3.39
  -8   3   4   65.01    3.13
  -8   3   4   65.88    3.13
   8   3  -3  432.47   12.99
   8  -3  -3  426.43   12.84
   8  -3  -3  431.04   13.27
  -8   3   3  415.16   13.07
  -8   3   3  415.91   12.87
   8  -3  -2  144.50    4.94
   8   3  -2  141.27    5.03
  -8   3   2  144.62    4.77
  -8   3   2  140.19    5.07
  -8   3   2  140.62    4.89
   8  -3  -2  134.36    4.74
   8  -3  -2  143.95    5.25
   8   3  -1    3.83    1.28
  -8   3   1    2.63    0.93
   8  -3  -1    3.08    1.03
  -8   3   1    2.39    1.10
  -8   3   1    3.32    1.14
   8   3  -1    3.15    0.94
   8  -3  -1    2.02    0.78
   8  -3  -1    3.49    1.30
  -8   3   0    4.84    0.99
   8  -3   0    2.75    1.04
  -8   3   0    3.14    1.07
   8   3   0    3.88    1.06
   8  -3   0    3.70    0.82
   8  -3   0    3.95    1.30
   8   3   1    3.87    1.24
  -8   3  -1    3.18    0.90
   8  -3   1    3.17    1.06
  -8   3  -1    3.66    1.11
  -8   3  -1    4.55    1.10
   8   3   1    3.67    1.14
   8   3   1    3.81    0.98
   8  -3   1    5.05    1.30
   8  -3   2   71.19    2.97
   8   3   2   66.43    3.14
  -8   3  -2   66.16    2.77
   8   3   2   68.23    3.17
   8   3   2   65.57    2.91
   8  -3   2   67.26    3.21
  -8   3  -2   66.42    2.83
  -8   3  -2   66.43    2.88
   8  -3   3  701.79   20.48
   8   3   3  718.40   20.74
  -8   3  -3  697.89   20.35
  -8   3  -3  700.61   20.41
  -8   3  -3  683.14   20.55
   8   3   3  721.65   20.88
  -8   3  -3  674.03   20.28
   8   3   3  714.07   20.62
   8  -3   3  694.70   20.82
  -8   3  -4    0.83    0.93
   8  -3   4    1.37    0.91
   8   3   4    3.88    1.26
  -8   3  -4    2.45    1.23
  -8   3  -4    0.68    1.06
  -8   3  -4    0.93    1.04
   8   3   4    1.53    1.33
   8   3   4    2.99    1.18
   8  -3   4    2.48    1.28
   8   3   5  115.61    4.36
   8  -3   5  105.08    4.01
  -8   3  -5  104.22    4.03
  -8   3  -5   96.27    4.20
   8   3   5  115.49    4.63
  -8   3  -5  108.71    3.98
   8   3   5  116.24    4.39
   8  -3   5  111.76    4.47
  -8   3  -6  134.58    4.78
  -8   3  -6  123.37    4.89
  -8   3  -6  134.33    4.67
   8  -3   6  132.75    4.94
   8  -3   6  136.21    4.69
   8   3   6  139.91    5.06
   8  -3   6  135.81    5.13
   8   3   6  136.44    5.07
  -8   3  -7  191.51    6.43
  -8   3  -7  182.06    6.13
   8  -3   7  190.15    6.45
  -8   3  -7  185.81    6.26
   8   3   7  189.80    6.47
   8   3   7  194.21    6.62
  -8   3  -8   68.42    2.99
  -8   3  -8   64.29    2.76
   8  -3   8   69.00    3.05
  -8   3  -8   65.17    2.86
   8   3   8   67.42    3.38
   8   3   8   73.91    3.04
  -8  -3  -8   64.25    3.01
  -8  -3  -9   16.82    1.56
  -8   3  -9   15.67    1.38
  -8   3  -9   16.80    1.40
   8   3   9   16.71    1.82
   8  -3   9   15.06    1.46
  -8  -3  -9   16.81    1.78
  -8   3 -10    3.48    1.03
  -8  -3 -10    4.68    1.09
   8   3  10    6.22    1.35
   8  -3  10    4.92    1.05
  -8  -3 -10    3.35    1.20
  -8  -3 -11    2.09    1.03
  -8  -3 -11    3.44    1.00
  -8   3 -11    3.45    0.96
   8   3  11    4.24    1.17
   8  -3  11    5.69    0.99
  -8  -3 -11    2.41    1.26
  -8   3 -12   18.10    1.22
   8  -3  12   17.48    1.23
  -8  -3 -12   16.50    1.31
   8   3  12   21.20    1.54
  -8  -3 -13   79.95    3.01
  -8  -3 -13   73.53    3.28
   8  -4 -12   12.04    0.90
  -8   4  12   10.95    0.86
   8  -4 -11   13.82    1.08
  -8   4  11   14.07    1.09
  -8   4  10    2.54    0.79
   8  -4 -10    2.83    0.81
   8  -4 -10    1.65    0.89
  -8   4  10    2.18    0.86
   8  -4  -9   28.85    1.68
   8  -4  -9   31.31    1.97
  -8   4   9   30.13    1.84
  -8   4   9   28.34    1.64
   8  -4  -8   47.26    2.22
  -8   4   8   46.24    2.37
  -8   4   8   50.55    2.23
   8  -4  -7   59.22    2.65
  -8   4   7   63.45    3.00
   8  -4  -6   62.82    2.79
   8  -4  -6   63.61    2.67
   8  -4  -6   64.69    3.17
  -8   4   6   69.70    3.01
  -8   4   6   60.49    2.70
   8  -4  -5   55.89    2.67
   8  -4  -5   53.75    2.41
   8  -4  -5   61.92    3.06
  -8   4   5   60.85    2.89
  -8   4   5   58.92    2.56
   8  -4  -4  351.83   11.02
   8  -4  -4  368.42   11.45
  -8   4   4  351.69   10.84
   8  -4  -3   77.15    3.61
  -8   4   3   75.85    3.08
   8  -4  -2  120.88    4.50
   8   4  -2  122.33    4.66
  -8   4   2  118.21    4.40
   8  -4  -2  119.42    4.79
  -8   4   2  119.37    4.28
   8  -4  -1  124.26    4.62
   8   4  -1  131.03    4.84
  -8   4   1  126.81    4.51
   8  -4  -1  117.40    4.83
  -8   4   1  119.10    4.66
  -8   4   1  121.91    4.36
   8  -4   0   94.08    3.71
   8  -4   0   88.45    3.87
  -8   4   0   89.28    3.55
  -8   4   0   89.05    3.71
  -8   4   0   90.02    3.44
   8  -4   1   54.07    2.59
   8   4   1   49.84    2.59
  -8   4  -1   56.22    2.50
   8  -4   1   49.29    2.69
  -8   4  -1   51.90    2.34
  -8   4  -1   47.44    2.52
   8  -4   2   24.10    1.77
   8   4   2   26.67    2.01
  -8   4  -2   25.34    1.75
   8  -4   2   26.41    1.93
  -8   4  -2   22.88    1.72
   8  -4   3  246.23    7.75
   8   4   3  252.21    8.03
   8   4   3  245.96    8.03
  -8   4  -3  242.85    7.61
   8  -4   3  234.85    7.89
  -8   4  -3  244.31    7.80
   8  -4   4  263.35    8.10
  -8   4  -4  260.50    8.19
   8   4   4  265.87    8.51
  -8   4  -4  266.87    8.04
   8  -4   4  243.73    8.22
  -8   4  -5  138.30    4.81
   8  -4   5  138.11    4.86
   8   4   5  139.29    5.17
   8  -4   5  142.65    4.70
   8   4   5  140.66    5.03
  -8   4  -5  137.61    4.69
  -8  -4  -6    0.52    1.05
  -8   4  -6    1.63    0.91
   8   4   6    2.66    1.21
   8  -4   6    1.62    0.92
  -8  -4  -6    1.76    1.17
   8  -4   7   21.31    1.45
  -8   4  -7   20.39    1.39
  -8  -4  -7   17.37    1.63
  -8  -4  -7   17.66    1.74
   8  -4   8   79.47    3.08
  -8  -4  -8   73.59    3.48
  -8  -4  -8   85.50    3.40
  -8   4  -8   83.74    2.99
  -8  -4  -9   14.92    1.28
  -8   4  -9   12.93    1.07
  -8  -4  -9   12.12    1.38
   8   4   9   15.57    1.32
   8  -4   9    9.84    0.99
  -8  -4 -10  182.61    6.17
  -8   4 -10  188.39    5.73
  -8   5   5    9.73    0.87
   8  -5  -5    8.56    0.85
   8  -5  -5   10.90    1.07
  -8   5   5    9.91    0.89
  -8   5   4   14.71    1.07
   8  -5  -4   14.15    1.07
   8  -5  -4   16.63    1.24
  -8   5   4   13.38    1.07
   8  -5  -3   11.28    1.16
  -8   5   3   13.50    1.04
  -8   5   3   12.20    1.04
  -8   5   2   34.60    1.67
  -8   5   2   36.77    1.67
   8  -5  -2   34.83    1.81
   8  -5  -2   34.76    1.73
  -8   5   1   13.42    1.09
   8  -5  -1   12.17    1.15
   8  -5  -1   15.58    1.14
  -8   5   0  381.30   11.14
   8  -5   0  365.80   11.26
   8  -5   0  390.07   11.29
  -8   5  -1   -0.79    0.77
   8  -5   1    0.39    0.64
   8  -5   2  145.96    4.70
  -8   5  -2  146.13    4.64
  -8   5  -3   30.42    1.43
   8  -5   3   28.74    1.37
   8  -5   3   31.31    1.50
  -8   5  -4    3.13    0.65
   8  -5   4    2.31    0.61
   9   0 -17  647.39   18.64
   9   0 -16   -0.25    0.76
   9   0 -15   15.01    1.33
   9   0 -14    0.51    0.94
   9   0 -13   95.89    3.83
   9   0 -12    0.78    0.93
   9   0 -12    0.47    1.02
   9   0 -12    1.71    0.90
   9   0 -11  375.64   11.64
   9   0 -11  373.09   11.81
   9   0 -11  403.92   11.79
   9   0 -10   -0.74    0.96
   9   0 -10    1.44    0.94
   9   0 -10   -0.30    0.83
   9   0  -9  155.40    5.14
   9   0  -9  151.17    5.06
   9   0  -8   -0.09    0.80
   9   0  -8    1.42    0.76
   9   0  -8    0.61    0.77
   9   0  -7  171.31    5.48
   9   0  -7  171.77    5.63
   9   0  -7  168.15    5.58
   9   0  -7  168.91    5.33
   9   0  -6   -0.04    0.68
   9   0  -6    0.10    0.71
   9   0  -6   -0.23    0.66
   9   0  -6    0.35    0.62
   9   0  -5  317.31    9.40
   9   0  -5  313.70    9.22
   9   0  -5  295.76    9.32
   9   0  -5  304.49    9.24
   9   0  -5  286.78    9.31
   9   0  -5  322.14    8.96
   9   0  -4    0.44    0.65
   9   0  -4   -0.22    0.66
   9   0  -4    1.02    0.70
   9   0  -4   -0.22    0.67
   9   0  -4    0.35    0.32
   9   0  -3    1.10    0.72
  -9   0   3    1.50    0.72
   9   0  -3    1.32    0.69
   9   0  -3    0.87    0.67
   9   0  -3    1.53    0.38
   9   0  -2   -0.42    0.72
   9   0  -2    0.21    0.66
  -9   0   2    0.31    0.69
   9   0  -2   -0.30    0.51
   9   0  -2    0.92    0.71
   9   0  -2    0.27    0.36
  -9   0   1   28.96    1.42
  -9   0   1   25.15    1.42
   9   0  -1   27.41    1.47
   9   0  -1   28.31    1.37
   9   0  -1   29.23    1.65
   9   0  -1   28.78    1.51
  -9   0   1   27.87    1.17
   9   0  -1   29.16    1.25
  -9   0   0   -0.10    0.38
   9   0   0    0.05    0.66
   9   0   0    0.44    0.41
   9   0   0    0.23    0.76
   9   0   0    0.72    0.68
  -9   0   0    0.53    0.58
  -9   0   0   -0.04    0.65
  -9   0   0    0.21    0.67
   9   0   0    0.04    0.61
   9   0   0    0.26    0.83
   9   0   1  169.67    5.19
   9   0   1  172.03    5.34
   9   0   1  180.13    5.68
  -9   0  -1  168.32    5.25
  -9   0  -1  161.42    5.43
  -9   0  -1  161.69    5.30
   9   0   1  162.17    5.27
   9   0   1  167.38    5.34
   9   0   1  164.69    5.48
   9   0   1  165.30    5.62
  -9   0  -2    0.64    0.93
  -9   0  -2    1.43    0.62
  -9   0  -2   -0.18    0.73
   9   0   2    0.29    0.69
  -9   0  -2    0.50    0.70
   9   0   2    0.15    0.75
   9   0   2   -0.17    0.69
   9   0   2    0.06    0.71
   9   0   2    1.63    0.52
   9   0   2   -0.12    0.71
  -9   0  -3   19.60    1.48
  -9   0  -3   21.85    1.27
  -9   0  -3   23.42    1.45
  -9   0  -3   21.78    1.36
   9   0   3   22.48    1.30
   9   0   3   20.29    1.39
   9   0   3   23.35    1.50
   9   0   3   19.53    1.18
   9   0   3   22.63    1.35
  -9   0  -4   -0.15    0.95
  -9   0  -4   -0.82    0.68
  -9   0  -4    0.36    0.82
   9   0   4    0.24    0.70
  -9   0  -4   -0.04    0.78
   9   0   4   -0.15    0.76
   9   0   4   -0.34    1.01
  -9   0  -5  347.39   10.25
   9   0   5  328.22   10.07
   9   0   5  333.84   10.65
  -9   0  -5  338.55   10.35
   9   0   6   -0.15    1.13
  -9   0  -6    0.05    0.92
   9   0   6    0.72    0.72
   9   0   6    0.36    0.93
  -9   0  -6   -0.65    1.09
   9   0   7  179.59    6.47
  -9   0  -7  186.04    6.21
   9   0   7  182.31    6.15
  -9   0  -7  174.16    6.03
   9   0   8    0.71    1.27
   9   0   8    0.14    1.10
  -9   0  -8   -0.75    1.32
  -9   0  -8   -0.55    1.07
   9   0   9   94.67    4.21
  -9   0  -9   95.04    3.93
  -9   0  -9   89.31    3.78
   9   0   9   91.84    3.88
   9   0  10    1.65    1.37
   9   0  10    0.08    1.26
  -9   0 -10    0.74    1.43
  -9   0 -10    0.47    1.23
  -9   0 -11   90.00    3.88
  -9   0 -11   86.67    3.77
   9   0  11   96.14    3.94
   9   0  12    1.43    1.19
  -9   0 -12   -1.10    1.42
  -9   0 -12    0.40    1.22
  -9   0 -13  219.31    7.25
   9   0  13  210.11    7.16
   9   0  13  235.11    7.41
   9   0  14    1.03    0.98
  -9   0 -14   -0.05    0.96
   9   0  15  114.78    4.25
  -9   0 -15  124.52    4.35
   9  -1 -17   12.52    0.90
   9   1 -17   12.86    0.91
   9   1 -16   72.61    2.71
   9  -1 -16   72.42    2.70
   9  -1 -15  589.79   16.30
  -9   1  15  552.54   16.17
   9   1 -15  583.43   16.31
   9  -1 -15  558.32   16.27
  -9   1  14  134.11    4.78
  -9   1  14  130.19    4.71
   9  -1 -14  139.37    4.86
   9  -1 -14  147.32    4.95
   9   1 -14  139.17    4.84
   9  -1 -14  130.65    4.78
  -9   1  13   57.12    2.63
  -9   1  13   56.69    2.55
   9  -1 -13   59.79    2.72
   9  -1 -13   58.40    2.74
   9   1 -13   54.12    2.60
   9  -1 -13   52.38    2.57
  -9   1  12   14.92    1.35
   9   1 -12   16.03    1.38
  -9   1  12   16.41    1.41
   9  -1 -12   14.02    1.51
   9  -1 -12   17.96    1.59
   9   1 -12   15.63    1.45
   9  -1 -12   14.31    1.38
   9   1 -11  309.87    9.19
  -9   1  11  286.24    9.20
  -9   1  11  285.10    9.04
   9  -1 -11  285.99    9.17
   9  -1 -11  301.89    9.35
   9   1 -11  292.73    9.19
   9  -1 -11  267.98    9.08
   9   1 -10  163.68    5.27
  -9   1  10  151.45    5.25
  -9   1  10  137.41    5.02
   9  -1 -10  140.35    5.16
   9  -1 -10  147.71    5.33
   9   1 -10  166.18    5.35
   9  -1 -10  140.79    5.16
   9  -1  -9   90.06    3.56
   9   1  -9  111.86    3.76
   9  -1  -9   86.04    3.50
  -9   1   9   92.15    3.60
  -9   1   9   86.34    3.40
   9  -1  -9   88.40    3.58
   9  -1  -9   87.95    3.69
   9   1  -9  106.87    3.70
   9   1  -8  276.71    7.88
   9  -1  -8  239.70    7.71
   9  -1  -8  237.30    7.73
  -9   1   8  245.92    7.74
  -9   1   8  215.99    7.46
   9  -1  -8  228.34    7.68
   9  -1  -8  238.15    7.83
   9   1  -8  248.77    7.52
   9   1  -8  267.85    7.81
   9   1  -7  126.70    4.31
   9   1  -7  127.67    4.30
   9  -1  -7  117.05    4.23
   9  -1  -7  109.58    4.10
  -9   1   7  127.97    4.28
  -9   1   7  122.93    4.18
  -9   1   7  117.79    4.04
   9  -1  -7  118.91    4.27
   9   1  -7  111.60    4.04
   9  -1  -7  121.95    4.31
   9   1  -6   40.66    2.00
   9  -1  -6   39.73    1.93
  -9   1   6   42.46    1.93
  -9   1   6   40.56    1.90
   9   1  -6   42.20    1.98
   9  -1  -6   40.71    1.96
   9  -1  -6   40.32    2.01
   9   1  -6   39.01    1.82
   9  -1  -6   40.26    2.04
   9   1  -5   94.27    3.52
   9  -1  -5  104.14    3.42
   9  -1  -5   99.00    3.52
  -9   1   5  100.88    3.50
  -9   1   5   95.51    3.49
   9   1  -5   97.99    3.51
   9  -1  -5  103.05    3.55
   9  -1  -5   99.80    3.57
   9  -1  -5   92.62    3.58
   9   1  -5   91.51    3.39
   9  -1  -5   88.30    3.57
   9  -1  -4   30.94    1.42
   9  -1  -4   28.86    1.54
   9   1  -4   29.75    1.54
   9  -1  -4   28.14    1.58
  -9   1   4   28.01    1.51
  -9   1   4   27.63    1.49
   9  -1  -4   27.30    1.58
   9   1  -4   26.45    1.47
   9  -1  -4   29.79    1.65
   9  -1  -4   27.12    1.66
   9  -1  -3    2.80    0.59
   9  -1  -3    2.90    0.76
  -9   1   3    2.97    0.74
  -9   1   3    2.30    0.65
   9  -1  -3    3.32    0.92
   9   1  -3    2.06    0.70
   9   1  -3    3.04    0.78
   9   1  -3    2.59    0.71
   9  -1  -3    2.71    0.83
   9  -1  -3    2.59    0.71
   9   1  -3    3.67    0.70
   9  -1  -2  137.00    4.54
   9   1  -2  142.67    4.55
   9  -1  -2  132.32    4.74
   9   1  -2  127.25    4.61
  -9   1   2  143.64    4.55
  -9   1   2  138.45    4.59
   9   1  -2  140.56    4.53
   9   1  -2  127.31    4.52
   9  -1  -2  133.56    4.61
   9   1  -2  132.87    4.57
   9  -1  -2  142.05    4.47
   9   1  -1  487.72   14.51
   9  -1  -1  515.39   14.43
   9  -1  -1  500.20   14.51
   9   1  -1  510.70   14.48
   9  -1  -1  507.72   14.53
  -9   1   1  493.67   14.47
  -9   1   1  492.90   14.49
   9  -1  -1  500.48   14.39
   9   1  -1  474.24   14.52
   9   1  -1  495.10   14.39
   9  -1  -1  477.95   14.56
   9  -1  -1  482.46   14.75
   9   1  -1  485.02   14.66
   9   1   0   73.45    2.78
   9  -1   0   74.01    2.75
   9   1   0   73.78    2.70
   9  -1   0   75.56    2.77
  -9   1   0   78.03    2.71
  -9   1   0   76.19    2.81
  -9   1   0   80.34    2.82
   9   1   0   74.03    2.73
   9   1   0   77.61    2.73
   9  -1   0   74.32    2.67
   9  -1   0   70.43    2.80
   9   1   0   75.83    2.83
   9   1   0   73.97    2.95
   9   1   1   85.11    3.04
   9  -1   1   97.13    3.34
   9   1   1   97.15    3.52
   9   1   1  104.66    3.72
   9  -1   1   99.89    3.67
   9  -1   1  104.32    3.44
  -9   1  -1   97.03    3.54
  -9  -1  -1  101.61    3.59
   9  -1   1  100.83    3.51
  -9   1  -1  101.47    3.44
  -9   1  -1   89.98    3.51
  -9   1  -1  103.21    3.56
   9   1   1   93.92    3.45
   9  -1   1  100.21    3.47
   9   1   1   99.18    3.53
   9  -1   1   98.55    3.58
   9  -1   1  103.43    3.82
   9   1   1   99.43    3.76
   9   1   2   26.63    1.31
   9   1   2   36.54    1.83
   9  -1   2   33.64    1.68
  -9   1  -2   32.59    1.63
  -9   1  -2   31.53    1.79
  -9   1  -2   31.66    1.75
  -9   1  -2   34.34    1.78
  -9  -1  -2   33.82    1.80
   9   1   2   33.55    1.77
   9  -1   2   31.28    1.68
   9  -1   2   34.48    1.79
   9   1   2   32.34    1.93
   9  -1   2   34.01    1.99
   9   1   3    7.58    0.72
  -9   1  -3   10.64    1.02
   9  -1   3   10.00    1.03
  -9   1  -3    9.47    1.16
  -9   1  -3   11.94    1.24
  -9  -1  -3   11.36    1.21
  -9  -1  -3   11.28    0.96
  -9   1  -3    8.46    1.13
   9  -1   3   10.49    1.12
   9  -1   3   10.70    1.10
   9   1   3   11.77    1.21
   9  -1   3   10.59    1.37
   9   1   3    9.00    1.32
   9   1   4    7.31    0.74
  -9   1  -4   10.49    1.22
  -9  -1  -4    7.36    1.15
  -9   1  -4    6.97    1.12
   9  -1   4    8.46    0.97
  -9   1  -4    7.92    1.02
  -9   1  -4   10.21    1.19
  -9  -1  -4    7.61    0.96
   9  -1   4    7.69    1.07
   9   1   4    9.77    1.20
   9  -1   4    7.91    1.31
  -9   1  -5   21.64    1.46
  -9   1  -5   20.34    1.61
  -9   1  -5   23.08    1.68
  -9  -1  -5   19.82    1.39
   9   1   5   25.93    1.70
   9  -1   5   20.35    1.80
  -9   1  -5   23.27    1.65
  -9  -1  -5   23.61    1.66
   9   1   6    1.48    1.31
   9  -1   6    2.45    1.21
  -9   1  -6    1.72    1.08
   9  -1   6    1.14    0.74
  -9   1  -6    3.44    1.08
  -9  -1  -6    1.32    0.90
   9  -1   6    2.84    1.01
  -9   1  -6    1.61    1.15
  -9  -1  -6    1.92    1.17
  -9   1  -7  368.55   11.75
  -9   1  -7  344.29   11.54
  -9  -1  -7  388.00   11.44
   9  -1   7  384.54   11.63
   9   1   7  376.41   11.73
   9  -1   7  369.42   11.17
   9   1   7  382.54   12.06
   9  -1   7  376.48   11.93
  -9   1  -7  381.33   11.60
  -9  -1  -7  397.91   11.67
   9   1   8    1.01    1.41
   9  -1   8    1.46    1.29
   9   1   8    1.69    1.27
   9  -1   8    1.32    1.15
  -9   1  -8    1.35    1.29
  -9  -1  -8    1.29    1.30
  -9   1  -8    1.15    1.26
  -9  -1  -8    1.73    1.04
   9  -1   9   10.87    1.58
   9   1   9    6.17    1.44
   9  -1   9   11.79    1.47
  -9   1  -9   13.78    1.71
  -9  -1  -9    7.73    1.55
  -9   1  -9    7.79    1.44
  -9  -1  -9    6.88    1.25
   9  -1  10   51.91    2.80
   9   1  10   50.08    2.77
  -9   1 -10   50.02    2.65
  -9  -1 -10   47.32    2.65
  -9  -1 -10   45.78    2.47
   9  -1  10   49.48    2.64
  -9   1 -10   49.95    2.60
   9  -1  11   48.22    2.73
   9   1  11   56.84    2.92
   9   1  11   52.56    2.83
  -9   1 -11   56.63    2.75
  -9  -1 -11   51.49    2.70
  -9   1 -11   53.08    2.72
  -9  -1 -11   50.71    2.58
   9  -1  11   51.82    2.71
   9   1  12    6.52    1.33
  -9   1 -12    5.96    1.31
  -9  -1 -12    8.06    1.24
   9   1  12    6.80    1.40
   9  -1  12    6.66    1.26
  -9   1 -12    8.70    1.40
  -9  -1 -12    5.73    1.32
  -9  -1 -13    0.25    0.95
  -9  -1 -13    1.39    1.01
  -9  -1 -13    0.28    0.82
   9  -1  13    0.43    0.94
   9   1  13    0.69    1.07
   9   1  13    0.36    0.94
  -9  -1 -14   35.13    1.84
  -9  -1 -14   33.92    1.58
  -9  -1 -14   31.81    1.84
   9   1  14   35.68    1.80
   9  -1  14   33.76    1.85
   9   1  14   35.60    1.98
   9   1  15   20.42    1.32
  -9  -1 -15   19.35    1.25
  -9   2  16    1.79    0.60
   9  -2 -16    2.46    0.74
  -9   2  15   49.73    2.23
   9  -2 -15   54.00    2.29
   9  -2 -15   57.73    2.38
   9  -2 -15   47.47    1.99
  -9   2  14  328.82    9.79
  -9   2  14  311.07    9.56
   9  -2 -14  316.87    9.70
   9  -2 -14  333.09    9.87
  -9   2  13    2.10    0.95
   9  -2 -13    1.10    0.68
   9  -2 -13    3.26    1.08
  -9   2  13    1.96    0.94
  -9   2  12   45.41    2.38
  -9   2  12   43.15    2.12
   9   2 -12   44.15    2.10
   9  -2 -12   43.39    2.08
  -9   2  12   46.02    2.26
   9   2 -11    6.31    0.97
   9  -2 -11    5.18    0.91
  -9   2  11    6.51    1.21
  -9   2  11    6.79    1.11
  -9   2  11    5.81    1.13
  -9   2  10   87.23    3.60
  -9   2  10   81.26    3.39
   9   2 -10   82.46    3.22
   9  -2 -10   78.37    3.18
  -9   2  10   82.60    3.39
   9  -2 -10   80.36    3.57
   9  -2 -10   87.82    3.53
   9   2  -9  285.04    9.20
   9  -2  -9  280.38    9.06
  -9   2   9  308.29    9.61
  -9   2   9  311.95    9.50
   9  -2  -9  292.83    9.22
   9   2  -9  302.43    9.21
  -9   2   9  304.57    9.39
   9  -2  -9  306.03    9.60
   9  -2  -9  308.85    9.61
  -9   2   8   16.37    1.38
   9   2  -8   14.17    1.36
   9  -2  -8   12.96    1.19
  -9   2   8   15.61    1.46
  -9   2   8   11.68    1.37
   9  -2  -8   14.49    1.21
   9   2  -8   14.55    1.17
   9  -2  -8   15.38    1.56
   9  -2  -8   18.53    1.62
   9   2  -7  175.25    5.81
   9  -2  -7  173.20    5.76
  -9   2   7  178.98    6.04
  -9   2   7  174.22    5.94
   9   2  -7  172.36    5.66
   9  -2  -7  174.15    5.69
   9  -2  -7  173.09    5.99
   9  -2  -7  170.94    6.00
   9  -2  -7  164.79    6.06
   9   2  -6   17.25    1.39
   9  -2  -6   13.28    1.25
  -9   2   6   14.67    1.35
  -9   2   6   14.49    1.36
   9  -2  -6   12.45    1.08
   9   2  -6   13.26    1.08
   9  -2  -6   12.95    1.52
   9  -2  -6   15.85    1.45
   9  -2  -6   12.63    1.47
   9   2  -5   52.88    2.47
   9  -2  -5   56.37    2.50
  -9   2   5   55.79    2.59
  -9   2   5   59.95    2.66
   9  -2  -5   54.27    2.30
   9   2  -5   56.53    2.31
   9  -2  -5   56.84    2.65
   9  -2  -5   54.61    2.59
   9  -2  -5   56.02    2.74
   9   2  -4   62.64    2.71
   9  -2  -4   62.92    2.69
  -9   2   4   64.48    2.77
  -9   2   4   63.09    2.79
   9  -2  -4   60.20    2.47
   9   2  -4   64.66    2.51
   9  -2  -4   64.24    2.82
   9  -2  -4   65.15    2.81
   9  -2  -4   63.14    2.93
   9  -2  -3  155.26    5.20
  -9   2   3  149.42    5.24
  -9   2   3  153.84    5.32
   9  -2  -3  147.92    4.94
   9   2  -3  147.53    4.94
   9  -2  -3  159.77    5.27
   9   2  -3  152.96    5.19
  -9   2   2    0.57    0.91
   9  -2  -2   -0.21    0.58
   9   2  -2    0.04    0.57
  -9   2   2    0.39    0.96
   9  -2  -2    0.89    0.80
   9   2  -2   -0.11    0.97
  -9  -2   1  226.70    7.09
   9  -2  -1  232.85    7.27
  -9   2   1  227.48    7.30
  -9   2   1  224.05    7.28
   9   2  -1  216.70    7.08
   9  -2  -1  233.17    7.27
   9  -2  -1  228.05    7.56
  -9   2   0    6.31    0.99
  -9  -2   0    3.67    0.91
   9  -2   0    4.19    0.95
  -9   2   0    4.92    1.03
  -9   2   0    4.66    0.83
  -9   2   0    5.98    1.14
   9   2   0    3.27    0.92
   9  -2   0    5.64    0.96
   9  -2   0    6.61    1.25
  -9  -2  -1   13.20    1.18
  -9   2  -1   14.77    1.24
  -9   2  -1   14.81    1.35
   9  -2   1   14.26    1.30
   9  -2   1   13.15    1.23
   9   2   1   15.77    1.37
   9  -2   1   14.65    1.54
  -9   2  -1   14.91    1.12
  -9   2  -2    5.14    1.00
  -9  -2  -2    4.18    0.94
  -9   2  -2    5.83    1.14
   9  -2   2    4.85    0.94
  -9   2  -2    4.48    0.89
   9   2   2    4.95    1.09
   9  -2   2    5.37    0.98
   9  -2   2    3.99    1.24
  -9   2  -3   37.23    1.95
  -9  -2  -3   35.19    1.88
   9  -2   3   39.70    2.04
   9  -2   3   39.15    2.04
   9   2   3   41.34    2.26
   9  -2   3   39.41    2.38
  -9   2  -3   39.10    1.81
  -9   2  -3   37.97    2.15
  -9   2  -4  526.48   15.38
  -9  -2  -4  488.06   15.29
   9  -2   4  540.41   15.48
  -9   2  -4  516.74   15.67
   9  -2   4  509.02   15.48
   9   2   4  544.29   15.80
  -9   2  -4  520.29   15.17
   9  -2   4  536.70   15.91
  -9   2  -5  399.88   11.93
  -9  -2  -5  373.37   11.85
  -9   2  -5  388.34   11.67
   9  -2   5  404.41   11.98
   9  -2   5  397.74   12.14
   9   2   5  408.03   12.37
   9  -2   5  400.29   12.41
   9  -2   6   87.94    3.43
  -9   2  -6   85.65    3.21
   9  -2   6   90.19    3.91
  -9   2  -6   91.93    3.50
  -9  -2  -6   85.86    3.45
   9  -2   6   88.81    3.66
  -9   2  -7   46.54    2.11
   9  -2   7   44.62    2.50
   9  -2   7   43.70    2.66
  -9   2  -7   50.37    2.41
  -9  -2  -7   45.58    2.32
  -9   2  -8   93.44    3.64
  -9  -2  -8   93.19    3.62
   9   2   8   90.38    3.63
   9  -2   8   93.70    3.79
  -9   2  -8   91.57    3.75
   9   2   8  101.23    4.15
   9  -2   8   91.60    3.99
   9   2   8   98.00    4.12
  -9   2  -8   88.78    3.40
  -9   2  -9   17.10    1.55
  -9  -2  -9   18.40    1.54
  -9   2  -9   17.29    1.38
   9   2   9   19.28    1.43
  -9   2  -9   22.40    1.71
   9  -2   9   23.07    1.75
   9   2   9   19.59    1.92
   9  -2   9   18.61    1.78
   9   2   9   20.18    1.94
  -9   2 -10  147.26    5.09
  -9  -2 -10  143.65    5.02
  -9  -2 -10  139.32    5.27
  -9   2 -10  132.25    4.82
   9   2  10  153.83    5.57
   9   2  10  157.99    5.56
  -9   2 -10  150.29    5.20
   9  -2  10  151.61    5.28
   9  -2  11  119.07    4.26
  -9   2 -11  114.79    4.18
   9   2  11  117.61    4.52
   9   2  11  116.44    4.41
  -9   2 -12    3.04    1.03
  -9  -2 -12    5.60    1.13
   9   2  12    3.29    1.11
   9   2  12    4.10    1.20
   9  -2  12    3.64    1.03
  -9   2 -13    8.67    1.08
   9   2  13   11.12    1.28
   9  -2  13    9.69    1.08
  -9   2 -14    3.31    0.71
   9   2  14    3.79    0.86
   9  -3 -14   61.42    2.47
   9  -3 -14   60.18    2.40
  -9   3  14   60.04    2.38
   9  -3 -13   66.66    2.76
   9  -3 -13   62.77    2.62
  -9   3  13   63.83    2.48
  -9   3  13   66.82    2.69
   9  -3 -12  112.88    4.22
   9  -3 -12  112.82    4.12
  -9   3  12  114.01    4.07
  -9   3  12  115.47    4.22
   9  -3 -11  119.28    4.52
   9  -3 -11  120.76    4.42
  -9   3  11  126.37    4.44
  -9   3  11  115.75    4.48
   9  -3 -10    3.32    1.22
  -9   3  10    2.93    1.08
  -9   3  10    3.51    1.14
   9  -3 -10    3.64    1.21
   9  -3 -10    3.39    1.21
   9  -3  -9   11.62    1.46
  -9   3   9   10.06    1.37
  -9   3   9   11.40    1.36
   9  -3  -9   10.69    1.38
   9  -3  -9   11.22    1.46
   9  -3  -8   22.71    1.53
   9  -3  -8   25.04    1.88
  -9   3   8   21.85    1.81
  -9   3   8   26.20    1.84
   9  -3  -8   23.76    1.82
   9  -3  -8   24.04    1.94
   9  -3  -7  134.07    4.99
   9  -3  -7  148.86    5.25
   9  -3  -7  150.15    5.27
   9  -3  -7  135.91    5.39
  -9   3   7  142.71    5.28
  -9   3   7  155.74    5.47
   9   3  -6   16.49    1.40
   9  -3  -6   17.05    1.47
   9  -3  -6   15.99    1.59
   9  -3  -6   17.74    1.84
  -9   3   6   15.98    1.63
  -9   3   6   17.82    1.68
   9  -3  -5  112.42    4.15
   9  -3  -5  101.26    4.01
   9   3  -5  101.53    4.01
  -9   3   5   95.89    4.17
  -9   3   5  110.46    4.20
  -9   3   5  107.45    4.27
   9  -3  -4  140.50    4.87
   9  -3  -4  133.72    4.85
   9   3  -4  128.86    4.85
  -9   3   4  121.65    4.93
  -9   3   4  135.75    4.92
   9   3  -3   48.33    2.58
  -9   3   3   52.19    2.43
  -9   3   3   45.68    2.61
  -9   3   3   56.40    2.66
   9  -3  -3   48.28    2.41
   9  -3  -3   49.58    2.80
  -9   3   2    3.03    1.00
   9  -3  -2    2.13    1.12
   9   3  -2    3.87    1.27
  -9   3   2    3.52    1.21
   9  -3  -2    1.92    0.86
   9  -3  -2    2.68    1.36
  -9   3   2    1.28    1.11
   9  -3  -1   99.07    3.86
   9   3  -1  105.24    4.11
  -9   3   1  100.02    3.71
  -9   3   1  100.22    3.83
  -9   3   1   92.43    3.92
   9   3  -1   86.81    3.63
   9  -3  -1   92.20    3.64
   9  -3  -1  104.25    4.23
  -9   3   0    6.84    1.10
   9  -3   0    6.95    1.19
  -9   3   0    6.90    1.39
  -9   3   0    6.23    1.20
  -9   3   0    6.28    1.16
   9  -3   0    5.95    0.96
   9   3   0    6.29    1.16
   9  -3   0    6.84    1.53
  -9   3  -1   16.81    1.37
   9  -3   1   13.12    1.45
  -9   3  -1   12.82    1.36
  -9   3  -1   13.19    1.43
   9   3   1   12.77    1.44
   9   3   1   13.77    1.33
   9  -3   1   13.57    1.73
   9   3   2  338.29   10.55
   9  -3   2  331.67   10.31
  -9   3  -2  333.24   10.17
   9   3   2  330.13   10.51
  -9   3  -2  318.98   10.03
   9   3   2  335.86   10.30
   9  -3   2  327.55   10.68
  -9   3  -2  323.19   10.21
   9   3   3  548.89   16.36
   9  -3   3  541.72   16.12
  -9   3  -3  543.00   16.04
  -9   3  -3  528.26   16.05
   9   3   3  560.06   16.50
   9   3   3  542.75   16.23
   9  -3   3  546.42   16.53
  -9   3  -3  524.47   15.86
   9   3   4    1.27    1.24
   9  -3   4    0.62    0.96
  -9   3  -4    1.20    1.19
  -9   3  -4    0.20    0.98
  -9   3  -4   -0.24    1.08
   9   3   4    0.35    1.33
   9   3   4    0.07    1.11
   9  -3   4    0.77    1.20
   9   3   5   74.46    3.39
   9  -3   5   77.75    3.18
  -9   3  -5   71.58    3.42
  -9   3  -5   75.66    3.22
  -9   3  -5   74.29    3.02
   9  -3   5   80.00    3.40
   9   3   5   80.07    3.66
   9   3   5   79.55    3.45
   9  -3   5   77.28    3.54
   9   3   6   -0.43    1.11
   9  -3   6    0.94    0.82
  -9   3  -6    0.54    1.10
  -9   3  -6   -0.28    0.95
  -9   3  -6    1.53    1.07
   9   3   6    0.45    1.33
   9  -3   6    0.54    1.10
   9   3   6    0.30    1.14
   9  -3   6    1.40    1.22
  -9   3  -7   80.78    3.45
  -9   3  -7   82.77    3.18
  -9   3  -7   84.10    3.34
   9  -3   7   82.76    3.46
   9   3   7   77.68    3.42
   9   3   7   91.86    3.67
   9  -3   7   81.89    3.56
   9  -3   8  136.77    4.78
  -9   3  -8  130.81    4.63
  -9   3  -8  125.46    4.45
  -9   3  -8  130.38    4.73
   9   3   8  132.94    4.71
  -9  -3  -8  129.76    4.80
  -9   3  -9  148.36    5.14
   9   3   9  170.26    5.83
  -9  -3  -9  151.89    5.48
  -9  -3  -9  160.73    5.73
  -9   3  -9  154.69    5.28
   9  -3   9  167.33    5.48
  -9   3 -10  340.45   10.70
   9  -3  10  363.36   11.01
   9   3  10  386.89   11.35
  -9  -3 -10  352.88   11.03
  -9  -3 -10  385.52   11.28
  -9  -3 -11    0.97    0.83
  -9  -3 -11   -0.05    0.78
   9   3  11    0.66    0.96
   9  -3  11    1.05    0.77
  -9  -3 -11   -1.15    1.18
  -9   3 -11    0.28    0.68
  -9  -3 -12    2.17    0.70
   9   3  12    3.03    0.86
  -9   4  11    2.03    0.62
   9  -4 -11    2.06    0.62
  -9   4  10  119.66    4.10
  -9   4  10  118.73    3.98
   9  -4 -10  124.98    4.27
   9  -4 -10  116.59    4.02
  -9   4   9   42.17    2.00
  -9   4   9   39.94    1.88
   9  -4  -9   41.02    1.89
   9  -4  -9   39.24    2.12
  -9   4   8   13.86    1.21
  -9   4   8   12.31    1.29
   9  -4  -8   10.81    1.09
   9  -4  -8    9.16    1.30
  -9   4   7    4.36    0.98
   9  -4  -7    3.33    0.88
   9  -4  -7    2.89    0.86
  -9   4   7    5.59    1.15
   9  -4  -6   70.69    2.91
   9  -4  -6   67.59    2.76
   9  -4  -6   68.95    3.24
  -9   4   6   67.69    3.02
  -9   4   6   73.47    2.86
   9  -4  -5   43.68    2.24
  -9   4   5   45.58    2.16
  -9   4   5   46.91    2.37
   9  -4  -5   41.15    1.99
   9  -4  -5   45.83    2.55
  -9   4   4    8.10    1.33
   9  -4  -4    6.16    1.17
  -9   4   4    8.72    1.13
   9  -4  -4    7.28    1.48
  -9   4   3  179.81    6.03
   9  -4  -3  187.06    6.54
  -9   4   3  180.92    6.29
  -9   4   3  180.20    5.98
  -9   4   2   -0.16    1.08
   9  -4  -2   -0.52    1.03
   9   4  -2   -1.23    1.19
   9  -4  -2   -0.34    1.30
  -9   4   2    1.40    0.92
  -9   4   1  303.27    9.34
   9  -4  -1  306.55    9.90
  -9   4   1  293.73    9.34
   9  -4  -1  304.71    9.58
   9   4  -1  314.11    9.80
  -9   4   0   30.92    2.07
  -9   4   0   37.29    1.88
   9  -4   0   29.16    1.94
   9  -4   0   36.25    2.29
  -9   4   0   36.41    1.95
  -9   4  -1    9.09    1.34
  -9   4  -1    9.09    1.27
  -9   4  -1   10.24    1.11
   9  -4   1   11.44    1.46
   9  -4   1   10.23    1.27
  -9   4  -2   86.23    3.55
   9  -4   2   79.85    3.62
  -9   4  -2   90.38    3.38
   9  -4   2   91.15    3.52
   9   4   2   87.83    3.73
  -9   4  -3  274.66    8.65
   9  -4   3  273.40    8.58
   9   4   3  270.07    8.81
   9  -4   3  262.66    8.74
  -9   4  -3  274.43    8.41
   9   4   4   26.23    1.84
   9  -4   4   26.47    1.60
  -9   4  -4   28.60    1.74
   9  -4   4   29.75    1.78
   9   4   4   26.18    1.88
   9  -4   4   24.54    1.72
  -9   4  -4   24.90    1.57
   9   4   5   12.99    1.38
   9  -4   5   13.21    1.12
  -9   4  -5   13.27    1.23
  -9   4  -5   13.32    1.18
   9   4   5   12.00    1.47
   9  -4   5   15.25    1.35
  -9  -4  -5    8.45    1.36
  -9   4  -6   45.27    1.94
   9   4   6   44.81    2.35
  -9  -4  -6   43.54    2.35
   9  -4   6   42.96    2.08
  -9   4  -7  142.46    4.46
   9   4   7  142.96    4.92
  -9  -4  -7  138.32    4.92
   9  -4   7  134.73    4.63
  -9   4  -8   75.73    2.61
   9   4   8   71.92    2.97
  -9  -4  -8   70.13    2.95
   9  -4   8   71.15    2.71
   9  -4   9   20.49    1.21
  -9  -4  -9   20.86    1.53
   9   4   9   20.90    1.34
   9  -5  -3    1.16    0.72
  -9   5   3    2.26    0.63
  -9   5   3    1.70    0.65
  -9   5   2    0.38    0.57
   9  -5  -2    0.62    0.64
   9  -5  -2   -0.30    0.71
  -9   5   2    1.46    0.62
  -9   5   1    1.51    0.65
   9  -5  -1    1.95    0.66
  -9   5   1    2.23    0.65
   9  -5  -1    1.88    0.71
   9  -5   0  786.18   23.02
   9  -5   0  836.22   23.08
  -9   5   0  806.64   22.90
  -9   5  -1    1.06    0.63
   9  -5   1    2.07    0.64
  10   0 -17    0.81    0.56
  10   0 -16  277.04    8.47
  10   0 -15    0.43    0.78
  10   0 -14   78.85    3.22
  10   0 -13   -0.65    0.96
  10   0 -12    5.44    1.11
  10   0 -12    4.30    0.96
  10   0 -11   -0.21    0.87
  10   0 -11    0.67    1.08
  10   0 -11    1.14    0.90
  10   0 -10  503.48   14.42
  10   0 -10  483.41   14.32
  10   0  -9   -0.05    0.82
  10   0  -9    1.15    0.85
  10   0  -9   -0.06    0.94
  10   0  -8   56.06    2.40
  10   0  -8   51.28    2.15
  10   0  -8   58.66    2.55
  10   0  -8   57.10    2.57
  10   0  -7    0.36    0.75
  10   0  -7    0.24    0.66
  10   0  -7    0.50    0.78
  10   0  -7   -0.12    0.82
  10   0  -6    5.28    0.88
  10   0  -6    5.83    0.92
  10   0  -6    4.79    0.95
  10   0  -6    5.22    0.86
  10   0  -5    0.30    0.72
  10   0  -5    0.34    0.76
  10   0  -5    0.47    0.73
  10   0  -5    0.95    0.75
  10   0  -4  397.92   12.36
 -10   0   4  416.75   12.18
  10   0  -4  424.39   12.36
  10   0  -4  398.40   12.35
  10   0  -4  425.07   12.23
  10   0  -3    0.58    0.72
  10   0  -3    0.16    0.78
  10   0  -3    0.50    0.75
 -10   0   3    1.10    0.69
  10   0  -3    0.77    0.77
  10   0  -3    0.15    0.33
  10   0  -2  270.85    8.49
 -10   0   2  272.55    8.23
  10   0  -2  279.06    8.30
  10   0  -2  263.08    8.13
  10   0  -2  275.25    8.39
  10   0  -2  269.52    8.32
  10   0  -1    0.31    0.39
  10   0  -1   -0.36    0.83
  10   0  -1    0.29    0.73
 -10   0   1    0.83    0.63
 -10   0   1    0.20    0.64
 -10   0   1    0.51    0.72
  10   0  -1   -0.39    0.63
  10   0  -1   -0.11    0.83
  10   0   0   48.08    2.15
 -10   0   0   47.59    1.98
 -10   0   0   41.91    2.11
 -10   0   0   47.24    2.02
  10   0   0   48.67    2.09
  10   0   0   49.10    2.06
  10   0   0   45.97    2.36
  10   0   0   51.50    2.15
  10   0   0   44.81    1.84
  10   0   1    0.40    0.45
  10   0   1    0.66    0.83
 -10   0  -1    0.31    0.62
 -10   0  -1    0.42    0.73
  10   0   1    0.21    0.75
 -10   0  -1    0.54    0.75
  10   0   1   -0.44    0.79
  10   0   1    1.04    0.75
  10   0   1   -0.76    0.96
 -10   0  -2   75.17    3.08
 -10   0  -2   82.52    2.88
 -10   0  -2   75.98    2.92
 -10   0  -2   82.14    3.06
  10   0   2   77.42    2.91
  10   0   2   70.74    2.96
  10   0   2   74.73    3.11
  10   0   2   75.39    2.81
  10   0   2   72.68    2.90
 -10   0  -3   -0.77    1.03
 -10   0  -3   -0.43    0.70
 -10   0  -3    0.05    0.84
  10   0   3   -0.09    0.79
 -10   0  -3    0.14    0.84
  10   0   3   -0.18    0.91
  10   0   3   -0.47    0.77
  10   0   3    0.74    0.83
 -10   0  -4   16.12    1.40
 -10   0  -4   19.89    1.52
  10   0   4   19.87    1.46
  10   0   4   18.23    1.34
  10   0   4   18.13    1.73
 -10   0  -4   19.36    1.60
 -10   0  -5    0.75    0.93
  10   0   5    0.62    0.85
  10   0   5   -0.49    1.17
 -10   0  -5    0.24    1.12
 -10   0  -6  311.93    9.65
  10   0   6  302.84    9.42
 -10   0  -6  307.23    9.74
  10   0   6  322.31   10.19
 -10   0  -7   -0.14    1.34
  10   0   7    0.14    1.11
  10   0   7    0.72    1.33
 -10   0  -7    0.30    1.02
 -10   0  -8   37.96    2.37
  10   0   8   37.02    2.59
  10   0   8   42.64    2.40
 -10   0  -9    0.44    1.45
  10   0   9   -0.08    1.28
  10   0   9    0.19    1.44
 -10   0  -9    0.07    1.21
 -10   0 -10   47.67    2.69
  10   0  10   49.69    2.86
 -10   0 -10   44.46    2.51
  10   0  10   48.20    2.67
  10   0  11   -1.00    1.25
 -10   0 -11    0.28    1.32
 -10   0 -11   -0.39    1.15
 -10   0 -12   85.74    3.52
  10   0  12   79.30    3.47
 -10   0 -12   78.47    3.44
  10   0  13    0.38    0.96
  10   0  13    0.49    0.86
 -10   0 -13   -0.11    1.00
 -10   0 -14   11.12    1.17
  10   0  14   12.58    1.21
 -10   0 -15   -0.33    0.63
  10   1 -16   15.23    1.05
  10  -1 -16   16.79    1.09
  10   1 -15    0.39    0.71
  10  -1 -15   -0.29    0.71
  10  -1 -14  292.04    9.14
  10   1 -14  293.70    9.20
  10  -1 -14  281.76    9.16
  10  -1 -13   27.56    1.80
  10   1 -13   25.62    1.72
  10  -1 -13   27.10    1.71
  10  -1 -13   30.10    1.85
 -10   1  13   26.04    1.60
 -10   1  12   29.05    1.75
  10   1 -12   29.74    1.88
  10  -1 -12   31.49    1.87
  10  -1 -12   28.43    1.86
  10  -1 -12   31.76    1.97
  10   1 -12   28.23    1.83
 -10   1  11  266.32    8.94
  10   1 -11  325.75    9.21
  10  -1 -11  259.18    8.94
  10  -1 -11  263.04    8.94
  10  -1 -11  285.56    9.20
  10   1 -11  325.29    9.15
 -10   1  10    0.13    0.76
  10   1 -10   -0.32    0.88
  10  -1 -10   -0.26    0.96
  10  -1 -10    0.32    1.03
  10  -1 -10    0.29    1.05
  10   1 -10    0.49    1.06
 -10   1   9   29.66    1.72
  10   1  -9   28.98    1.80
  10  -1  -9   25.59    1.74
  10  -1  -9   26.34    1.79
  10  -1  -9   26.55    1.91
  10   1  -9   29.82    1.93
  10  -1  -8    0.19    0.88
 -10   1   8    0.29    0.70
  10   1  -8    2.17    0.90
  10  -1  -8    1.10    0.88
  10  -1  -8    1.19    1.04
  10   1  -8    0.93    0.69
  10  -1  -8    0.54    0.98
  10   1  -8    0.47    1.02
  10  -1  -7   22.05    1.60
 -10   1   7   21.12    1.42
  10   1  -7   22.34    1.49
  10  -1  -7   21.89    1.53
  10  -1  -7   21.14    1.55
  10   1  -7   24.61    1.43
  10   1  -7   21.60    1.61
  10   1  -6  111.90    4.13
  10  -1  -6  110.18    4.11
 -10   1   6  115.37    4.04
 -10   1   6  114.86    4.08
  10  -1  -6  117.87    4.16
  10   1  -6  118.77    4.14
  10  -1  -6  115.89    4.16
  10   1  -6  107.68    3.99
  10  -1  -6  118.81    4.27
  10   1  -5   18.24    1.46
  10  -1  -5   21.42    1.42
  10   1  -5   20.04    1.39
 -10   1   5   19.44    1.32
 -10   1   5   21.71    1.34
  10  -1  -5   21.61    1.46
  10  -1  -5   21.73    1.48
  10   1  -5   18.15    1.28
  10  -1  -5   21.78    1.56
  10  -1  -4   30.46    1.71
  10   1  -4   32.36    1.72
 -10   1   4   32.23    1.67
  10  -1  -4   33.86    1.83
  10   1  -4   30.04    1.66
  10  -1  -4   33.64    1.87
  10  -1  -4   33.02    1.90
  10  -1  -3    0.59    0.69
  10   1  -3    0.34    0.70
  10  -1  -3    1.20    0.81
 -10   1   3    0.60    0.70
 -10   1   3    0.55    0.87
  10   1  -3    1.05    0.75
  10  -1  -3    0.34    0.82
  10  -1  -3    1.29    0.59
  10  -1  -3    1.61    0.92
  10   1  -3    0.45    0.74
  10  -1  -2  141.54    4.79
  10   1  -2  146.51    4.79
  10  -1  -2  136.28    5.03
  10   1  -2  124.30    4.84
 -10   1   2  148.92    4.78
 -10   1   2  143.40    4.81
  10   1  -2  143.64    4.78
  10  -1  -2  141.17    4.65
  10   1  -2  138.75    4.83
  10  -1  -2  144.90    4.91
  10   1  -2  145.30    4.85
  10   1  -1   43.13    2.13
  10  -1  -1   42.82    2.04
  10   1  -1   45.02    2.06
  10  -1  -1   45.04    2.16
 -10   1   1   44.61    2.03
 -10   1   1   47.69    2.11
 -10   1   1   50.62    2.18
  10  -1  -1   47.01    1.99
  10   1  -1   43.90    2.13
  10   1  -1   44.31    1.98
  10  -1  -1   44.48    2.16
  10  -1  -1   43.17    2.35
  10   1  -1   45.67    2.26
  10  -1   0  332.67    9.86
  10   1   0  331.50   10.04
  10  -1   0  318.29   10.02
 -10   1   0  332.86    9.93
 -10   1   0  338.29   10.02
 -10   1   0  330.90   10.02
  10   1   0  333.58    9.98
  10   1   0  326.24    9.95
  10  -1   0  320.87    9.91
  10   1   0  317.36   10.07
  10  -1   0  319.98   10.10
  10   1   0  341.46   10.25
  10  -1   1    4.57    0.84
  10   1   1    3.72    1.06
 -10   1  -1    3.04    0.81
  10  -1   1    3.75    0.90
 -10   1  -1    3.65    0.96
 -10  -1  -1    4.53    1.09
 -10   1  -1    4.38    1.09
 -10   1  -1    4.21    1.01
  10   1   1    4.13    0.92
  10  -1   1    4.34    0.95
  10  -1   1    3.13    0.81
  10   1   1    3.76    1.06
  10  -1   2   34.22    1.68
 -10   1  -2   35.05    1.96
 -10  -1  -2   37.00    2.01
 -10   1  -2   35.48    1.99
 -10   1  -2   35.40    1.90
  10  -1   2   34.93    1.91
 -10   1  -2   35.21    1.79
  10   1   2   39.89    1.99
  10  -1   2   34.85    1.83
  10  -1   2   35.11    1.98
  10   1   2   33.04    2.14
  10  -1   2   37.84    2.26
 -10   1  -3    5.64    1.16
 -10  -1  -3    5.53    1.18
 -10   1  -3    4.88    1.06
  10  -1   3    4.74    1.00
 -10   1  -3    3.89    0.94
 -10   1  -3    5.52    1.10
  10   1   3    6.28    1.13
  10  -1   3    4.70    1.04
  10  -1   3    4.12    0.96
  10   1   3    4.76    1.20
  10  -1   3    5.45    1.35
 -10   1  -4   67.12    2.91
 -10  -1  -4   67.05    2.94
 -10   1  -4   64.62    2.76
 -10   1  -4   64.32    2.99
 -10   1  -4   69.22    2.91
  10   1   4   66.29    2.97
  10  -1   4   66.78    2.85
 -10  -1  -4   63.20    2.65
  10  -1   4   69.61    3.01
  10  -1   4   68.51    3.25
 -10   1  -5    9.45    1.43
  10  -1   5   12.01    1.14
 -10   1  -5   10.62    1.40
 -10  -1  -5   11.91    1.17
  10   1   5   10.84    1.45
 -10   1  -5    9.90    1.35
 -10  -1  -5    9.77    1.37
  10   1   6   11.84    1.75
  10  -1   6   12.62    1.68
 -10   1  -6   10.78    1.51
 -10   1  -6   10.78    1.46
 -10  -1  -6   13.23    1.24
  10  -1   6   12.45    1.17
  10  -1   6   12.31    1.47
 -10   1  -6   14.38    1.56
 -10  -1  -6   11.60    1.48
  10   1   7    1.40    1.47
  10  -1   7    1.07    1.30
 -10   1  -7    0.38    1.15
 -10  -1  -7    2.59    1.01
  10  -1   7    1.43    0.81
  10  -1   7    0.91    1.16
 -10   1  -7    1.76    1.31
 -10  -1  -7    0.81    1.22
  10   1   8   18.22    2.08
  10  -1   8   17.76    1.91
  10   1   8   18.64    1.84
  10  -1   8   17.56    1.70
 -10   1  -8   20.95    1.87
 -10  -1  -8   18.94    1.84
 -10  -1  -8   18.30    1.57
 -10   1  -8   18.04    1.71
  10  -1   9    3.70    1.41
  10   1   9    3.87    1.35
  10  -1   9    3.64    1.28
 -10   1  -9    4.25    1.37
 -10  -1  -9    3.81    1.41
 -10   1  -9    4.04    1.33
 -10  -1  -9    2.18    1.09
  10  -1  10   33.62    2.27
  10   1  10   31.39    2.21
 -10   1 -10   30.50    2.09
 -10  -1 -10   27.36    2.08
 -10   1 -10   30.33    2.08
  10  -1  10   29.97    2.08
 -10  -1 -10   29.03    1.91
  10  -1  11   -0.70    1.18
  10   1  11    1.17    1.27
 -10   1 -11    1.58    1.17
 -10  -1 -11    0.81    0.99
  10   1  11    2.59    1.22
  10  -1  11    1.15    1.12
 -10   1 -11    0.32    1.21
 -10  -1 -11    1.09    1.17
  10   1  12  159.00    5.51
 -10  -1 -12  144.04    4.96
  10  -1  12  163.77    5.52
 -10   1 -12  157.32    5.38
 -10  -1 -12  149.43    5.24
  10   1  12  161.07    5.61
 -10   1 -12  157.25    5.37
 -10  -1 -12  151.27    5.33
 -10  -1 -13    4.60    1.00
  10  -1  13    5.93    1.05
  10   1  13    4.81    1.11
  10   1  13    2.65    1.01
 -10   1 -13    3.97    1.05
 -10  -1 -13    3.07    0.95
 -10  -1 -14    0.46    0.68
  10  -1  14   -0.13    0.72
  10   1  14    0.05    0.79
  10   1  14    0.86    0.62
 -10   1 -14    1.10    0.80
 -10  -1 -14   -0.35    0.71
  10  -2 -15  122.81    3.96
  10  -2 -15  120.20    4.01
  10  -2 -14   39.85    1.97
  10  -2 -14   34.67    1.64
  10  -2 -14   42.54    2.06
 -10   2  14   39.35    1.91
  10  -2 -13   95.11    3.67
  10  -2 -13   90.19    3.40
  10  -2 -13  102.20    3.83
 -10   2  13  101.64    3.72
  10  -2 -12    7.14    1.25
  10  -2 -12    5.16    0.86
 -10   2  12    4.53    1.04
  10   2 -11    0.63    0.71
  10  -2 -11    0.26    0.72
 -10   2  11    1.70    0.94
 -10   2  11    1.63    0.84
  10  -2 -10   15.45    1.27
  10   2 -10   16.60    1.28
 -10   2  10   18.53    1.52
 -10   2  10   16.48    1.37
 -10   2   9    3.72    1.05
 -10   2   9    3.96    1.07
  10  -2  -9    4.95    1.19
  10  -2  -9    3.71    0.86
  10   2  -9    4.57    0.89
  10  -2  -9    4.68    1.29
  10   2  -9    4.30    1.08
  10   2  -8    5.19    1.15
 -10   2   8    7.80    1.14
 -10   2   8    7.40    1.18
  10  -2  -8    6.63    1.01
  10  -2  -8    4.88    0.91
  10   2  -8    6.77    0.93
  10  -2  -8    5.86    1.29
  10  -2  -8    7.76    1.33
  10   2  -7  217.71    7.39
 -10   2   7  241.76    7.52
 -10   2   7  242.41    7.62
  10  -2  -7  222.41    7.33
  10  -2  -7  221.91    7.22
  10   2  -7  226.54    7.21
  10  -2  -7  228.83    7.59
  10  -2  -7  222.28    7.66
  10   2  -6   54.69    2.63
 -10   2   6   60.00    2.72
 -10   2   6   62.87    2.79
  10  -2  -6   57.49    2.63
  10  -2  -6   57.45    2.46
  10   2  -6   56.64    2.43
  10  -2  -6   58.23    2.79
  10  -2  -6   56.77    2.87
  10   2  -5  191.20    6.38
 -10   2   5  185.01    6.38
 -10   2   5  191.62    6.46
  10  -2  -5  199.57    6.39
  10  -2  -5  182.36    6.11
  10   2  -5  192.20    6.16
  10  -2  -5  197.63    6.50
  10  -2  -5  185.10    6.60
  10   2  -4   37.15    2.10
  10  -2  -4   38.13    2.07
 -10   2   4   36.19    2.05
 -10   2   4   38.00    2.15
  10  -2  -4   36.36    1.82
  10   2  -4   37.00    1.82
  10  -2  -4   37.34    2.09
  10  -2  -4   39.67    2.32
  10   2  -3    0.42    1.07
  10  -2  -3    0.49    0.96
 -10   2   3    0.24    0.91
  10  -2  -3   -0.42    0.66
  10   2  -3   -0.23    0.62
 -10   2   3   -0.19    1.11
  10  -2  -3   -0.13    0.94
  10  -2  -3   -0.69    1.21
  10   2  -2   48.29    2.50
  10  -2  -2   46.13    2.37
 -10   2   2   53.16    2.46
 -10   2   2   51.08    2.48
 -10   2   1  101.01    3.65
 -10  -2   1   98.27    3.62
 -10   2   1   90.71    3.78
 -10   2   1  102.20    3.83
  10  -2  -1  103.91    3.82
 -10   2   1  102.60    3.70
  10   2  -1   86.63    3.49
  10  -2  -1   95.63    3.76
  10  -2  -1   95.00    4.09
 -10   2   0    7.25    1.14
 -10  -2   0    6.79    1.06
 -10   2   0    5.89    1.19
 -10   2   0    7.35    1.13
  10  -2   0    6.69    1.13
 -10   2   0    6.48    1.24
  10  -2   0    5.86    1.07
  10   2   0    7.60    1.09
  10  -2   0    8.06    1.43
 -10   2  -1   49.10    2.25
 -10  -2  -1   45.42    2.20
 -10   2  -1   43.56    2.33
  10  -2   1   50.30    2.38
  10   2   1   49.33    2.41
  10  -2   1   48.82    2.38
  10  -2   1   44.75    2.63
 -10   2  -2    2.32    1.02
 -10  -2  -2    2.85    0.98
 -10   2  -2    2.54    1.15
  10  -2   2    3.15    1.01
 -10   2  -2    3.39    1.10
  10   2   2    3.07    1.13
  10  -2   2    3.13    1.02
  10  -2   2    1.64    0.96
  10  -2   2    2.68    1.32
 -10   2  -3  266.83    8.23
 -10  -2  -3  251.41    8.14
  10  -2   3  274.57    8.40
  10  -2   3  257.91    8.37
  10  -2   3  258.32    8.42
  10   2   3  277.19    8.61
  10  -2   3  275.24    8.83
 -10   2  -4   12.61    1.31
 -10  -2  -4   13.47    1.37
  10  -2   4   13.81    1.37
  10   2   4   16.32    1.64
  10  -2   4   13.15    1.69
 -10   2  -4   11.61    1.56
 -10   2  -5    5.67    1.18
 -10  -2  -5    3.81    1.12
 -10   2  -5    5.08    1.37
  10  -2   5    4.62    1.07
  10   2   5    4.43    1.34
  10  -2   5    4.88    1.27
  10  -2   5    4.17    1.42
  10   2   6  520.84   15.80
  10  -2   6  520.60   15.91
 -10   2  -6  515.83   15.64
  10  -2   6  526.05   15.61
  10   2   6  502.50   15.81
 -10   2  -6  528.90   15.40
 -10  -2  -6  497.97   15.31
  10  -2   7   33.81    2.18
  10  -2   7   36.80    2.44
 -10   2  -7   34.09    2.03
 -10  -2  -7   37.84    2.06
  10  -2   7   33.36    1.72
 -10  -2  -8    3.77    1.14
 -10   2  -8    6.66    1.25
  10  -2   8    5.39    1.30
  10  -2   8    6.93    1.43
  10   2   8    5.19    1.10
  10   2   9    1.59    1.36
  10  -2   9    2.58    1.26
  10   2   9    1.50    1.33
  10  -2   9    3.24    1.18
 -10   2  -9    1.93    1.07
 -10  -2  -9    1.03    0.97
 -10  -2 -10   59.29    2.65
 -10  -2 -10   65.35    2.92
 -10   2 -10   65.53    2.86
  10  -2  10   66.40    2.95
  10  -2  10   54.57    2.86
  10   2  10   68.78    3.15
  10   2  10   70.64    3.23
  10  -2  11   30.48    1.92
 -10   2 -11   30.69    1.86
  10   2  11   34.28    2.16
  10   2  11   35.06    2.04
 -10   2 -12   13.91    1.25
 -10  -2 -12   12.57    1.31
  10   2  12   14.88    1.32
  10   2  12   13.01    1.43
  10  -2  12   14.12    1.28
  10  -2  13    0.45    0.68
  10   2  13    1.07    0.83
 -10   2 -13    0.74    0.70
  10  -3 -13   21.65    1.38
 -10   3  13   20.76    1.27
  10  -3 -12  191.85    6.15
 -10   3  12  180.34    5.85
 -10   3  12  186.84    6.09
  10  -3 -11   62.80    2.80
 -10   3  11   59.28    2.59
 -10   3  11   66.50    2.81
  10  -3 -10   36.69    2.14
  10  -3 -10   35.11    2.10
 -10   3  10   35.92    1.97
 -10   3  10   30.63    1.94
  10  -3  -9   49.57    2.50
  10  -3  -9   51.36    2.64
 -10   3   9   48.39    2.43
 -10   3   9   47.25    2.50
  10  -3  -8    3.60    0.88
  10  -3  -8    4.89    1.20
  10  -3  -8    4.00    1.24
 -10   3   8    5.09    1.21
 -10   3   8    2.92    1.09
  10  -3  -7   45.12    2.25
  10  -3  -7   47.44    2.46
  10  -3  -7   45.28    2.62
 -10   3   7   43.54    2.37
  10  -3  -6   76.22    3.14
  10   3  -6   66.77    2.98
  10  -3  -6   77.13    3.27
  10  -3  -6   73.04    3.45
 -10   3   6   75.44    3.27
  10  -3  -5    6.52    1.20
  10   3  -5    7.85    1.23
  10  -3  -5    5.87    1.20
 -10   3   5    7.63    1.38
  10  -3  -4   19.19    1.59
  10   3  -4   18.11    1.65
 -10   3   4   22.24    1.62
  10  -3  -4   17.73    1.58
 -10   3   4   18.36    1.68
  10   3  -3   24.49    1.90
 -10   3   3   26.04    1.75
 -10   3   3   22.82    1.84
  10  -3  -3   23.51    1.67
  10  -3  -3   23.94    2.13
  10   3  -2    2.82    1.28
 -10   3   2    2.68    1.01
  10  -3  -2    2.39    1.14
 -10   3   2    1.58    1.19
  10  -3  -2    2.93    0.97
  10  -3  -2    2.06    1.43
 -10   3   2    2.94    1.30
  10  -3  -1   30.64    1.99
 -10   3   1   29.45    1.81
 -10   3   1   28.12    1.94
 -10   3   1   27.40    2.01
  10  -3  -1   27.50    1.74
 -10   3   1   28.51    1.72
  10  -3  -1   31.23    2.34
 -10   3   0   18.35    1.47
  10  -3   0   13.36    1.52
 -10   3   0   17.27    1.60
  10   3   0   17.12    1.46
  10  -3   0   14.81    1.32
  10  -3   0   14.90    1.81
 -10   3   0   16.34    1.40
 -10   3   0   15.27    1.65
  10  -3   1   77.44    3.26
 -10   3  -1   76.92    3.15
 -10   3  -1   72.47    3.35
 -10   3  -1   75.46    3.21
  10   3   1   76.95    3.32
 -10   3  -1   75.60    3.01
  10  -3   1   74.75    3.61
  10   3   1   70.18    3.07
  10   3   2    2.17    1.45
 -10   3  -2    4.29    1.07
  10  -3   2    5.80    1.14
 -10   3  -2    2.87    1.25
 -10   3  -2    4.10    1.02
 -10   3  -2    3.94    1.20
  10   3   2    2.33    1.19
  10   3   2    3.91    1.08
  10  -3   2    3.67    1.47
  10   3   3   68.54    3.17
  10  -3   3   60.82    2.88
 -10   3  -3   68.44    2.88
 -10   3  -3   62.63    2.89
  10   3   3   66.95    3.19
  10   3   3   63.63    2.96
 -10   3  -3   62.63    2.66
  10  -3   3   64.65    3.29
  10   3   4    7.43    1.46
  10  -3   4   10.07    1.23
 -10   3  -4    8.57    1.11
 -10   3  -4    8.53    1.31
  10   3   4    8.56    1.52
  10   3   4   10.60    1.39
  10  -3   4    7.83    1.48
  10   3   5   48.95    2.59
  10  -3   5   50.79    2.39
 -10   3  -5   44.70    2.37
 -10   3  -5   44.68    2.15
  10  -3   5   50.72    2.54
  10   3   5   49.62    2.78
  10   3   5   48.03    2.54
  10  -3   5   50.41    2.73
  10  -3   6    3.09    0.89
  10   3   6    4.49    1.17
 -10   3  -6    3.14    1.20
 -10   3  -6    4.31    0.94
 -10   3  -6    6.90    1.18
  10   3   6    4.36    1.37
  10  -3   6    3.71    1.19
  10   3   6    5.75    1.25
  10   3   7   59.41    2.80
 -10   3  -7   65.64    2.89
  10  -3   7   58.58    2.79
 -10   3  -7   62.46    2.71
 -10   3  -7   59.39    2.49
  10   3   7   66.68    3.19
  10   3   7   64.28    2.97
  10  -3   7   62.39    2.97
 -10   3  -8  292.73    9.21
  10  -3   8  316.63    9.40
 -10   3  -8  282.31    8.96
  10   3   8  291.51    9.25
 -10  -3  -8  300.55    9.42
  10   3   8  328.44    9.56
 -10  -3  -9  180.67    6.32
 -10  -3  -9  198.47    6.58
 -10   3  -9  188.64    6.19
  10  -3   9  205.68    6.39
  10  -3  10   49.42    2.19
  10   3  10   49.03    2.40
 -10  -3 -10   42.07    2.56
 -10  -3 -10   42.73    2.15
 -10  -3 -10   49.19    2.29
 -10  -3 -11   -0.29    0.68
  10   3  11    1.06    0.82
  10  -3  11   -0.62    0.67
 -10  -3 -11    1.11    0.97
  10  -4 -10    0.58    0.55
 -10   4  10    1.07    0.60
 -10   4  10    1.09    0.59
 -10   4   9   57.76    2.36
 -10   4   9   57.20    2.30
  10  -4  -9   58.97    2.52
  10  -4  -9   54.09    2.29
 -10   4   8   21.73    1.39
 -10   4   8   20.94    1.32
  10  -4  -8   21.67    1.56
  10  -4  -8   18.13    1.24
  10  -4  -7  105.81    3.85
 -10   4   7  113.98    3.92
 -10   4   7  118.04    4.09
 -10   4   6    4.52    0.95
  10  -4  -6    4.79    0.83
 -10   4   6    5.46    1.09
  10  -4  -6    6.81    0.97
 -10   4   5   84.33    3.26
 -10   4   5   94.85    3.54
  10  -4  -5   86.42    3.36
 -10   4   5   82.53    3.24
  10  -4  -5   89.07    3.72
 -10   4   4    2.11    1.07
 -10   4   4    1.73    0.97
 -10   4   4    2.04    0.90
  10  -4  -4    1.22    0.91
  10  -4  -4    2.70    1.21
 -10   4   3   12.89    1.23
 -10   4   3   13.56    1.29
  10  -4  -3   14.60    1.65
 -10   4   3   14.89    1.42
 -10   4   2    3.45    1.16
 -10   4   2    5.14    1.06
  10   4  -2    4.14    1.21
  10  -4  -2    3.74    1.06
  10  -4  -2    4.33    1.30
 -10   4   2    4.99    0.98
 -10   4   1  221.20    7.13
 -10   4   1  225.64    7.14
  10  -4  -1  229.67    7.72
  10  -4  -1  231.98    7.40
  10   4  -1  228.37    7.56
 -10   4   0  213.45    7.00
 -10   4   0  223.99    7.02
  10  -4   0  227.00    7.57
  10  -4   0  229.68    7.29
 -10   4  -1   69.75    3.01
  10  -4   1   69.30    3.18
 -10   4  -1   66.56    2.73
  10  -4   1   68.29    2.94
 -10   4  -2  179.84    6.19
  10  -4   2  174.28    6.33
 -10   4  -2  186.32    5.93
  10   4   2  190.65    6.38
  10  -4   2  193.74    6.20
 -10   4  -3  157.39    5.27
  10   4   3  157.09    5.42
  10  -4   3  153.93    5.20
 -10   4  -3  150.66    4.96
  10  -4   3  142.74    5.34
 -10   4  -4   22.10    1.60
 -10   4  -4   25.33    1.42
  10  -4   4   25.07    1.63
  10  -4   4   26.81    1.52
 -10   4  -5   20.20    1.52
  10  -4   5   24.91    1.56
 -10  -4  -5   24.91    1.77
  10   4   5   25.37    1.64
  10  -4   5   23.53    1.36
  10   4   5   26.81    1.69
 -10   4  -5   26.36    1.37
  10  -4   6   64.03    2.47
 -10  -4  -6   59.22    2.67
  10   4   6   61.47    2.61
 -10   4  -6   60.96    2.20
  10  -4   7   99.94    3.38
  10   4   7   97.97    3.56
 -10  -4  -7   99.48    3.63
 -10   4  -7   94.93    3.12
  10  -4   8    0.33    0.59
 -10  -4  -8    1.62    0.75
  11   0 -16    0.15    0.59
  11   0 -15  108.65    3.84
  11   0 -14    0.95    0.83
  11   0 -13   15.12    1.35
  11   0 -13   13.61    1.45
  11   0 -12    0.33    0.93
  11   0 -11   20.48    1.59
  11   0 -11   27.34    1.82
  11   0 -10    0.39    0.86
  11   0 -10    0.07    0.97
  11   0 -10    0.05    0.81
  11   0  -9    8.95    1.16
  11   0  -9    7.50    1.22
  11   0  -9    8.31    1.05
  11   0  -8   -0.04    0.67
  11   0  -8   -0.45    0.98
  11   0  -8   -0.06    0.85
  11   0  -7    1.70    0.80
  11   0  -7    0.61    0.87
  11   0  -7    1.25    0.94
  11   0  -6   -0.14    0.82
 -11   0   6   -0.42    0.81
  11   0  -6    0.06    0.81
  11   0  -6   -0.06    0.96
  11   0  -5  107.87    4.11
 -11   0   5  113.25    3.94
  11   0  -5  117.67    4.18
  11   0  -5  113.97    4.17
  11   0  -5  114.33    4.03
  11   0  -4    0.68    0.83
  11   0  -4   -0.42    0.86
  11   0  -4   -0.54    0.88
 -11   0   4   -0.26    0.74
  11   0  -4   -0.77    0.87
  11   0  -4    0.70    0.99
  11   0  -3 1488.32   42.37
  11   0  -3 1447.75   42.48
 -11   0   3 1509.03   42.19
  11   0  -3 1544.19   42.29
  11   0  -3 1457.90   42.45
  11   0  -3 1499.02   42.34
  11   0  -2   -0.27    0.78
 -11   0   2    0.17    0.69
  11   0  -2    0.29    0.90
 -11   0   2    0.78    0.79
  11   0  -2   -0.38    0.92
  11   0  -2    0.94    0.99
  11   0  -1    2.27    0.97
  11   0  -1    2.38    0.87
 -11   0   1    1.91    0.70
 -11   0   1    1.95    0.75
 -11   0   1    1.83    0.78
  11   0  -1    1.78    0.71
  11   0  -1    3.36    1.03
  11   0   0    0.92    0.93
 -11   0   0    0.09    0.68
 -11   0   0   -0.33    0.80
  11   0   0    0.67    0.83
 -11   0   0   -0.09    0.77
  11   0   0    0.24    0.72
  11   0   0    0.07    1.02
 -11   0  -1  141.63    4.89
 -11   0  -1  140.04    4.60
 -11   0  -1  136.99    4.67
 -11   0  -1  140.07    4.79
  11   0   1  135.88    4.68
  11   0   1  130.66    4.69
  11   0   1  134.30    4.93
  11   0   1  140.22    4.75
  11   0   2    0.51    0.87
 -11   0  -2    1.07    1.16
 -11   0  -2   -0.50    0.72
 -11   0  -2    0.33    0.87
  11   0   2    0.74    0.89
 -11   0  -2   -0.44    0.81
  11   0   2    0.20    0.98
  11   0   2    0.60    0.84
  11   0   2    0.69    1.13
 -11   0  -3  351.44   10.59
 -11   0  -3  363.11   10.70
 -11   0  -3  360.33   10.85
  11   0   3  337.32   10.73
  11   0   3  363.24   10.70
  11   0   3  345.17   10.64
 -11   0  -3  335.49   10.80
  11   0   4   -1.36    1.34
 -11   0  -4   -0.05    0.97
  11   0   4    0.52    0.91
  11   0   4    0.75    1.02
 -11   0  -4   -0.70    1.25
  11   0   5    7.48    1.58
 -11   0  -5    8.16    1.23
  11   0   5    6.35    1.08
  11   0   5    7.02    1.28
 -11   0  -5    7.42    1.45
 -11   0  -6   -0.59    1.03
  11   0   6   -0.05    0.88
  11   0   6    1.49    1.52
 -11   0  -6   -0.96    1.35
  11   0   7   40.01    2.72
 -11   0  -7   42.15    2.48
 -11   0  -7   36.86    2.18
  11   0   8    0.19    1.48
  11   0   8    0.08    1.28
 -11   0  -8   -0.43    1.45
 -11   0  -8   -0.83    1.12
  11   0   9   70.97    3.61
 -11   0  -9   67.60    3.28
  11   0   9   72.32    3.38
 -11   0  -9   69.46    3.14
  11   0  10   -0.09    1.30
  11   0  10   -0.54    1.22
 -11   0 -10    0.34    1.36
 -11   0 -10    0.57    1.11
  11   0  11   10.07    1.42
 -11   0 -11    7.98    1.42
 -11   0 -11    9.45    1.35
  11   0  12   -0.48    0.98
  11   0  12   -0.33    1.03
 -11   0 -12    0.44    1.03
 -11   0 -12    1.06    0.95
 -11   0 -13  113.38    4.00
  11   0  13  119.16    4.18
  11   0  13  106.63    3.90
  11   0  14   -0.65    0.71
 -11   0 -14   -0.08    0.57
 -11   0 -14    1.24    0.67
  11  -1 -16   27.41    1.30
  11   1 -16   27.43    1.30
  11   1 -15   12.68    1.02
  11  -1 -15   12.96    1.02
  11   1 -14    5.44    0.91
  11  -1 -14    5.00    0.88
  11  -1 -13    8.16    1.14
  11   1 -13    8.27    1.10
  11  -1 -13   10.18    1.11
  11  -1 -13    9.19    1.14
  11  -1 -12   19.88    1.53
  11  -1 -12   17.67    1.52
  11   1 -12   21.03    1.54
  11  -1 -12   16.45    1.39
  11  -1 -11   20.07    1.60
 -11   1  11   18.48    1.39
  11  -1 -11   20.14    1.67
  11   1 -11   23.17    1.64
  11  -1 -11   19.93    1.54
  11   1 -10    3.98    1.17
  11  -1 -10    1.62    1.06
 -11   1  10    3.08    0.83
  11  -1 -10    3.25    1.11
  11   1 -10    2.35    1.00
  11  -1 -10    3.35    1.01
  11   1  -9    2.57    1.20
 -11   1   9    2.55    0.80
  11  -1  -9    2.55    1.08
  11  -1  -9    0.59    1.12
  11   1  -9    4.20    1.01
  11  -1  -9    2.66    0.96
  11   1  -8    2.35    0.98
  11  -1  -8    2.19    0.97
  11  -1  -8    0.97    0.91
 -11   1   8    1.69    0.75
  11  -1  -8    1.47    0.77
  11  -1  -8    1.72    1.05
  11   1  -8    2.29    0.79
  11  -1  -8    2.15    1.14
  11   1  -8    1.58    1.11
  11  -1  -7   48.79    2.50
 -11   1   7   51.76    2.31
  11  -1  -7   50.33    2.43
  11   1  -7   49.48    2.40
  11  -1  -7   53.68    2.49
  11   1  -7   46.60    2.26
  11   1  -7   50.48    2.53
 -11   1   6    1.03    0.71
  11  -1  -6    3.18    1.08
  11  -1  -6    0.61    0.83
  11   1  -6    1.08    0.86
  11   1  -6    1.10    0.82
  11   1  -6    0.66    1.07
  11  -1  -5  229.03    7.52
  11  -1  -5  230.64    7.44
  11   1  -5  237.37    7.45
 -11   1   5  240.52    7.32
 -11   1   5  231.37    7.44
  11   1  -5  221.48    7.35
  11  -1  -5  221.05    7.59
  11  -1  -4   73.03    3.23
 -11   1   4   83.98    3.11
 -11   1   4   80.10    3.21
  11  -1  -4   78.10    3.17
  11   1  -4   78.62    3.15
  11   1  -4   78.84    3.14
  11  -1  -4   82.29    3.35
  11  -1  -4   78.36    3.38
  11   1  -3  298.77    9.10
  11  -1  -3  291.09    9.17
 -11   1   3  299.88    8.98
 -11   1   3  300.41    9.07
  11  -1  -3  293.95    9.06
  11   1  -3  299.79    9.06
  11  -1  -3  276.83    8.77
  11   1  -3  287.15    9.07
  11  -1  -3  304.43    9.26
  11   1  -3  259.13    9.01
  11  -1  -3  293.71    9.33
  11   1  -2   76.69    3.29
  11  -1  -2   77.61    3.45
 -11   1   2   88.13    3.18
 -11   1   2   82.15    3.20
  11  -1  -2   79.75    3.18
  11   1  -2   81.70    3.17
  11  -1  -2   79.87    3.03
  11   1  -2   77.28    3.23
  11  -1  -2   80.84    3.34
  11   1  -2   79.67    3.27
  11  -1  -1   89.42    3.37
  11   1  -1   96.35    3.58
 -11   1   1   93.78    3.40
  11  -1  -1   89.31    3.53
 -11   1   1   93.87    3.48
 -11   1   1   90.81    3.44
  11  -1  -1   92.98    3.35
  11   1  -1   82.79    3.26
  11   1  -1   87.02    3.53
  11  -1  -1   89.33    3.58
  11   1  -1   88.06    3.63
  11  -1  -1   85.22    3.72
  11  -1   0  329.88   10.06
  11   1   0  330.37   10.26
 -11   1   0  341.21   10.15
  11  -1   0  335.41   10.29
 -11   1   0  332.61   10.24
 -11   1   0  344.95   10.22
 -11   1   0  337.80   10.28
 -11  -1   0  334.23   10.29
  11  -1   0  323.81   10.08
  11   1   0  327.44   10.16
  11  -1   0  334.95   10.36
  11   1   0  315.52   10.47
  11  -1   1  718.89   20.69
  11   1   1  735.55   20.97
  11  -1   1  724.52   20.98
 -11   1  -1  717.29   20.79
 -11   1  -1  666.45   20.97
 -11   1  -1  721.43   20.86
 -11   1  -1  738.66   20.95
 -11  -1  -1  719.90   20.94
  11  -1   1  703.08   20.80
  11   1   1  728.73   20.94
  11  -1   1  742.21   21.09
  11   1   1  682.93   21.25
  11  -1   2   11.88    1.11
 -11   1  -2   13.82    1.45
 -11  -1  -2   12.41    1.45
 -11   1  -2   14.21    1.38
 -11   1  -2   12.48    1.22
 -11   1  -2   12.75    1.34
  11   1   2   14.00    1.35
  11  -1   2   12.71    1.37
  11  -1   2   13.48    1.26
  11   1   2   14.49    1.64
  11  -1   2   12.01    1.65
 -11   1  -3  511.10   15.17
 -11  -1  -3  504.49   15.18
 -11   1  -3  493.79   15.02
 -11   1  -3  507.21   15.13
 -11   1  -3  506.15   15.24
  11   1   3  520.49   15.28
  11  -1   3  498.51   15.10
  11  -1   3  508.64   15.33
  11   1   3  521.61   15.58
  11  -1   3  506.12   15.65
 -11   1  -4    5.81    1.38
 -11  -1  -4    4.86    1.36
 -11   1  -4    4.40    1.07
 -11   1  -4    3.31    1.13
  11  -1   4    4.44    1.09
 -11   1  -4    3.53    1.18
 -11  -1  -4    4.79    0.94
  11   1   4    4.40    1.26
  11  -1   4    3.89    1.10
  11   1   4    6.25    1.46
  11  -1   4    4.82    1.45
  11  -1   5    3.75    1.46
 -11   1  -5    2.70    1.24
  11  -1   5    4.23    1.02
 -11   1  -5    3.10    1.22
 -11  -1  -5    1.90    0.89
  11   1   5    3.36    1.21
 -11   1  -5    4.55    1.30
 -11  -1  -5    3.04    1.30
 -11   1  -6   95.03    3.61
 -11  -1  -6   86.86    3.34
  11   1   6   89.81    3.78
  11  -1   6   84.38    3.25
  11  -1   6   84.88    3.99
 -11   1  -6   81.86    3.54
 -11  -1  -6   84.43    3.59
 -11   1  -7  148.84    5.45
 -11  -1  -7  156.36    5.34
  11  -1   7  159.33    5.66
  11  -1   7  151.07    5.15
 -11   1  -7  154.75    5.55
 -11  -1  -7  154.28    5.56
  11   1   7  158.76    6.05
  11  -1   7  157.30    5.97
 -11   1  -8   11.09    1.57
 -11  -1  -8   10.44    1.61
  11  -1   8   10.44    1.52
  11   1   8    9.08    1.77
  11  -1   8   11.76    1.74
 -11   1  -8   12.21    1.53
 -11  -1  -8   10.48    1.29
 -11   1  -9    0.07    1.27
 -11  -1  -9   -0.68    1.28
  11   1   9    1.06    1.31
  11  -1   9    0.75    1.22
  11  -1   9    1.70    1.27
 -11   1  -9    0.77    1.18
 -11  -1  -9    0.98    0.99
 -11   1 -10    5.53    1.32
 -11  -1 -10    7.72    1.41
  11   1  10   10.13    1.49
  11  -1  10    8.49    1.38
  11  -1  10    8.28    1.46
  11   1  10    9.89    1.55
 -11   1 -10    6.94    1.31
 -11  -1 -10    7.85    1.17
 -11   1 -11    4.88    1.22
 -11  -1 -11    3.74    1.16
  11   1  11    3.86    1.27
  11  -1  11    3.46    1.20
  11  -1  11    5.08    1.23
  11   1  11    5.63    1.28
 -11   1 -11    5.14    1.18
 -11  -1 -11    2.62    0.92
 -11   1 -12   16.33    1.40
  11   1  12   17.10    1.53
  11   1  12   16.59    1.41
 -11   1 -12   16.05    1.40
  11  -1  12   17.55    1.45
 -11  -1 -12   12.13    1.20
 -11  -1 -13    3.85    0.82
  11  -1  13    3.84    0.90
  11   1  13    3.72    0.99
  11   1  13    2.50    0.78
 -11   1 -13    2.13    0.85
 -11  -1 -13    3.39    0.71
 -11   2  15    0.16    0.62
  11  -2 -14  174.61    5.47
 -11   2  14  158.17    5.21
  11  -2 -13   10.29    1.18
  11  -2 -13    7.55    0.79
  11  -2 -13    8.53    1.10
 -11   2  13    7.42    0.94
  11  -2 -12    0.17    0.97
  11  -2 -12    0.70    0.64
  11  -2 -12    0.65    1.01
 -11   2  12    0.29    0.77
  11  -2 -11   46.66    2.39
  11  -2 -11   45.92    2.10
 -11   2  11   47.82    2.32
  11  -2 -10    4.77    1.24
  11  -2 -10    4.30    0.87
  11   2 -10    6.18    0.93
 -11   2  10    4.87    1.05
 -11   2   9   78.54    3.17
 -11   2   9   86.27    3.39
  11  -2  -9   76.23    3.37
  11  -2  -9   81.55    3.13
  11   2  -9   78.35    3.08
  11  -2  -9   79.88    3.46
  11   2  -9   72.36    3.23
  11   2  -8  480.92   14.45
 -11   2   8  484.73   14.45
 -11   2   8  496.45   14.59
  11  -2  -8  449.97   14.28
  11  -2  -8  469.84   14.27
  11   2  -8  479.57   14.25
  11  -2  -8  491.47   14.69
  11  -2  -8  506.34   14.75
  11   2  -7   18.45    1.63
 -11   2   7   18.44    1.50
 -11   2   7   17.54    1.52
  11  -2  -7   16.73    1.44
  11  -2  -7   16.53    1.30
  11   2  -7   18.97    1.33
  11  -2  -7   17.84    1.70
  11  -2  -7   19.47    1.74
  11   2  -6  162.25    5.72
 -11   2   6  158.49    5.66
  11  -2  -6  167.59    5.70
  11  -2  -6  159.59    5.47
  11   2  -6  165.04    5.47
  11  -2  -6  163.80    5.80
  11  -2  -6  172.74    6.00
  11   2  -5  118.65    4.44
  11  -2  -5  125.58    4.47
 -11   2   5  114.66    4.37
 -11   2   5  113.24    4.44
  11  -2  -5  113.35    4.14
  11   2  -5  111.66    4.11
  11  -2  -5  123.05    4.53
  11  -2  -5  119.67    4.66
  11   2  -4   12.13    1.50
  11  -2  -4   11.25    1.33
 -11   2   4    9.09    1.24
  11  -2  -4   10.93    1.05
  11   2  -4    8.94    1.03
 -11   2   4   11.14    1.47
  11  -2  -4   11.77    1.06
  11  -2  -4   12.91    1.44
  11  -2  -4    9.94    1.55
  11   2  -3  137.07    5.08
  11  -2  -3  144.09    5.11
 -11   2   3  140.92    5.00
 -11   2   3  138.59    5.05
  11  -2  -3  138.49    4.79
  11  -2  -3  141.74    5.09
  11  -2  -3  142.04    5.36
 -11   2   2  345.44   11.07
 -11   2   2  362.70   11.15
 -11   2   2  365.52   10.99
 -11  -2   2  352.74   10.95
  11  -2  -2  367.04   10.94
  11  -2  -2  361.46   11.19
 -11   2   2  359.69   11.04
 -11   2   1    3.87    1.10
  11  -2  -1    2.71    1.14
 -11   2   1    2.77    1.11
 -11   2   1    4.18    1.13
 -11  -2   1    2.34    1.03
 -11   2   1    4.58    1.30
  11  -2  -1    2.92    1.00
  11  -2  -1    3.50    0.95
  11  -2  -1    3.54    0.88
 -11   2   0    3.52    1.09
 -11  -2   0    2.49    1.03
 -11   2   0    3.02    1.11
 -11   2   0    2.66    1.08
  11  -2   0    3.49    1.16
 -11   2   0    8.47    1.35
  11  -2   0    3.25    1.08
  11   2   0    8.18    1.12
  11  -2   0    1.59    0.92
  11  -2   0    1.41    1.35
 -11   2  -1    3.09    1.10
 -11  -2  -1    1.84    1.00
 -11   2  -1    1.28    1.15
 -11   2  -1    2.01    1.09
  11  -2   1    2.31    1.08
 -11   2  -1    3.89    1.23
  11   2   1    2.77    1.04
  11  -2   1    1.02    0.97
  11  -2   1    2.82    1.00
  11  -2   1    1.62    1.35
 -11  -2  -2   13.56    1.38
 -11   2  -2   18.54    1.52
 -11   2  -2   13.80    1.64
  11  -2   2   20.11    1.63
 -11   2  -2   14.59    1.43
 -11   2  -2   16.85    1.62
  11   2   2   17.09    1.60
  11  -2   2   14.86    1.49
  11  -2   2   17.08    1.53
  11  -2   2   14.30    1.81
 -11   2  -3    1.05    1.03
 -11  -2  -3    1.29    0.99
 -11   2  -3    1.85    1.27
  11  -2   3    0.74    1.07
 -11   2  -3   -0.06    1.02
 -11   2  -3    2.18    1.19
  11   2   3    1.48    1.16
  11  -2   3    1.34    0.97
  11  -2   3    1.80    1.07
  11  -2   3    0.64    1.35
 -11   2  -4  125.26    4.41
 -11  -2  -4  122.77    4.36
  11  -2   4  128.03    4.58
 -11   2  -4  122.56    4.46
  11   2   4  115.88    4.68
  11  -2   4  123.28    5.01
 -11   2  -4  117.85    4.50
  11   2   5  188.28    6.70
  11  -2   5  196.47    6.94
 -11   2  -5  179.72    6.37
 -11   2  -5  209.91    6.65
  11   2   5  184.20    6.67
 -11  -2  -5  184.64    6.28
 -11   2  -5  186.68    6.33
  11   2   6  156.19    5.73
  11  -2   6  157.81    5.84
 -11   2  -6  156.71    5.56
  11  -2   6  145.90    5.07
  11  -2   6  155.43    5.51
  11   2   6  151.17    5.67
 -11   2  -6  153.64    5.33
 -11  -2  -6  145.74    5.24
  11  -2   7  147.79    5.48
 -11   2  -7  141.27    5.20
  11  -2   7  148.59    5.22
 -11   2  -7  140.73    4.99
 -11  -2  -7  135.44    4.93
  11   2   7  146.43    5.42
  11  -2   7  133.66    4.68
  11  -2   8   26.68    1.91
  11   2   8   26.09    1.71
  11  -2   8   26.50    2.09
 -11   2  -8   26.00    1.76
 -11  -2  -8   23.12    1.66
  11  -2   9  112.65    4.23
  11  -2   9  106.05    4.38
  11   2   9  115.70    4.39
 -11  -2  -9  102.29    3.87
  11   2  10  113.63    4.27
  11   2  10  112.66    4.16
  11  -2  10  112.67    4.07
  11   2  11    0.19    1.02
  11  -2  11    0.11    0.84
  11   2  11    0.78    0.91
 -11   2 -11    0.69    0.87
 -11  -2 -12   44.37    2.17
  11  -2  12   45.93    2.16
 -11   2 -12   49.15    2.08
  11   2  12   50.92    2.17
  11   2  12   50.21    2.33
  11  -3 -13    3.95    0.74
 -11   3  13    4.32    0.73
  11  -3 -12  231.30    7.17
 -11   3  12  223.94    7.05
  11  -3 -11  251.40    8.24
 -11   3  11  267.49    8.00
 -11   3  11  266.43    8.20
  11  -3 -10   11.69    1.30
 -11   3  10   12.57    1.38
 -11   3  10   14.73    1.20
  11  -3  -9   26.40    1.79
  11  -3  -9   31.10    1.95
 -11   3   9   30.70    1.75
 -11   3   9   29.37    1.91
  11  -3  -8  276.95    9.00
  11  -3  -8  283.90    9.17
 -11   3   8  282.24    8.92
 -11   3   8  287.38    9.02
  11  -3  -7   85.66    3.43
  11  -3  -7   87.55    3.63
  11  -3  -7   88.54    3.82
 -11   3   7   91.00    3.58
  11  -3  -6   17.49    1.45
  11  -3  -6   17.18    1.55
  11  -3  -6   18.30    1.76
 -11   3   6   14.75    1.45
  11   3  -5   48.92    2.48
  11  -3  -5   50.25    2.51
 -11   3   5   51.44    2.50
  11  -3  -5   53.47    2.59
  11  -3  -5   49.86    2.80
 -11   3   5   51.55    2.57
 -11   3   4   23.98    1.77
  11  -3  -4   23.10    1.71
  11   3  -4   23.26    1.81
  11  -3  -4   22.56    1.72
 -11   3   4   24.85    1.72
 -11   3   3   -0.05    0.89
 -11   3   3   -0.35    1.10
  11  -3  -3   -0.07    0.92
  11   3  -3    0.30    1.10
 -11   3   3   -0.19    0.99
  11   3  -2    1.08    1.23
 -11   3   2    1.29    1.02
  11  -3  -2    1.52    1.14
 -11   3   2    0.56    0.88
 -11   3   2    1.47    1.12
  11  -3  -2    1.37    0.92
  11  -3  -2    2.83    1.44
  11   3  -1    0.47    1.25
 -11   3   1    0.06    1.00
  11  -3  -1   -0.07    1.07
 -11   3   1    0.18    0.86
  11  -3  -1    1.25    0.90
  11  -3  -1    0.64    1.34
 -11   3   1   -0.28    1.15
  11  -3   0  369.18   11.27
 -11   3   0  367.78   11.09
 -11   3   0  379.87   11.33
 -11   3   0  361.79   11.13
  11  -3   0  330.56   11.00
 -11   3   0  356.88   10.80
  11  -3   0  366.17   11.66
  11   3   1    2.75    1.31
 -11   3  -1    0.84    0.99
  11  -3   1    0.88    1.02
 -11   3  -1    0.65    1.15
 -11   3  -1    1.61    0.87
 -11   3  -1    1.74    1.12
  11  -3   1    1.59    0.82
  11  -3   1    2.00    1.03
  11  -3   1    0.09    1.40
  11   3   2    5.01    1.43
 -11   3  -2    2.99    1.08
  11  -3   2    3.99    1.10
 -11   3  -2    4.23    1.34
 -11   3  -2    3.69    0.91
 -11   3  -2    4.14    1.15
  11   3   2    4.03    1.24
  11  -3   2    3.48    1.14
  11  -3   2    6.04    1.51
  11   3   3   68.54    3.16
  11  -3   3   66.82    2.98
 -11   3  -3   63.85    2.88
  11   3   3   69.23    3.15
  11   3   3   64.03    2.90
  11  -3   3   67.29    3.31
 -11   3  -3   62.00    2.55
 -11   3  -3   67.50    3.12
 -11   3  -3   63.23    2.90
  11   3   4   43.44    2.44
  11  -3   4   43.69    2.28
 -11   3  -4   42.93    2.26
  11   3   4   47.06    2.57
  11   3   4   41.04    2.29
  11  -3   4   42.44    2.56
  11   3   5  244.29    8.09
  11  -3   5  254.59    7.96
  11  -3   5  249.34    8.05
 -11   3  -5  245.57    7.93
  11   3   5  255.96    8.32
  11   3   5  242.17    8.05
  11  -3   5  245.44    8.31
  11   3   6   22.14    1.65
  11  -3   6   25.46    1.75
 -11   3  -6   23.34    1.61
  11   3   6   21.08    1.85
  11   3   6   20.65    1.65
  11  -3   6   22.15    1.85
  11   3   7    1.00    0.92
 -11   3  -7   -0.59    0.94
 -11   3  -7    0.98    0.94
  11   3   7   -0.29    1.12
  11  -3   7    0.06    0.98
  11   3   7    0.49    0.99
  11  -3   7   -0.07    0.98
 -11   3  -8   65.63    2.62
  11  -3   8   68.00    2.77
 -11  -3  -8   60.07    2.71
 -11  -3  -8   60.60    2.89
  11   3   8   58.21    2.55
  11   3   8   67.97    2.99
 -11   3  -9   48.54    2.15
  11  -3   9   51.16    2.28
 -11  -3  -9   50.07    2.26
 -11  -3  -9   52.46    2.40
 -11  -3 -10    0.08    0.64
 -11  -3 -10    1.34    0.97
  11  -3  10    1.00    0.71
 -11   4   9   20.89    1.12
 -11   4   9   21.79    1.18
 -11   4   8   20.49    1.15
 -11   4   8   22.08    1.24
  11  -4  -8   19.47    1.38
  11  -4  -8   19.09    1.10
 -11   4   7   18.83    1.19
 -11   4   7   18.59    1.25
  11  -4  -7   17.74    1.11
  11  -4  -7   18.59    1.43
 -11   4   6    6.14    0.91
  11  -4  -6    7.10    0.92
 -11   4   6    6.57    1.00
 -11   4   5   43.75    2.12
 -11   4   5   44.06    1.98
  11  -4  -5   46.69    2.09
 -11   4   5   38.86    1.86
 -11   4   4    0.60    0.90
 -11   4   4    0.04    0.82
  11  -4  -4   -0.26    0.79
  11  -4  -4    0.35    1.07
 -11   4   4    0.35    0.77
 -11   4   3   28.37    1.78
 -11   4   3   30.45    1.63
  11  -4  -3   31.42    2.06
 -11   4   3   28.60    1.56
 -11   4   2   62.97    2.74
 -11   4   2   61.29    2.50
  11   4  -2   59.23    2.76
  11  -4  -2   55.24    2.60
 -11   4   2   61.72    2.40
  11  -4  -2   61.44    2.93
 -11   4   1  175.89    5.70
 -11   4   1  170.59    5.96
  11   4  -1  179.71    6.07
  11  -4  -1  177.10    5.91
 -11   4   1  177.32    5.61
  11  -4  -1  183.43    6.25
  11  -4  -1  175.35    5.77
 -11   4   0   21.88    1.39
  11  -4   0   22.02    1.47
 -11   4   0   21.72    1.34
  11  -4   0   20.15    1.76
  11  -4   0   23.76    1.59
  11  -4   1   95.51    3.67
  11  -4   1  105.68    3.79
 -11   4  -1  101.63    3.44
  11  -4   1   97.73    3.97
  11   4   2    6.68    1.18
  11  -4   2    6.41    1.00
 -11   4  -2    6.99    0.85
 -11   4  -2    6.78    1.08
  11  -4   2    7.24    1.07
  11  -4   2    5.85    1.14
 -11   4  -3   33.97    1.88
  11   4   3   37.82    2.02
  11  -4   3   36.22    1.83
 -11   4  -3   36.77    1.60
  11  -4   3   33.90    1.95
 -11   4  -4   36.64    1.90
  11  -4   5   30.37    1.58
 -11  -4  -5   28.90    1.77
  11  -4   6    2.31    0.68
 -11  -4  -6    1.99    0.86
  12   0 -15    0.28    0.60
  12   0 -14    4.84    0.87
  12   0 -13    1.10    1.00
  12   0 -13    1.13    0.84
  12   0 -12  434.21   13.49
  12   0 -12  458.78   13.51
  12   0 -11   -0.67    1.20
  12   0 -11    0.45    0.94
  12   0 -10    1.93    0.97
  12   0 -10    2.05    1.23
  12   0 -10    2.39    1.00
  12   0  -9    0.61    0.91
  12   0  -9   -0.67    1.02
  12   0  -8  127.25    4.70
  12   0  -8  127.38    4.70
  12   0  -7   -0.15    0.81
  12   0  -7    0.46    0.96
  12   0  -7   -0.13    0.93
  12   0  -7   -0.13    1.23
  12   0  -6    1.64    0.92
  12   0  -6    0.84    0.99
 -12   0   6    2.15    0.85
  12   0  -6    0.80    0.90
  12   0  -6    0.69    1.18
  12   0  -5   -0.11    0.95
  12   0  -5   -0.44    0.90
 -12   0   5   -0.14    0.79
  12   0  -5    0.40    0.92
  12   0  -5    1.04    1.15
  12   0  -4   -0.20    0.95
  12   0  -4    0.17    0.92
  12   0  -4    0.06    0.91
 -12   0   4   -0.23    0.79
  12   0  -4    0.86    0.93
  12   0  -4    0.78    1.09
  12   0  -3   -0.06    1.09
  12   0  -3   -0.61    0.92
 -12   0   3    0.56    0.77
  12   0  -3   -0.22    1.00
 -12   0   3   -0.23    0.81
  12   0  -3    0.94    1.02
  12   0  -3    1.88    1.09
 -12   0   2  749.51   21.66
 -12   0   2  766.62   21.69
  12   0  -2  754.51   21.91
  12   0  -2  738.18   21.90
  12   0  -2  747.76   21.82
 -12   0   1    0.42    0.73
 -12   0   1    1.18    0.84
  12   0  -1    1.80    0.80
  12   0  -1    0.70    1.06
 -12   0   0   63.58    2.91
 -12   0   0   58.48    2.46
 -12   0   0   61.23    2.52
 -12   0   0   57.05    2.54
  12   0   0   56.80    2.60
  12   0   0   58.27    2.57
  12   0   0   59.01    2.92
  12   0   0   60.92    2.67
  12   0   1    0.85    1.00
 -12   0  -1    0.32    1.28
 -12   0  -1   -0.14    0.75
 -12   0  -1   -0.06    0.88
  12   0   1    0.16    1.00
 -12   0  -1    0.35    0.89
  12   0   1   -0.22    1.08
  12   0   1    0.75    0.87
  12   0   1   -0.65    1.18
  12   0   2  185.79    6.12
 -12   0  -2  178.01    6.23
 -12   0  -2  184.66    5.99
 -12   0  -2  189.14    6.07
  12   0   2  184.33    6.16
  12   0   2  176.83    6.58
  12   0   2  185.36    6.45
  12   0   2  179.74    6.08
 -12   0  -3    1.04    0.97
 -12   0  -3    0.27    1.32
  12   0   3   -0.51    1.01
  12   0   3   -0.06    1.02
 -12   0  -4  236.87    7.42
  12   0   4  217.65    7.50
 -12   0  -4  228.03    7.58
  12   0   4  228.80    7.34
  12   0   5   -0.17    0.94
 -12   0  -5   -0.12    0.98
  12   0   5   -0.95    1.53
  12   0   5   -0.29    1.07
 -12   0  -5    1.32    1.38
 -12   0  -6   31.13    1.95
  12   0   6   31.15    2.12
  12   0   6   34.27    2.52
 -12   0  -6   26.70    2.11
 -12   0  -7    0.25    1.04
  12   0   7    0.10    1.49
 -12   0  -7    0.85    1.38
 -12   0  -8  130.26    4.80
  12   0   8  135.84    5.45
 -12   0  -8  132.96    5.00
 -12   0  -9   -0.36    1.04
  12   0   9    0.36    1.37
  12   0   9   -0.31    1.17
 -12   0  -9   -0.40    1.30
 -12   0 -10    0.06    1.02
  12   0  10    1.15    1.20
  12   0  10    0.07    1.15
 -12   0 -10   -0.43    1.17
  12   0  11   -0.66    1.06
 -12   0 -11    0.66    0.94
 -12   0 -11   -0.05    1.04
 -12   0 -12  130.86    4.67
  12   0  12  139.88    4.79
 -12   0 -12  140.52    4.76
  12   0  13    0.53    0.74
 -12   0 -13   -0.47    0.62
  12  -1 -15  116.04    3.83
  12   1 -15  116.23    3.84
  12  -1 -14    1.38    0.65
  12   1 -14    2.01    0.68
  12  -1 -13    9.22    1.04
  12   1 -13   11.58    1.14
  12  -1 -12    0.82    0.92
  12  -1 -12    3.35    0.88
  12   1 -12    3.74    0.91
  12  -1 -11    0.41    0.99
  12  -1 -11    1.20    0.88
  12   1 -11    1.29    0.90
  12   1 -11    0.49    1.06
  12  -1 -10    3.34    1.11
  12  -1 -10    4.20    1.00
  12   1 -10    3.38    1.00
  12   1 -10    3.31    1.22
  12  -1  -9   15.72    1.55
  12   1  -9   15.45    1.41
  12  -1  -9   17.89    1.48
  12   1  -9   12.53    1.55
  12  -1  -8  280.67    9.03
  12   1  -8  302.64    9.49
  12  -1  -8  305.82    9.60
  12  -1  -8  299.61    9.42
  12   1  -8  310.01    9.43
  12  -1  -7   14.93    1.40
  12   1  -7   12.11    1.28
  12  -1  -7   12.92    1.42
  12  -1  -7   11.73    1.24
 -12   1   7   14.30    1.43
  12   1  -7   12.88    1.24
  12   1  -7   12.91    1.50
 -12   1   6  149.80    5.09
  12  -1  -6  144.24    5.09
  12   1  -6  146.98    5.07
  12  -1  -6  145.57    4.94
  12   1  -6  134.52    4.96
  12  -1  -6  136.29    5.25
  12  -1  -5  956.15   27.49
  12   1  -5  968.95   27.48
  12  -1  -5  941.88   27.73
  12   1  -5  923.88   27.43
 -12   1   5  961.40   27.44
  12  -1  -4  160.50    5.71
  12   1  -4  170.56    5.76
  12  -1  -4  171.85    6.03
  12   1  -4  166.50    5.76
  12  -1  -4  166.28    5.94
 -12   1   4  176.64    5.66
 -12   1   4  167.41    5.73
  12  -1  -3   73.08    3.02
  12   1  -3   71.12    3.13
 -12   1   3   73.57    2.97
 -12   1   3   72.97    2.94
 -12   1   3   73.14    3.03
  12  -1  -3   73.58    3.03
  12   1  -3   70.40    2.99
  12   1  -3   65.62    3.00
  12  -1  -3   73.98    3.24
  12   1  -3   67.92    2.98
  12  -1  -3   68.58    3.25
  12  -1  -2    4.67    1.08
  12   1  -2    4.49    1.30
 -12   1   2    6.37    1.10
 -12   1   2    6.15    1.01
  12  -1  -2    4.98    0.99
  12   1  -2    6.09    1.04
 -12   1   2    5.24    1.15
  12  -1  -2    6.17    1.29
  12   1  -2    5.01    1.10
  12  -1  -2    6.83    0.93
  12   1  -2    4.30    1.12
  12  -1  -2    5.75    1.31
  12  -1  -1    8.11    1.19
  12   1  -1    6.11    1.33
 -12   1   1   10.22    1.21
 -12   1   1   10.06    1.20
 -12   1   1    7.48    1.23
  12  -1  -1    8.39    1.34
  12  -1  -1    8.56    1.06
  12   1  -1    7.09    1.29
  12  -1  -1    7.23    1.42
  12  -1   0  233.44    7.44
  12   1   0  239.95    7.72
 -12   1   0  232.86    7.51
 -12   1   0  214.10    7.61
 -12   1   0  266.37    7.70
 -12   1   0  246.02    7.72
 -12  -1   0  238.11    7.69
  12  -1   0  227.94    7.47
  12  -1   0  236.69    7.80
  12   1   0  220.45    7.50
  12   1   0  240.67    7.90
  12  -1   0  234.21    8.08
  12  -1   1   53.99    2.36
 -12   1  -1   58.28    2.74
 -12  -1  -1   52.80    2.67
 -12   1  -1   54.51    2.48
 -12   1  -1   49.59    2.57
 -12   1  -1   54.33    2.57
  12  -1   1   52.29    2.46
  12  -1   1   52.36    2.70
  12   1   1   53.64    2.56
  12   1   1   52.35    2.82
 -12   1  -2  654.93   19.37
 -12  -1  -2  659.50   19.39
 -12   1  -2  639.62   19.22
 -12   1  -2  652.77   19.29
 -12   1  -2  665.08   19.39
  12  -1   2  658.50   19.19
  12  -1   2  631.55   19.24
  12  -1   2  682.10   19.58
  12   1   2  664.77   19.41
  12   1   2  670.25   19.74
 -12   1  -3   64.63    2.94
 -12  -1  -3   62.23    2.90
 -12   1  -3   62.26    2.73
 -12   1  -3   60.16    2.86
 -12   1  -3   55.28    2.76
  12  -1   3   62.01    2.72
  12  -1   3   60.79    2.79
  12   1   3   60.83    2.88
  12  -1   3   63.26    3.01
  12   1   3   52.99    3.10
  12  -1   3   64.43    3.31
  12   1   4    3.41    1.51
  12  -1   4    4.40    1.62
 -12   1  -4    2.01    1.15
  12  -1   4    2.13    1.05
 -12   1  -4    2.62    1.17
  12   1   4    1.27    1.16
  12  -1   4    1.68    1.06
 -12   1  -4    3.37    1.36
 -12  -1  -4    3.71    1.31
  12  -1   5   64.61    3.44
 -12   1  -5   50.71    2.94
 -12   1  -5   60.03    2.88
  12  -1   5   62.84    2.94
  12  -1   5   62.51    2.71
  12   1   5   60.51    2.98
 -12   1  -5   59.81    2.92
 -12  -1  -5   61.74    2.96
  12  -1   6   64.97    3.49
 -12   1  -6   67.41    3.06
 -12  -1  -6   64.61    2.82
  12  -1   6   63.90    2.80
  12   1   6   71.00    3.25
 -12   1  -6   70.78    3.18
 -12  -1  -6   72.56    3.18
  12   1   7   61.01    3.21
  12  -1   7   58.71    3.14
 -12  -1  -7   50.82    2.43
 -12   1  -7   50.37    2.62
  12  -1   7   49.56    2.31
  12   1   7   56.15    2.90
 -12   1  -7   55.50    2.78
 -12  -1  -7   54.27    2.74
 -12   1  -8   16.95    1.67
 -12  -1  -8   15.72    1.64
  12  -1   8   14.75    1.61
  12  -1   8   13.08    1.74
 -12   1  -8   11.63    1.47
 -12  -1  -8   11.96    1.28
 -12   1  -9  142.61    4.98
 -12  -1  -9  134.42    4.95
  12  -1   9  138.86    5.27
 -12   1  -9  133.73    4.88
 -12  -1  -9  124.57    4.68
  12  -1   9  148.72    5.16
 -12   1 -10   13.57    1.44
 -12  -1 -10   15.56    1.47
  12   1  10   19.20    1.68
  12  -1  10   16.28    1.58
  12  -1  10   13.23    1.58
  12   1  10   15.06    1.56
 -12   1 -10   15.34    1.45
 -12  -1 -10   12.61    1.23
 -12  -1 -11   14.57    1.33
 -12   1 -11   14.45    1.33
  12  -1  11   12.38    1.36
  12   1  11   14.37    1.46
  12   1  11   13.31    1.35
 -12   1 -11   12.30    1.29
 -12  -1 -11   11.27    1.07
  12   1  12   83.83    3.23
  12   1  12   78.99    3.06
  12  -1  12   77.90    3.12
 -12   1 -12   77.02    2.99
 -12   2  14   26.23    1.34
  12  -2 -14   27.07    1.40
 -12   2  13    0.51    0.79
  12  -2 -13    0.20    0.76
 -12   2  12    3.72    0.98
  12  -2 -12    3.85    0.98
  12  -2 -12    2.02    0.60
  12  -2 -11    8.80    0.89
  12  -2 -10    6.59    0.88
  12  -2  -9  315.46    9.81
 -12   2   9  324.54   10.09
  12  -2  -9  331.15   10.22
  12   2  -9  317.31    9.99
  12  -2  -8   62.46    2.97
 -12   2   8   64.69    2.68
 -12   2   8   65.10    2.91
  12  -2  -8   60.48    2.60
  12   2  -8   60.97    2.56
  12  -2  -8   59.55    2.92
  12   2  -8   57.63    2.81
  12   2  -7   19.78    1.69
  12  -2  -7   16.49    1.46
 -12   2   7   19.85    1.51
  12  -2  -7   18.45    1.35
  12   2  -7   19.77    1.34
 -12   2   7   21.12    1.74
  12  -2  -7   19.45    1.73
  12  -2  -7   21.91    1.83
  12   2  -6  143.16    5.16
 -12   2   6  140.15    5.02
 -12   2   6  137.46    5.11
  12  -2  -6  143.13    5.09
  12  -2  -6  132.14    4.82
  12   2  -6  141.37    4.85
  12  -2  -6  151.04    5.28
  12  -2  -6  148.43    5.40
  12   2  -5   19.84    1.76
 -12   2   5   18.33    1.53
 -12   2   5   22.48    1.80
  12  -2  -5   16.33    1.60
  12  -2  -5   18.00    1.34
  12   2  -5   16.74    1.30
  12  -2  -5   20.28    1.75
  12  -2  -5   21.26    1.90
  12   2  -4  178.51    6.21
  12  -2  -4  174.12    6.18
 -12   2   4  183.00    6.11
 -12   2   4  171.33    6.09
  12  -2  -4  182.04    6.25
  12  -2  -4  179.52    6.49
 -12   2   3    0.83    1.09
  12  -2  -3   -0.50    1.17
 -12   2   3    0.84    1.00
 -12   2   3    0.66    1.06
 -12  -2   3    0.29    1.06
 -12   2   3   -0.46    1.25
  12  -2  -3    0.71    0.76
  12  -2  -3    0.52    1.11
  12  -2  -3   -0.09    1.32
 -12   2   2   19.00    1.62
 -12   2   2   18.61    1.60
 -12   2   2   21.07    1.59
 -12  -2   2   17.38    1.55
 -12   2   2   18.10    1.70
  12  -2  -2   18.48    1.40
  12  -2  -2   20.17    1.72
  12  -2  -2   17.69    1.37
 -12   2   1    2.88    1.15
 -12  -2   1    2.52    1.06
 -12   2   1    1.68    1.11
 -12   2   1    0.50    1.09
  12  -2  -1    1.78    1.14
 -12   2   1    0.26    1.16
  12  -2  -1    1.60    1.08
  12  -2  -1    1.52    0.90
  12   2  -1    0.94    0.85
 -12   2   0   45.63    2.22
 -12  -2   0   39.35    2.15
 -12   2   0   38.53    2.28
 -12   2   0   41.78    2.34
  12  -2   0   42.08    2.45
 -12   2   0   41.46    2.25
  12  -2   0   38.11    2.10
  12  -2   0   39.33    2.28
  12   2   0   37.79    2.10
  12  -2   0   43.69    2.72
 -12   2  -1    1.41    1.04
 -12  -2  -1    0.17    1.00
 -12   2  -1   -0.21    1.13
  12  -2   1    0.07    1.10
 -12   2  -1    0.37    1.08
 -12   2  -1    0.06    1.16
  12   2   1    1.03    1.00
  12  -2   1    1.60    1.05
  12  -2   1    0.19    1.00
  12  -2   1    0.09    1.42
 -12   2  -2  346.03   10.19
 -12  -2  -2  315.82   10.09
 -12   2  -2  335.38   10.25
  12  -2   2  337.08   10.42
 -12   2  -2  331.73   10.21
  12  -2   2  323.57   10.22
  12  -2   2  333.24   10.38
  12   2   2  317.15   10.32
  12  -2   2  342.09   10.84
 -12   2  -3   82.70    3.34
 -12  -2  -3   77.94    3.27
 -12   2  -3   80.10    3.53
 -12   2  -3   81.86    3.43
 -12   2  -3   82.04    3.39
  12  -2   3   79.94    3.42
  12  -2   3   76.57    3.42
  12   2   3   87.14    3.62
  12  -2   3   78.55    3.86
  12   2   4  195.62    6.79
  12  -2   4  194.85    7.08
 -12   2  -4  196.61    6.54
 -12   2  -4  194.78    6.68
  12  -2   4  188.27    6.57
  12   2   4  188.02    6.71
 -12   2  -4  194.35    6.45
 -12  -2  -4  192.61    6.40
  12   2   5  738.67   22.08
  12  -2   5  773.65   22.38
 -12   2  -5  747.76   21.80
 -12   2  -5  772.22   21.98
  12  -2   5  728.59   21.57
  12   2   5  742.54   22.08
 -12   2  -5  762.12   21.76
 -12  -2  -5  713.70   21.65
  12   2   6  183.04    6.55
  12  -2   6  187.71    6.73
 -12   2  -6  184.46    6.40
 -12   2  -6  187.52    6.27
 -12   2  -6  192.92    6.24
 -12  -2  -6  185.39    6.16
  12   2   6  183.83    6.55
  12  -2   6  178.12    5.99
  12  -2   7    7.85    0.94
 -12   2  -7    5.40    1.24
  12  -2   7    4.64    1.43
  12   2   7    7.09    1.39
  12   2   7    7.21    1.38
  12  -2   7    8.14    1.37
 -12   2  -7    7.38    1.22
 -12  -2  -7    6.97    1.12
 -12  -2  -8   70.21    2.85
  12  -2   8   75.82    3.15
  12   2   8   71.16    3.28
  12  -2   8   75.96    3.37
  12   2   8   65.52    2.86
  12  -2   9    4.49    1.20
 -12  -2  -9    6.44    0.95
  12  -2  10    3.79    0.97
  12   2  10    4.96    1.05
  12   2  11    6.03    1.03
  12  -2  11    6.80    0.96
  12   2  11    4.51    0.90
 -12  -2 -11    4.03    0.87
 -12   3  12   81.61    2.84
 -12   3  12   80.37    2.80
  12  -3 -12   80.37    2.94
  12  -3 -11   32.52    1.80
 -12   3  11   34.07    1.73
  12  -3 -10   60.46    2.59
 -12   3  10   60.09    2.35
 -12   3  10   63.24    2.58
  12  -3  -9  125.87    4.61
 -12   3   9  130.71    4.46
 -12   3   9  137.75    4.62
 -12   3   8    1.13    1.04
  12  -3  -8   -0.49    0.94
  12  -3  -8    1.64    1.06
 -12   3   8    2.16    0.90
 -12   3   7   98.36    3.66
  12  -3  -7   91.97    3.56
 -12   3   7   93.85    3.61
 -12   3   7   95.05    3.70
  12  -3  -7   93.76    3.71
  12  -3  -7   93.55    3.90
 -12   3   6    6.18    1.16
  12  -3  -6    5.49    1.05
 -12   3   6    7.92    1.31
  12  -3  -6    5.93    1.16
  12  -3  -6    3.16    1.28
 -12   3   6    5.44    1.07
  12  -3  -5  162.52    5.61
 -12   3   5  164.75    5.56
  12  -3  -5  161.15    5.65
  12  -3  -5  162.10    5.90
 -12   3   5  155.02    5.56
 -12   3   4   -0.13    1.03
  12   3  -4   -0.40    1.03
 -12   3   4    0.54    1.01
  12  -3  -4   -0.33    0.96
  12  -3  -4    0.68    0.95
 -12   3   3   73.77    3.18
  12  -3  -3   74.49    3.16
  12   3  -3   74.38    3.28
 -12   3   3   69.54    3.06
  12   3  -2  341.64   10.65
 -12   3   2  346.39   10.40
  12  -3  -2  315.79   10.20
 -12   3   2  338.23   10.49
  12  -3  -2  327.93   10.39
  12  -3  -2  346.23   10.89
  12   3  -1   64.52    3.12
  12  -3  -1   60.83    2.95
 -12   3   1   65.24    2.86
  12  -3  -1   63.33    2.77
 -12   3   1   68.45    3.01
  12  -3  -1   61.42    2.80
  12  -3  -1   70.58    3.40
  12  -3   0   25.15    1.80
 -12   3   0   20.12    1.62
  12  -3   0   22.56    1.59
  12  -3   0   19.60    1.52
  12  -3   0   22.75    2.02
 -12   3   0   25.19    1.83
  12   3   1    5.51    1.40
 -12   3  -1    5.56    1.15
  12  -3   1    5.38    1.19
 -12   3  -1    7.16    1.36
  12  -3   1    5.08    1.05
  12  -3   1    4.63    1.45
  12  -3   2   46.27    2.39
 -12   3  -2   49.91    2.56
 -12   3  -2   47.44    2.41
  12   3   2   46.36    2.61
  12  -3   2   47.27    2.46
 -12   3  -2   51.54    2.44
  12  -3   2   49.64    2.81
  12  -3   3    3.07    1.01
  12   3   3    2.94    1.19
 -12   3  -3    2.93    1.10
  12  -3   3    2.03    1.04
  12  -3   3    1.43    1.29
 -12   3  -3    1.06    1.13
  12   3   4  192.12    6.53
 -12   3  -4  200.21    6.37
  12   3   4  200.84    6.61
  12  -3   4  198.75    6.77
  12   3   5  370.42   11.41
 -12   3  -5  382.05   11.29
  12  -3   5  359.60   11.04
  12   3   5  379.34   11.55
  12   3   5  374.55   11.34
  12  -3   5  368.82   11.63
  12   3   6    1.97    0.93
  12  -3   6    0.86    0.64
 -12   3  -6    1.47    0.96
  12   3   6    2.02    1.07
  12  -3   6    1.16    0.93
  12   3   6    0.77    0.88
  12  -3   6   -0.46    1.02
  12   3   7    6.32    0.97
 -12   3  -7    7.26    1.01
 -12  -3  -7    7.20    1.00
  12   3   7    6.76    1.17
  12  -3   7    7.35    1.09
  12  -3   7    6.96    1.09
 -12   3  -8  196.44    6.21
  12  -3   8  208.69    6.39
 -12  -3  -8  205.15    6.53
  12   3   8  206.04    6.53
  12  -3   9  230.77    6.71
  12   3   9  224.62    6.83
 -12  -3  -9  203.59    6.99
 -12  -3  -9  196.52    6.56
  12  -4  -7    6.88    0.96
 -12   4   7    7.06    0.76
 -12   4   7    6.78    0.79
  12  -4  -6    3.54    0.96
 -12   4   6    4.06    0.73
 -12   4   6    4.68    0.78
  12  -4  -5   23.40    1.41
 -12   4   5   27.26    1.49
 -12   4   5   25.35    1.34
 -12   4   4    7.51    0.88
 -12   4   4    8.92    1.01
  12  -4  -4   10.26    1.21
  12  -4  -4    8.16    0.98
  12  -4  -3  100.12    3.84
 -12   4   3   96.89    3.58
 -12   4   3   96.05    3.38
 -12   4   2    0.53    0.71
 -12   4   2    0.80    0.85
  12  -4  -2    0.91    1.02
  12  -4  -2    1.28    0.81
 -12   4   1  129.15    4.49
 -12   4   1  125.78    4.23
  12   4  -1  121.19    4.51
  12  -4  -1  128.97    4.46
  12  -4  -1  134.95    4.74
  12  -4   0  113.57    4.12
  12   4   0  122.77    4.43
  12  -4   0  125.54    4.33
  12  -4   0  128.61    4.60
 -12   4   0  130.82    4.39
  12  -4   1    6.15    0.95
  12  -4   1    6.12    0.88
  12  -4   1    4.29    1.05
  12   4   2  139.00    4.94
  12  -4   2  156.24    4.90
  12  -4   2  140.93    4.97
  12  -4   2  142.17    4.78
  12  -4   3   25.58    1.45
 -12   4  -3   26.11    1.50
 -12  -4  -4    0.88    0.87
 -12   4  -4    0.34    0.65
  13   0 -15   21.22    1.15
  13   0 -14    1.08    0.66
  13   0 -13   87.24    3.31
  13   0 -13   84.79    3.25
  13   0 -12    0.63    1.04
  13   0 -12   -0.50    0.83
  13   0 -11   18.89    1.72
  13   0 -11   21.60    1.56
  13   0 -10    0.95    0.94
  13   0 -10   -0.54    1.22
  13   0 -10    0.32    0.88
  13   0  -9  154.87    5.42
  13   0  -9  149.80    5.33
  13   0  -8    1.26    1.00
  13   0  -8    0.73    0.96
  13   0  -7    8.22    1.21
  13   0  -7    6.58    1.39
  13   0  -7    6.42    1.19
  13   0  -7    5.77    1.03
  13   0  -6    0.67    1.05
  13   0  -6   -0.20    1.24
  13   0  -6    0.36    0.96
  13   0  -6    0.22    0.92
  13   0  -5  305.70    9.69
 -13   0   5  313.58    9.41
  13   0  -5  318.20    9.59
  13   0  -5  305.05    9.66
  13   0  -5  306.13    9.77
  13   0  -5  288.58    9.60
  13   0  -4   -0.91    1.27
  13   0  -4    1.24    0.99
 -13   0   4   -0.39    0.80
  13   0  -4   -0.24    1.10
 -13   0   4   -0.52    0.84
  13   0  -4    1.67    1.08
  13   0  -4   -0.22    1.04
  13   0  -3  327.60   10.26
  13   0  -3  326.29   10.23
 -13   0   3  334.85    9.96
 -13   0   3  333.36    9.94
  13   0  -3  300.85   10.37
  13   0  -3  327.63   10.40
  13   0  -3  333.27   10.19
 -13   0   2    1.02    0.87
 -13   0   2    2.16    0.98
  13   0  -2    0.19    1.29
  13   0  -2    1.17    1.33
 -13   0   1 8304.24  230.42
 -13   0   1 8385.10  230.05
 -13   0   1 8495.42  230.08
  13   0  -1 7818.41  230.07
  13   0  -1 8129.52  230.59
  13   0  -1 8525.04  230.34
  13   0   0    0.25    1.28
 -13   0   0    0.64    0.90
  13   0   0    0.95    1.28
 -13   0   0    0.28    1.54
 -13   0   0    0.36    1.03
  13   0   0    2.33    1.09
  13   0   0   -0.84    1.40
  13   0   1    6.52    1.27
 -13   0  -1    8.70    1.58
  13   0   1    4.70    1.20
 -13   0  -1    5.20    0.98
 -13   0  -1    4.98    1.06
  13   0   1    5.23    1.37
  13   0   1    6.30    1.15
  13   0   1    5.04    1.46
  13   0   2    2.34    1.37
  13   0   2    0.12    1.08
 -13   0  -2    0.16    0.91
  13   0   2   -0.33    0.97
 -13   0  -2    2.83    1.44
  13   0   3  323.37    9.95
  13   0   3  307.47    9.76
 -13   0  -3  317.72    9.75
 -13   0  -3  308.13    9.97
 -13   0  -4    0.69    0.97
 -13   0  -4    0.42    1.44
  13   0   4    0.50    1.10
  13   0   4    0.82    1.03
 -13   0  -5  133.56    4.93
  13   0   5  137.48    5.18
  13   0   5  153.79    5.72
 -13   0  -5  143.52    5.23
 -13   0  -6   -0.35    1.00
  13   0   6    0.68    1.51
  13   0   6    1.21    1.21
 -13   0  -6    0.55    1.32
 -13   0  -7   37.63    2.13
  13   0   7   40.21    2.40
  13   0   7   37.48    2.68
 -13   0  -7   42.01    2.39
 -13   0  -8    0.45    0.97
  13   0   8   -0.54    1.31
 -13   0  -8    0.52    1.26
 -13   0  -9  559.02   16.69
  13   0   9  599.89   17.28
 -13   0  -9  555.42   16.81
  13   0  10    0.71    1.05
 -13   0 -10    0.19    0.84
 -13   0 -10    1.37    1.03
 -13   0 -11   67.25    2.75
  13   0  11   72.81    2.96
  13   0  11   77.54    3.08
 -13   0 -11   72.30    2.84
  13   0  12   -0.27    0.76
 -13   0 -12    0.90    0.60
  13   0  12    0.37    0.64
  13  -1 -14   -0.04    0.72
  13  -1 -14   -0.21    0.55
  13   1 -14    0.50    0.53
  13  -1 -13   17.50    1.36
  13  -1 -13   18.20    1.22
  13  -1 -12    8.98    1.11
  13  -1 -12   10.09    1.03
  13   1 -12   10.20    1.07
 -13   1  12    9.16    0.98
  13   1 -11    4.75    1.12
  13  -1 -11    5.16    1.07
  13  -1 -11    3.05    0.88
  13   1 -11    5.99    0.99
 -13   1  11    3.50    0.95
  13   1 -10    5.28    1.23
 -13   1  10    4.26    1.05
  13  -1 -10    2.72    1.05
  13  -1 -10    3.40    0.98
  13   1 -10    3.34    0.95
 -13   1   9  159.89    5.36
  13  -1  -9  156.63    5.57
  13   1  -9  152.02    5.50
  13  -1  -9  149.05    5.34
  13   1  -9  156.34    5.37
 -13   1   8  198.64    6.53
  13  -1  -8  195.24    6.55
  13   1  -8  192.33    6.51
  13  -1  -8  197.75    6.77
  13   1  -8  195.75    6.66
 -13   1   7  114.48    4.19
  13  -1  -7  118.22    4.25
  13   1  -7  110.77    4.18
  13  -1  -7  106.69    4.00
  13  -1  -7  109.32    4.39
  13   1  -7  109.28    4.28
 -13   1   6  118.88    4.36
  13  -1  -6  119.57    4.41
  13   1  -6  117.33    4.40
  13  -1  -6  115.61    4.27
  13   1  -6  115.11    4.35
  13  -1  -6  120.18    4.59
  13  -1  -5  191.67    6.68
 -13   1   5  196.85    6.40
  13  -1  -5  189.61    6.44
  13   1  -5  190.44    6.44
  13  -1  -5  196.14    6.38
  13   1  -5  185.08    6.43
  13  -1  -5  187.39    6.45
  13  -1  -4  261.16    8.46
  13   1  -4  266.53    8.56
  13  -1  -4  266.59    8.48
  13   1  -4  262.46    8.47
 -13   1   4  260.95    8.37
 -13   1   4  273.77    8.44
  13  -1  -4  258.66    8.39
  13   1  -4  253.17    8.49
  13  -1  -4  278.84    8.75
  13  -1  -4  264.27    8.76
  13  -1  -3    2.84    1.16
  13   1  -3    6.30    1.46
  13  -1  -3    3.99    1.09
  13   1  -3    4.79    1.04
 -13   1   3    4.59    1.06
 -13   1   3    4.55    1.03
  13  -1  -3    3.35    1.17
 -13   1   3    3.38    1.17
  13  -1  -3    4.26    1.34
  13   1  -3    4.45    1.14
  13  -1  -3    4.53    1.39
  13  -1  -2  776.88   22.55
  13   1  -2  787.82   22.73
 -13   1   2  792.04   22.53
 -13   1   2  776.21   22.55
 -13   1   2  798.92   22.58
  13  -1  -2  734.74   22.30
  13  -1  -2  794.91   22.94
  13   1  -2  733.03   22.69
  13  -1  -2  803.83   23.03
  13  -1  -1   61.41    2.70
  13   1  -1   62.37    2.98
 -13   1   1   64.50    2.98
 -13  -1   1   56.84    2.90
 -13   1   1   63.82    2.73
 -13   1   1   61.91    2.77
 -13   1   1   61.21    2.78
  13  -1  -1   56.95    2.59
  13  -1  -1   60.58    3.02
  13   1  -1   56.18    2.97
  13  -1  -1   55.47    3.11
  13  -1   0  266.39    8.37
  13   1   0  274.78    8.70
 -13   1   0  279.86    8.67
 -13  -1   0  270.17    8.64
 -13   1   0  281.02    8.49
 -13   1   0  250.85    8.54
 -13   1   0  272.12    8.51
  13  -1   0  270.01    8.47
  13  -1   0  271.61    8.43
  13  -1   0  288.07    8.87
  13   1   0  244.52    8.37
  13   1   0  245.13    8.79
  13  -1   0  252.76    9.06
  13  -1   1  583.59   17.28
 -13   1  -1  597.80   17.59
 -13  -1  -1  584.38   17.57
 -13   1  -1  601.36   17.45
 -13   1  -1  581.66   17.45
 -13   1  -1  572.76   17.53
  13  -1   1  592.68   17.44
  13  -1   1  593.60   17.46
  13  -1   1  618.30   17.84
  13   1   1  592.39   17.53
  13   1   1  579.14   17.84
 -13   1  -2 1302.43   36.88
 -13  -1  -2 1263.49   36.86
 -13   1  -2 1272.62   36.74
 -13   1  -2 1252.00   36.86
 -13   1  -2 1289.40   36.78
  13  -1   2 1281.99   36.73
  13  -1   2 1295.77   36.80
  13   1   2 1288.68   36.90
  13  -1   2 1346.36   37.15
  13   1   2 1286.41   37.21
 -13   1  -3 1170.48   32.74
 -13  -1  -3 1106.13   32.68
 -13   1  -3 1124.07   32.59
 -13   1  -3 1120.49   32.61
 -13   1  -3 1088.49   32.67
  13  -1   3 1148.88   32.55
  13  -1   3 1116.54   32.64
  13   1   3 1141.34   32.78
  13   1   3 1156.17   33.15
  13  -1   3 1224.17   33.34
  13   1   4  194.04    7.04
  13  -1   4  213.11    7.28
 -13   1  -4  187.70    6.54
 -13   1  -4  201.63    6.68
  13  -1   4  193.66    6.63
  13  -1   4  193.93    6.48
  13   1   4  191.91    6.71
 -13   1  -4  197.94    6.68
 -13  -1  -4  190.64    6.63
  13   1   5  354.44   11.43
  13  -1   5  378.23   11.68
  13  -1   5  354.81   11.05
 -13   1  -5  350.90   10.93
  13  -1   5  353.15   10.81
  13   1   5  344.30   11.10
 -13   1  -5  352.11   11.00
 -13  -1  -5  341.45   10.98
  13  -1   6  153.16    5.84
  13  -1   6  151.84    5.40
 -13   1  -6  145.17    5.22
  13  -1   6  145.90    5.03
  13   1   6  143.80    5.41
 -13   1  -6  151.82    5.34
 -13  -1  -6  142.66    5.28
 -13   1  -7   72.90    3.15
 -13  -1  -7   70.24    3.13
  13   1   7   69.13    3.25
  13  -1   7   72.28    3.52
 -13   1  -7   65.21    2.99
 -13   1  -8   16.81    1.58
 -13  -1  -8   16.52    1.57
  13   1   8   16.32    1.62
  13  -1   8   18.03    1.81
 -13   1  -8   16.61    1.53
 -13  -1  -9    2.71    1.10
 -13   1  -9    3.29    1.10
  13  -1   9    3.96    1.18
  13  -1   9    2.02    1.20
  13   1   9    2.38    1.16
 -13   1  -9    3.08    0.97
 -13   1 -10   41.66    2.09
 -13  -1 -10   45.84    2.13
  13  -1  10   40.65    2.30
  13   1  10   47.96    2.33
 -13   1 -10   41.37    2.07
  13  -1  10   47.05    2.30
 -13   1 -11    2.43    0.82
 -13  -1 -11    4.81    0.87
  13  -1  11    4.67    0.94
  13   1  11    4.77    1.00
  13   1  11    3.43    0.92
 -13   1 -11    2.98    0.81
 -13   2  13    0.63    0.61
  13  -2 -13    0.66    0.64
 -13   2  12   18.48    1.24
  13  -2 -12   19.69    1.34
  13  -2 -11  180.65    5.87
 -13   2  11  203.18    6.16
  13  -2 -10    7.11    0.84
 -13   2  10   12.04    1.26
 -13   2   9   16.87    1.47
  13  -2  -9   15.23    1.15
  13  -2  -9   16.40    1.56
 -13   2   8    6.92    1.23
  13  -2  -8    7.00    1.29
  13  -2  -8    6.26    0.91
  13  -2  -7  126.65    4.72
  13  -2  -7  113.41    4.22
  13   2  -7  116.35    4.19
  13  -2  -7  121.27    4.64
 -13   2   7  127.86    4.33
 -13   2   7  127.52    4.51
  13   2  -7  120.08    4.54
 -13   2   6  781.81   22.28
 -13   2   6  747.46   22.33
  13  -2  -6  771.06   22.67
  13  -2  -6  759.42   22.52
  13   2  -6  764.80   22.44
 -13   2   5   18.36    1.60
 -13   2   5   20.92    1.58
 -13   2   5   18.98    1.66
  13  -2  -5   18.28    1.70
  13  -2  -5   19.53    1.85
  13  -2  -4  700.04   20.70
 -13   2   4  704.05   20.86
  13  -2  -4  692.62   21.02
 -13   2   4  705.86   20.87
 -13   2   4  713.67   20.87
 -13   2   4  725.37   20.82
 -13  -2   4  693.25   20.76
  13  -2  -4  735.77   21.11
  13  -2  -4  747.17   21.34
  13  -2  -3    3.25    0.98
  13  -2  -3    2.96    1.24
 -13   2   3    1.91    1.13
 -13   2   3    2.52    1.09
 -13   2   3    2.46    1.15
 -13  -2   3    3.48    1.11
 -13   2   3    3.48    1.27
  13  -2  -3    4.57    1.22
  13  -2  -3    2.71    1.45
  13  -2  -2   22.67    1.51
 -13   2   2   22.83    1.68
 -13  -2   2   24.05    1.69
 -13   2   2   23.31    1.78
 -13   2   2   21.29    1.68
 -13   2   2   21.98    1.72
  13  -2  -2   23.61    1.80
  13  -2  -2   18.80    1.96
 -13   2   1   62.21    2.88
 -13   2   1   61.62    2.87
  13  -2  -1   65.00    3.07
 -13   2   1   60.17    2.79
  13  -2  -1   62.08    2.68
  13  -2  -1   62.73    2.97
 -13   2   1   63.82    2.78
 -13  -2   1   57.94    2.70
 -13   2   0    1.64    1.12
  13  -2   0    1.61    1.20
 -13   2   0    0.56    1.07
 -13   2   0    1.33    1.13
  13  -2   0    0.67    1.05
  13  -2   0    1.51    0.94
 -13   2   0    0.35    1.03
 -13  -2   0    0.17    1.02
 -13   2  -1  126.73    4.54
 -13  -2  -1  121.13    4.47
 -13   2  -1  128.04    4.63
 -13   2  -1  126.16    4.68
 -13   2  -1  124.82    4.59
  13  -2   1  120.01    4.51
  13  -2   1  128.63    4.76
  13   2   1  116.55    4.59
  13  -2   1  136.09    5.21
 -13   2  -2 1400.95   39.36
 -13  -2  -2 1356.05   39.30
 -13   2  -2 1391.61   39.45
 -13   2  -2 1384.47   39.41
 -13   2  -2 1388.18   39.57
  13  -2   2 1361.28   39.40
  13  -2   2 1375.02   39.60
  13   2   2 1339.63   39.55
  13  -2   2 1469.75   40.13
 -13   2  -3  195.68    6.52
 -13  -2  -3  187.03    6.45
 -13   2  -3  206.44    6.65
 -13   2  -3  205.82    6.64
 -13   2  -3  199.60    6.73
  13  -2   3  195.24    6.50
  13  -2   3  195.58    6.63
  13   2   3  198.81    6.78
  13   2   3  192.21    6.78
  13  -2   3  201.58    7.19
  13   2   4   45.80    2.48
  13  -2   4   41.45    2.72
 -13   2  -4   39.53    2.31
 -13   2  -4   43.01    2.30
  13  -2   4   40.32    2.10
  13  -2   4   39.64    2.26
  13   2   4   38.72    2.35
 -13   2  -4   39.38    2.16
 -13  -2  -4   41.63    2.16
  13   2   5   54.17    2.73
  13  -2   5   54.01    2.97
 -13   2  -5   52.26    2.54
 -13   2  -5   51.47    2.62
  13  -2   5   49.71    2.56
 -13   2  -5   52.07    2.46
 -13  -2  -5   50.13    2.39
  13   2   5   48.68    2.64
  13  -2   5   51.32    2.36
  13  -2   6  573.36   16.84
 -13   2  -6  576.19   17.07
 -13  -2  -6  565.30   16.94
  13   2   6  580.98   17.34
  13   2   6  580.79   17.33
  13  -2   6  611.53   17.60
  13   2   7   58.35    2.58
 -13   2  -7   60.19    2.64
 -13  -2  -7   55.60    2.47
  13   2   7   60.74    2.86
  13   2   7   62.30    2.83
  13  -2   7   60.77    2.96
  13   2   8   11.65    1.12
 -13   2  -8   15.71    1.33
  13  -2   8   16.80    1.58
  13   2   8   16.61    1.50
  13  -2   8   16.57    1.42
 -13   2  -9   81.20    3.13
  13  -2   9   89.24    3.31
  13   2   9   87.93    3.39
  13   2  10    2.48    0.79
  13  -2  10    2.25    0.81
 -13   3  10  232.73    7.17
  13  -3 -10  235.78    7.29
 -13   3   9  142.31    4.75
  13  -3  -9  144.48    4.86
 -13   3   8   11.49    1.13
  13  -3  -8   10.40    1.15
 -13   3   8    8.15    0.92
 -13   3   7   13.68    1.29
  13  -3  -7   14.80    1.44
  13  -3  -7   15.18    1.32
 -13   3   7   14.40    1.21
 -13   3   6   -0.21    0.78
  13  -3  -6    0.92    1.08
 -13   3   6    2.16    1.02
  13  -3  -6    1.27    0.94
  13  -3  -6    0.57    0.74
  13  -3  -5  302.03    9.22
  13  -3  -5  284.22    9.21
  13  -3  -5  299.17    9.50
 -13   3   5  296.40    9.14
 -13   3   5  284.63    9.12
  13   3  -4  179.94    6.38
  13  -3  -4  199.20    6.52
 -13   3   4  192.11    6.39
 -13   3   4  192.91    6.43
  13  -3  -4  199.65    6.52
  13  -3  -4  199.61    6.77
 -13   3   3   11.90    1.37
  13  -3  -3   14.51    1.35
  13   3  -3   13.71    1.45
 -13   3   3   10.79    1.27
  13  -3  -2   40.32    2.18
  13   3  -2   48.82    2.49
 -13   3   2   44.77    2.32
  13   3  -1  102.96    4.23
  13  -3  -1  114.48    4.24
  13  -3  -1   99.18    3.98
  13  -3  -1  115.23    4.52
 -13   3   1  112.71    4.17
  13  -3   0    2.36    1.09
 -13   3   0    1.60    0.97
 -13   3   0    0.50    1.01
  13  -3   0    0.32    0.76
  13  -3   0    0.53    0.81
  13  -3   0    1.51    1.27
 -13   3  -1   77.75    3.43
  13   3   1   84.07    3.55
  13  -3   1   80.24    3.44
 -13   3  -1   91.22    3.35
  13  -3   1   84.17    3.75
  13  -3   1   84.53    3.27
 -13   3  -2   85.25    3.74
  13   3   2   98.20    3.82
  13  -3   2   99.69    4.05
  13  -3   2   92.50    3.55
 -13   3  -3   40.76    2.26
  13  -3   3   42.89    2.15
  13   3   3   43.56    2.30
  13  -3   3   43.05    2.46
 -13   3  -4   29.41    1.68
 -13   3  -4   25.11    1.78
  13  -3   4   28.55    1.54
  13  -3   4   27.08    1.68
  13   3   4   28.08    1.78
 -13   3  -5   63.09    2.77
 -13   3  -5   68.44    2.67
  13  -3   5   61.68    2.44
  13   3   5   68.31    2.78
  13  -3   5   66.29    2.96
  13   3   6  209.21    6.55
  13  -3   6  209.52    6.70
 -13   3  -6  223.48    6.48
 -13   3  -7  170.05    4.85
  13  -3   7  170.43    5.03
 -13  -3  -7  153.77    5.08
 -13  -3  -7  127.37    4.73
  13   3   7  142.53    4.76
 -13  -3  -7  131.67    5.11
  13  -3   8  234.10    6.95
 -13   3  -8  230.56    6.77
 -13   4   4    1.65    0.67
 -13   4   4    1.60    0.59
  13  -4  -3  151.10    4.95
 -13   4   3  138.57    4.51
 -13   4   3  143.44    4.71
 -13   4   2    9.62    0.99
  13  -4  -2    8.17    0.94
  13  -4  -2    9.33    1.15
 -13   4   2    8.91    0.84
 -13   4   1  197.54    6.06
  13  -4  -1  194.54    6.26
  13   4  -1  180.23    6.06
  13  -4   0  177.35    5.77
 -13   4   0  170.96    5.56
  13  -4   1   -0.52    0.79
 -13   4  -1    0.15    0.68
  13  -4   2   24.32    1.24
  13   4   2   22.51    1.37
  13  -4   2   22.73    1.17
  14   0 -14  100.47    3.37
  14   0 -13   -0.61    0.64
  14   0 -13    0.20    0.74
  14   0 -12   46.29    2.13
  14   0 -12   49.85    2.30
  14   0 -11   -0.91    0.83
  14   0 -11    0.75    1.05
  14   0 -10  396.89   12.02
  14   0  -9    1.30    0.96
  14   0  -9    0.49    0.88
  14   0  -8    0.70    0.93
  14   0  -8    0.48    0.95
  14   0  -8    0.20    1.27
 -14   0   8    0.77    0.76
  14   0  -7    0.85    0.95
  14   0  -7   -0.07    0.99
  14   0  -7   -0.48    1.27
 -14   0   7    1.22    0.75
  14   0  -6    0.86    0.95
 -14   0   6    0.73    0.78
  14   0  -6    3.71    1.09
  14   0  -6    1.22    1.27
  14   0  -5   -0.60    1.07
 -14   0   5    1.02    0.77
  14   0  -5    0.96    1.03
  14   0  -5   -0.45    1.04
  14   0  -5    0.34    1.31
  14   0  -4 1519.54   42.53
  14   0  -4 1463.95   42.49
  14   0  -4 1526.76   42.45
 -14   0   4 1504.70   42.14
  14   0  -4 1512.30   42.68
  14   0  -4 1408.19   42.51
  14   0  -3    1.15    1.28
 -14   0   3    1.20    0.83
  14   0  -3   -0.13    1.15
  14   0  -3   -0.39    1.23
  14   0  -3   -0.31    1.12
  14   0  -2   82.24    3.49
 -14   0   2   83.36    3.13
 -14   0   2   80.68    3.12
  14   0  -2   78.25    3.59
  14   0  -2   81.00    3.66
 -14   0   2   79.94    3.63
 -14   0   1    0.57    1.50
 -14   0   1    2.25    0.87
 -14   0   1   -0.54    0.88
  14   0  -1    2.52    1.33
  14   0  -1    1.18    1.27
 -14   0   0 1635.14   46.70
 -14   0   0 1634.47   46.31
 -14   0   0 1668.98   46.35
  14   0   0 1576.72   46.89
  14   0   0 1678.48   46.64
  14   0   0 1622.78   46.55
 -14   0  -1   -0.35    1.44
  14   0   1    0.71    1.36
  14   0   1    1.04    1.17
 -14   0  -1    0.41    0.90
  14   0   1   -0.78    1.02
  14   0   1    0.76    1.16
 -14   0  -2   35.56    1.91
  14   0   2   34.61    2.07
  14   0   2   30.66    2.34
 -14   0  -2   31.74    2.24
  14   0   2   33.92    2.05
  14   0   3    1.01    1.03
 -14   0  -3    0.48    0.92
  14   0   3    0.19    1.39
  14   0   3    0.14    1.00
 -14   0  -3    0.90    1.42
 -14   0  -4   58.29    2.61
  14   0   4   58.75    2.82
 -14   0  -4   59.14    2.88
  14   0   5    0.07    1.05
 -14   0  -5    1.49    0.92
 -14   0  -5   -0.27    1.28
  14   0   6   68.03    3.14
 -14   0  -6   66.44    2.91
  14   0   6   78.07    3.64
 -14   0  -6   69.29    3.12
 -14   0  -7   -0.55    0.88
  14   0   7    0.09    1.27
  14   0   7   -0.28    1.07
 -14   0  -7    1.17    1.17
 -14   0  -8   35.18    1.82
  14   0   8   34.03    2.26
  14   0   8   31.46    2.06
 -14   0  -8   34.35    2.01
 -14   0  -9   -0.04    0.75
 -14   0  -9    0.45    0.95
 -14   0 -10   30.74    1.57
 -14   0 -10   34.42    1.73
  14   0  11   -0.22    0.71
 -14   0 -11    0.07    0.66
  14   0  11    0.53    0.64
  14  -1 -13   36.88    1.65
  14   1 -13   42.49    1.75
  14  -1 -13   39.05    1.80
  14  -1 -12   16.51    1.13
  14   1 -12   15.94    1.16
  14  -1 -11  152.80    5.23
  14   1 -11  157.16    5.28
  14  -1 -11  163.21    5.30
  14  -1 -11  144.88    5.04
  14   1 -11  150.58    5.11
  14  -1 -10    7.78    1.29
  14   1 -10    7.92    1.28
  14  -1 -10    9.38    1.23
  14  -1 -10    9.47    1.05
  14   1 -10    9.84    1.07
 -14   1  10   10.17    1.05
  14  -1  -9    2.55    1.22
  14   1  -9    2.63    1.13
 -14   1   9    3.01    0.93
  14  -1  -9    2.21    1.06
  14  -1  -9    1.97    0.84
  14   1  -9    2.61    0.90
  14  -1  -8  425.16   12.86
  14   1  -8  417.44   12.86
 -14   1   8  438.54   12.70
  14  -1  -8  434.83   13.02
  14  -1  -8  400.51   12.71
  14   1  -8  416.00   12.74
  14  -1  -7    6.86    1.43
  14  -1  -7    5.82    1.06
 -14   1   7    6.04    1.15
  14  -1  -7    6.30    1.29
  14  -1  -7    6.32    1.07
  14   1  -7    7.95    1.09
 -14   1   6  172.45    5.64
  14  -1  -6  161.55    5.67
  14   1  -6  163.77    5.67
  14  -1  -6  166.25    5.62
  14  -1  -6  169.08    5.79
 -14   1   6  161.58    5.61
 -14   1   5  394.71   12.12
 -14   1   5  408.37   12.13
  14  -1  -5  387.94   12.20
  14   1  -5  396.86   12.22
  14  -1  -5  404.67   12.16
  14  -1  -5  399.08   12.47
  14  -1  -5  404.54   12.26
  14  -1  -4 1395.54   40.06
  14   1  -4 1398.81   40.18
 -14   1   4 1393.59   39.94
 -14   1   4 1393.86   39.96
  14  -1  -4 1414.67   40.04
  14  -1  -4 1464.19   40.40
  14  -1  -4 1379.09   40.36
  14  -1  -3  542.32   16.10
  14   1  -3  537.14   16.25
 -14   1   3  522.96   15.98
 -14   1   3  539.89   15.99
  14  -1  -3  542.34   16.10
  14  -1  -3  563.57   16.46
  14  -1  -3  537.41   16.46
  14  -1  -2  656.43   19.39
  14   1  -2  674.47   19.64
 -14   1   2  663.38   19.34
 -14   1   2  642.08   19.34
 -14   1   2  654.51   19.34
 -14   1   2  671.63   19.58
 -14  -1   2  634.17   19.49
  14  -1  -2  695.84   19.84
  14  -1  -2  667.93   19.87
  14  -1  -1  478.86   14.31
  14   1  -1  492.75   14.64
 -14   1   1  493.71   14.57
 -14  -1   1  471.83   14.50
 -14   1   1  483.00   14.35
 -14   1   1  474.02   14.37
 -14   1   1  477.98   14.35
  14  -1  -1  512.63   14.84
  14   1  -1  430.44   14.53
  14  -1  -1  493.90   14.93
  14  -1   0  149.61    5.05
 -14   1   0  148.29    5.31
 -14  -1   0  145.76    5.28
 -14   1   0  148.56    5.12
 -14   1   0  149.62    5.13
 -14   1   0  140.30    5.14
  14  -1   0  150.63    5.20
  14  -1   0  136.36    5.03
  14  -1   0  156.74    5.54
  14   1   0  134.87    5.38
  14  -1   1  289.92    9.36
 -14   1  -1  319.94    9.76
 -14  -1  -1  299.18    9.69
 -14   1  -1  293.06    9.51
 -14   1  -1  304.40    9.64
 -14   1  -1  325.58    9.62
  14  -1   1  309.29    9.61
  14  -1   1  303.59    9.58
  14  -1   1  335.51   10.05
  14   1   1  292.66    9.92
  14  -1   1  307.88   10.22
 -14   1  -2   -1.62    1.31
 -14  -1  -2    0.80    1.23
 -14   1  -2    2.17    1.01
 -14   1  -2   -0.06    0.96
  14  -1   2   -0.72    1.13
 -14   1  -2    0.30    1.03
  14   1   2    0.69    1.02
  14  -1   2    1.22    1.04
  14   1   2    1.39    1.26
  14   1   3   87.93    3.90
 -14   1  -3   87.32    3.49
 -14   1  -3   85.04    3.53
  14  -1   3   87.35    3.48
  14  -1   3   82.14    3.49
  14   1   3   84.31    3.57
 -14   1  -3   83.33    3.58
 -14  -1  -3   88.50    3.61
  14   1   4  106.67    4.49
  14  -1   4  120.75    4.79
 -14   1  -4  103.04    4.04
  14  -1   4  103.02    4.13
 -14   1  -4  110.70    4.19
 -14  -1  -4  105.02    4.15
  14   1   4  108.52    4.24
  14  -1   4  108.38    4.03
  14  -1   5   76.38    3.17
 -14   1  -5   79.65    3.30
  14  -1   5   79.22    3.40
  14   1   5   76.92    3.67
  14  -1   5   87.02    3.93
  14   1   5   78.04    3.41
 -14   1  -5   77.67    3.37
 -14  -1  -5   88.19    3.44
 -14   1  -6   25.46    1.75
  14  -1   6   24.69    1.86
  14  -1   6   26.14    2.14
  14   1   6   25.64    1.88
 -14   1  -6   30.77    1.95
 -14  -1  -6   29.56    1.94
 -14   1  -7   23.84    1.64
  14  -1   7   25.49    1.85
  14  -1   7   25.36    1.99
  14   1   7   23.34    1.75
 -14   1  -7   24.82    1.73
 -14  -1  -7   24.64    1.73
 -14   1  -8   30.48    1.74
  14  -1   8   32.36    2.12
  14   1   8   31.86    2.03
  14   1   8   29.43    1.91
 -14   1  -8   31.64    1.85
 -14  -1  -8   31.52    1.82
 -14   1  -9    9.65    1.05
  14  -1   9    7.68    1.22
  14   1   9    8.38    1.22
  14   1   9    9.20    1.21
 -14   1  -9    9.27    1.09
 -14  -1  -9    7.85    1.05
 -14   1 -10    7.72    0.91
  14  -1  10    9.39    1.05
 -14  -1 -10    7.77    0.91
 -14   1 -10    8.67    0.98
  14   1  10    7.75    1.01
 -14   2  12    0.57    0.58
  14  -2 -12    0.53    0.61
  14  -2 -12    1.06    0.67
 -14   2  11   23.78    1.34
 -14   2  11   23.07    1.29
  14  -2 -11   21.52    1.39
  14  -2 -11   22.30    1.43
 -14   2  10   34.41    1.72
  14  -2 -10   34.65    1.82
 -14   2   9   13.09    1.21
 -14   2   9   13.49    1.22
  14  -2  -9   12.40    1.31
  14  -2  -9   12.03    1.22
 -14   2   8   16.94    1.39
  14  -2  -8   16.93    1.50
  14  -2  -8   15.15    1.38
 -14   2   8   18.53    1.44
 -14   2   7  915.92   25.96
 -14   2   7  894.32   25.93
  14  -2  -7  911.64   26.19
  14  -2  -7  880.17   25.87
  14  -2  -6    7.41    1.17
 -14  -2   6    8.53    1.20
 -14   2   6    8.57    1.23
  14  -2  -6    5.75    1.04
 -14   2   6    7.13    1.26
  14  -2  -6    6.42    1.28
  14  -2  -6    6.76    1.33
  14  -2  -5   10.58    1.22
 -14   2   5   10.26    1.30
 -14  -2   5    9.92    1.27
 -14   2   5    9.89    1.30
 -14   2   5    9.90    1.15
  14  -2  -5   10.13    1.23
 -14   2   5   10.42    1.32
  14  -2  -5   11.28    1.36
  14  -2  -5    7.16    1.42
  14  -2  -4   68.60    2.92
 -14   2   4   75.66    3.09
 -14   2   4   72.00    3.03
 -14   2   4   72.76    3.07
 -14   2   4   72.64    3.03
 -14  -2   4   70.41    2.96
  14  -2  -4   74.14    3.27
  14  -2  -4   69.45    3.37
  14  -2  -3  108.18    4.03
 -14   2   3  118.94    4.22
 -14  -2   3  114.03    4.16
 -14   2   3  106.85    4.19
 -14   2   3  121.64    4.30
 -14   2   3  115.18    4.25
  14  -2  -3  118.19    4.48
  14  -2  -3  110.49    4.62
 -14  -2   2   12.23    1.31
 -14   2   2   12.99    1.37
 -14   2   2   12.68    1.33
 -14   2   2   11.87    1.36
 -14   2   2   14.28    1.46
  14  -2  -2   12.51    1.47
  14  -2  -2   10.32    1.65
 -14   2   1   15.71    1.46
 -14   2   1   16.72    1.51
  14  -2  -1   15.72    1.58
 -14   2   1   15.35    1.45
 -14  -2   1   16.17    1.42
 -14   2   1   17.29    1.54
 -14   2   0   36.52    2.05
 -14   2   0   32.62    2.01
 -14   2   0   33.03    2.08
  14  -2   0   37.17    2.20
 -14   2   0   33.75    1.95
 -14  -2   0   38.35    1.99
 -14   2  -1   21.33    1.61
 -14  -2  -1   24.79    1.66
 -14   2  -1   25.45    1.73
 -14   2  -1   25.10    1.74
 -14   2  -1   20.31    1.70
  14  -2   1   22.28    1.65
  14  -2   1   23.70    1.63
  14  -2   1   27.61    1.88
  14  -2   1   26.10    2.15
 -14   2  -2   77.69    3.16
 -14   2  -2   74.64    3.15
 -14   2  -2   68.71    3.19
  14  -2   2   76.43    3.08
  14  -2   2   71.90    3.10
  14  -2   2   75.95    3.64
 -14   2  -2   77.50    3.09
 -14  -2  -2   75.94    3.03
 -14   2  -3  265.54    8.93
 -14   2  -3  289.00    8.84
  14  -2   3  290.47    8.79
  14  -2   3  284.13    8.88
  14   2   3  269.87    8.92
  14  -2   3  297.58    9.47
 -14  -2  -3  274.85    8.70
  14  -2   4    5.59    1.47
  14   2   4    3.12    1.09
 -14   2  -4    3.34    1.12
 -14   2  -4    3.68    1.10
 -14  -2  -4    5.06    1.05
  14  -2   4    4.05    1.04
  14  -2   4    2.57    0.96
 -14   2  -5  378.16   11.32
  14  -2   5  373.74   11.42
  14   2   5  361.66   11.44
  14  -2   5  395.42   11.84
 -14  -2  -5  363.09   11.16
  14  -2   5  376.59   11.18
  14  -2   6  281.60    8.35
 -14   2  -6  266.82    8.18
  14  -2   6  253.82    7.93
  14   2   6  248.74    8.31
  14   2   6  258.12    8.32
  14  -2   6  271.25    8.60
  14   2   7   17.66    1.29
 -14   2  -7   22.17    1.43
  14  -2   7   19.68    1.63
  14   2   7   20.69    1.49
  14   2   7   20.55    1.52
 -14   2  -8   29.22    1.57
  14  -2   8   25.83    1.72
  14   2   8   28.89    1.65
  14   2   8   30.65    1.72
  14   2   9   -0.43    0.72
  14  -2   9    1.17    0.73
 -14   2  -9    0.10    0.61
  14  -3  -9  117.00    3.92
 -14   3   9  114.41    3.79
  14  -3  -8    9.68    0.97
 -14   3   8    7.98    0.92
  14  -3  -7  164.81    5.38
 -14   3   7  161.71    5.23
 -14   3   7  159.77    5.15
 -14   3   6    3.45    0.91
 -14   3   6    1.60    0.68
  14  -3  -6    1.31    0.94
  14  -3  -6    2.42    0.87
 -14   3   5   82.24    3.22
 -14   3   5   87.30    3.25
  14  -3  -5   91.66    3.37
  14  -3  -5   82.80    3.49
 -14   3   4   -0.29    0.90
  14  -3  -4    0.33    0.78
  14  -3  -4   -0.07    1.03
 -14   3   4    0.05    0.76
  14  -3  -3  120.38    4.32
  14   3  -3  113.90    4.32
 -14   3   3  123.87    4.30
 -14   3   3  123.93    4.26
  14  -3  -2   53.58    2.46
  14   3  -2   53.86    2.58
 -14   3   2   56.19    2.51
 -14   3   2   59.26    2.49
  14   3  -1   58.57    2.72
  14  -3  -1   55.10    2.49
 -14   3   1   59.22    2.54
 -14   3   1   59.22    2.62
  14  -3  -1   65.74    2.99
 -14   3   0  120.48    4.45
  14  -3   0  133.62    4.86
 -14   3  -1  112.17    4.16
  14   3   1  113.22    4.24
  14  -3   1  121.55    4.55
  14  -3   2   16.41    1.19
 -14   3  -2   15.34    1.37
  14  -3   2   14.32    1.19
  14   3   2   16.27    1.39
  14   3   3   10.16    1.18
 -14   3  -3    7.44    1.05
  14  -3   3    7.95    0.93
  14  -3   3    9.06    1.00
  14  -3   3    7.97    1.30
 -14   3  -4   61.64    2.57
  14  -3   4   59.57    2.51
  14  -3   4   65.77    2.37
  14   3   4   60.76    2.57
  14  -3   4   61.60    2.77
  14   3   5   86.15    3.26
  14  -3   5   87.72    3.45
 -14   3  -5   94.28    3.20
  14  -3   5   91.56    3.29
  14  -3   6    1.60    0.70
 -14   3  -6    2.65    0.67
  15   0 -12    0.28    0.77
  15   0 -12    0.11    0.58
  15   0 -11  163.62    5.47
  15   0 -11  164.06    5.34
  15   0 -10    0.94    0.77
  15   0  -9  125.11    4.40
  15   0  -8    0.69    0.84
  15   0  -8    0.69    1.16
  15   0  -8   -0.38    0.93
  15   0  -7   17.57    1.44
  15   0  -7   20.09    1.71
  15   0  -7   17.64    1.56
  15   0  -6    1.43    0.96
  15   0  -6    0.07    1.19
  15   0  -6   -0.71    1.04
  15   0  -5 1235.50   35.62
  15   0  -5 1250.91   35.78
  15   0  -4   -0.53    1.23
  15   0  -4    0.69    1.12
  15   0  -4    0.24    1.05
  15   0  -3   -0.43    1.11
 -15   0   3    0.31    0.72
 -15   0   3    0.07    1.38
  15   0  -3    0.63    1.13
  15   0  -3    0.80    1.18
  15   0  -2    0.33    1.16
  15   0  -2    0.25    1.16
 -15   0   2   -0.69    1.36
 -15   0   2    1.22    0.70
  15   0  -2    1.69    1.20
  15   0  -2   -0.63    1.09
 -15   0   1   11.19    1.05
  15   0  -1   12.16    1.55
  15   0  -1   11.07    1.43
 -15   0   1   13.49    1.68
  15   0   0   -0.79    1.14
 -15   0   0   -0.34    1.34
  15   0   0    1.44    1.22
  15   0   0    0.38    1.11
 -15   0  -1  146.90    4.97
 -15   0  -1  150.89    5.37
  15   0   1  148.90    5.22
  15   0   1  146.85    5.58
 -15   0  -2   -0.47    0.83
  15   0   2    0.09    1.22
 -15   0  -2    0.27    1.29
  15   0   3  204.40    6.86
 -15   0  -3  201.93    6.60
  15   0   3  213.48    7.33
 -15   0  -3  212.29    6.95
 -15   0  -4    0.69    0.80
  15   0   4   -0.62    1.32
 -15   0  -4   -0.31    1.26
  15   0   4   -0.58    1.00
 -15   0  -5   17.57    1.34
  15   0   5   20.89    1.60
 -15   0  -5   20.24    1.67
 -15   0  -6    0.13    0.77
  15   0   6    0.49    1.21
  15   0   6    1.42    0.97
 -15   0  -6    0.45    1.10
  15   0   7   87.54    3.57
  15   0   7   77.72    3.23
 -15   0  -7   81.93    3.16
  15   0   8    0.65    0.86
 -15   0  -8   -0.57    0.65
 -15   0  -8    2.01    0.94
  15   0   9    4.84    0.94
 -15   0  -9    6.43    0.91
  15  -1 -12    3.26    0.57
  15   1 -12    2.97    0.59
  15  -1 -11   62.86    2.41
  15   1 -11   62.18    2.43
  15  -1 -11   63.39    2.60
 -15   1  11   65.03    2.38
  15  -1 -10   -0.13    0.64
  15   1 -10    0.53    0.71
  15  -1 -10    0.76    0.83
  15  -1 -10   -0.10    0.93
  15   1 -10   -0.26    0.95
 -15   1  10    1.29    0.70
  15  -1  -9   67.21    2.80
  15   1  -9   72.08    2.85
 -15   1   9   74.06    2.82
  15  -1  -9   80.93    3.14
  15  -1  -9   72.03    3.01
  15   1  -9   70.22    3.03
  15  -1  -8   87.15    3.44
  15   1  -8   89.39    3.45
 -15   1   8   95.57    3.44
  15  -1  -8   97.36    3.74
  15  -1  -8   91.46    3.61
  15   1  -8   95.19    3.69
 -15   1   8   93.27    3.36
  15  -1  -7   39.35    2.09
  15   1  -7   39.47    2.06
 -15   1   7   45.45    2.10
 -15   1   7   44.49    2.06
  15  -1  -7   46.82    2.41
  15  -1  -7   44.28    2.27
  15  -1  -6    1.87    0.96
 -15   1   6    2.04    0.93
 -15   1   6    2.32    0.90
  15  -1  -6    3.86    1.20
 -15   1   5   80.60    3.05
  15  -1  -5   72.12    3.08
 -15   1   5   73.97    3.01
  15  -1  -5   72.82    3.14
  15   1  -5   70.97    3.25
 -15   1   4  161.97    5.64
 -15   1   4  172.81    5.68
 -15   1   4  178.27    5.95
 -15  -1   4  169.46    5.88
  15  -1  -4  169.98    5.82
  15  -1  -4  173.18    6.09
  15  -1  -4  164.26    5.79
  15   1  -4  175.40    5.99
  15  -1  -3   46.86    2.34
  15   1  -3   49.49    2.60
 -15   1   3   44.92    2.23
 -15   1   3   46.07    2.22
 -15   1   3   52.70    2.59
 -15  -1   3   44.35    2.45
  15  -1  -3   43.60    2.39
  15  -1  -3   48.28    2.61
  15  -1  -3   44.54    2.62
  15  -1  -2  107.81    4.01
 -15   1   2  107.70    3.95
 -15   1   2  108.14    3.95
 -15   1   2  110.07    4.22
 -15  -1   2  102.96    4.12
  15  -1  -2  114.12    4.42
  15  -1  -2  101.62    4.39
  15  -1  -1   28.79    1.77
 -15   1   1   26.84    1.71
 -15   1   1   29.72    1.76
 -15   1   1   26.66    1.70
 -15   1   1   27.94    1.99
 -15  -1   1   26.69    1.91
  15  -1  -1   29.84    2.11
  15  -1  -1   28.77    2.17
  15  -1   0   30.63    1.79
 -15   1   0   32.20    2.09
 -15  -1   0   34.75    2.09
 -15   1   0   30.42    1.86
 -15   1   0   32.37    1.88
 -15   1   0   34.21    1.89
  15  -1   0   32.24    2.03
  15  -1   0   38.45    2.31
  15  -1   0   33.80    2.38
 -15   1  -1  249.60    7.81
 -15   1  -1  252.52    7.79
  15  -1   1  252.84    8.40
 -15   1  -1  253.32    7.98
 -15  -1  -1  236.91    7.89
  15  -1   1  248.81    7.87
 -15   1  -2   42.93    2.16
  15  -1   2   44.01    2.23
  15   1   2   37.39    2.38
 -15   1  -2   40.85    2.30
 -15  -1  -2   43.51    2.30
 -15   1  -3   37.44    2.01
  15  -1   3   38.54    2.10
  15  -1   3   37.90    2.06
  15   1   3   32.90    2.31
 -15   1  -3   38.56    2.21
 -15  -1  -3   40.30    2.19
 -15   1  -4   27.01    1.69
  15  -1   4   30.99    1.86
  15  -1   4   29.25    1.75
 -15   1  -4   29.30    1.87
 -15  -1  -4   28.79    1.84
  15   1   4   25.53    2.01
  15  -1   4   30.38    2.27
 -15   1  -5    7.62    1.27
 -15  -1  -5    7.77    1.26
  15  -1   5    6.87    1.15
  15  -1   5    8.56    1.47
 -15   1  -5    7.10    1.09
 -15   1  -6    3.73    1.06
 -15  -1  -6    1.27    1.00
  15   1   6    1.52    0.93
  15  -1   6    1.25    0.98
  15  -1   6    0.38    1.20
 -15   1  -6    0.96    0.84
 -15   1  -7   25.50    1.57
 -15  -1  -7   25.45    1.55
  15   1   7   23.85    1.58
  15  -1   7   22.46    1.83
 -15   1  -7   23.26    1.45
  15  -1   7   20.75    1.56
 -15   1  -8   30.41    1.60
 -15  -1  -8   29.19    1.57
  15   1   8   29.91    1.69
  15  -1   8   29.12    1.85
 -15   1  -8   27.18    1.49
  15  -1   8   28.51    1.69
 -15   1  -9   -0.23    0.68
 -15  -1  -9    1.64    0.66
 -15   1  -9    0.34    0.60
  15   1   9   -0.34    0.73
  15   1   9    0.38    0.73
 -15   2  10   15.32    1.04
  15  -2 -10   15.27    1.12
 -15   2  10   15.75    0.99
 -15   2   9   42.46    1.88
  15  -2  -9   41.93    1.92
 -15   2   9   41.04    1.81
 -15   2   8  272.65    8.11
  15  -2  -8  269.30    8.34
  15  -2  -8  253.69    8.07
 -15   2   8  259.57    8.04
 -15   2   7  168.60    5.39
 -15   2   7  161.83    5.32
  15  -2  -7  162.60    5.60
  15  -2  -7  158.12    5.31
 -15   2   6   40.93    2.03
 -15   2   6   43.59    2.03
 -15  -2   6   40.97    1.95
  15  -2  -6   40.13    1.93
  15  -2  -6   40.35    2.19
  15  -2  -6   41.44    1.99
  15  -2  -5   33.79    1.78
 -15  -2   5   33.25    1.75
 -15   2   5   34.80    1.84
 -15   2   5   36.71    1.88
  15  -2  -5   32.00    1.79
  15  -2  -5   35.98    2.08
  15  -2  -5   32.59    2.08
  15  -2  -4    1.40    0.86
 -15  -2   4    1.79    0.88
 -15   2   4   -0.05    0.86
 -15   2   4    0.75    0.75
  15  -2  -4   -0.51    0.90
 -15   2   4    0.05    0.94
  15  -2  -4    0.40    0.99
  15  -2  -4    2.02    1.14
 -15  -2   3   35.60    1.86
 -15   2   3   31.08    1.89
 -15   2   3   37.75    1.97
 -15   2   3   37.93    1.95
  15  -2  -3   36.24    1.97
  15  -2  -3   36.90    2.16
  15  -2  -3   35.42    2.28
 -15  -2   2   66.47    2.74
 -15   2   2   68.75    2.86
 -15   2   2   70.93    2.85
 -15   2   2   66.89    2.84
  15  -2  -2   68.54    3.08
  15  -2  -2   63.02    3.21
 -15  -2   1    9.38    1.13
 -15   2   1    8.39    1.18
 -15   2   1    9.31    1.17
  15  -2  -1   10.42    1.26
 -15   2   1    8.31    1.16
  15  -2  -1    8.54    1.26
  15  -2  -1    8.97    1.49
 -15   2   0  119.86    4.25
 -15   2   0  109.20    4.23
 -15   2   0  115.09    4.19
  15  -2   0  120.69    4.22
  15  -2   0  114.21    4.40
 -15  -2   0  116.91    4.09
 -15   2  -1    5.49    1.07
  15  -2   1    6.92    1.11
 -15   2  -1    6.85    1.11
 -15  -2  -1    6.10    1.01
 -15   2  -1    7.64    1.12
 -15   2  -2   -0.71    0.91
  15  -2   2   -0.39    0.90
 -15   2  -2    1.40    0.94
  15  -2   2   -0.08    1.24
 -15  -2  -2   -0.04    0.83
  15  -2   3    9.79    1.51
 -15   2  -3    7.87    1.14
 -15   2  -3   10.05    1.17
 -15  -2  -3   10.38    1.06
  15  -2   3    8.45    1.07
  15  -2   3    9.26    1.09
  15  -2   4  134.65    4.73
 -15   2  -4  140.77    4.72
  15  -2   4  137.75    4.63
  15  -2   4  140.58    5.15
 -15   2  -5   -0.08    0.83
  15  -2   5    0.35    0.69
  15  -2   5    0.98    0.80
  15  -2   5   -0.07    1.03
  15   2   6   -0.77    0.71
  15  -2   6   -0.32    0.78
  15  -2   6    0.41    0.91
  15   2   6    0.26    0.73
 -15   2  -6    0.84    0.74
  15  -2   7    9.21    1.00
  15   2   7    8.68    0.92
  15  -2   7    8.87    1.07
 -15   2  -7    8.87    0.93
  15  -3  -7   80.32    2.89
 -15   3   7   79.27    2.76
  15  -3  -6   10.92    0.97
 -15   3   6   12.28    0.96
 -15   3   5   44.59    1.85
 -15   3   5   45.58    1.93
  15  -3  -5   44.94    1.86
  15  -3  -5   44.61    2.02
  15  -3  -5   46.08    2.16
 -15   3   4    0.47    0.63
  15  -3  -4    0.35    0.68
 -15   3   4    1.32    0.73
  15  -3  -4    0.89    0.71
  15  -3  -4    0.72    0.86
  15  -3  -3   66.88    2.54
  15  -3  -3   60.75    2.60
  15  -3  -3   67.85    2.86
 -15   3   3   67.60    2.56
 -15   3   3   66.15    2.57
 -15   3   2   58.44    2.39
  15  -3  -2   53.69    2.34
  15   3  -2   52.70    2.44
  15  -3  -1   33.81    1.63
  15   3  -1   29.88    1.76
 -15   3   1   30.89    1.67
 -15   3   1   35.30    1.70
 -15   3   0   -0.66    0.77
 -15   3   0    0.08    0.72
  15  -3   0    1.11    0.70
  15  -3   1   32.32    1.89
 -15   3  -1   32.07    1.58
  15  -3   1   29.93    1.50
 -15   3  -2    2.70    0.79
  15  -3   2    3.43    0.71
  15  -3   2    3.45    0.99
  15   3   2    3.70    0.84
  15  -3   3  110.25    3.59
  15   3   3  106.58    3.78
  15  -3   3  109.21    3.97
  16   0 -11    0.10    0.54
  16   0 -11    0.35    0.74
  16   0 -10    4.38    0.71
  16   0  -9    0.31    0.68
  16   0  -8   -0.11    0.97
  16   0  -7    0.79    0.87
  16   0  -7   -0.69    1.05
  16   0  -6   70.20    3.02
  16   0  -6   65.50    2.95
  16   0  -5    0.55    0.98
 -16   0   5   -0.06    1.21
  16   0  -5    0.36    1.11
  16   0  -4  264.87    8.57
 -16   0   4  258.50    8.43
  16   0  -4  266.55    8.44
 -16   0   3   -0.69    1.27
  16   0  -3   -1.18    1.07
 -16   0   2   99.43    3.98
  16   0  -2  107.62    4.03
 -16   0   1    0.25    1.19
 -16   0   0    1.54    1.22
  16   0   0    2.38    1.16
 -16   0  -1    0.55    1.14
  16   0   1   -1.25    1.17
 -16   0  -2   58.41    2.73
  16   0   2   59.63    2.97
 -16   0  -3   -0.68    1.07
  16   0   3    1.24    1.11
 -16   0  -4    6.69    1.22
  16   0   4    5.36    1.30
 -16   0  -5   -0.25    0.96
 -16   0  -6   17.72    1.37
 -16   0  -7   -0.52    0.80
  16  -1 -10   70.61    2.68
  16   1 -10   66.90    2.68
  16  -1  -9   18.45    1.34
  16  -1  -9   17.63    1.34
  16   1  -9   15.82    1.35
 -16   1   9   17.91    1.07
  16  -1  -8  276.31    8.66
  16  -1  -8  274.48    8.49
  16   1  -8  263.41    8.55
 -16   1   8  280.37    8.30
 -16   1   7  113.22    4.04
 -16  -1   7  105.77    4.03
 -16   1   7  114.91    3.84
  16  -1  -7  112.82    4.19
  16  -1  -7  108.85    4.02
 -16   1   6   15.01    1.15
 -16   1   6   14.36    1.09
 -16   1   6   15.56    1.45
 -16  -1   6   14.17    1.42
  16  -1  -6   13.65    1.33
 -16   1   5  100.66    3.55
 -16   1   5   98.53    3.49
  16  -1  -5   92.29    3.58
 -16   1   5  100.75    3.76
 -16  -1   5   99.16    3.75
  16  -1  -5   92.65    3.64
  16   1  -5  104.13    3.88
 -16   1   4    1.67    0.79
  16  -1  -4    0.63    0.97
 -16   1   4    0.87    0.80
  16  -1  -4    1.53    0.95
 -16   1   4    1.27    1.14
 -16  -1   4    1.06    1.08
 -16  -1   3   22.30    1.64
 -16   1   3   20.32    1.64
 -16   1   3   22.93    1.43
 -16   1   3   23.81    1.45
  16  -1  -3   22.01    1.62
  16  -1  -3   20.19    1.75
  16  -1  -3   20.91    1.53
  16  -1  -2   12.34    1.25
 -16   1   2   13.46    1.16
 -16   1   2   16.67    1.51
 -16  -1   2   11.43    1.36
 -16   1   2   12.25    1.17
  16  -1  -2   14.05    1.56
  16  -1  -2   10.87    1.46
  16  -1  -1   24.21    1.54
 -16   1   1   26.12    1.79
 -16  -1   1   27.13    1.81
 -16   1   1   27.93    1.58
 -16   1   1   26.08    1.54
  16  -1  -1   23.23    1.88
  16  -1  -1   22.54    1.91
 -16   1   0   94.46    3.44
 -16   1   0   90.51    3.38
  16  -1   0   93.38    3.59
  16  -1   0   88.55    3.93
 -16   1   0   94.57    3.62
 -16  -1   0   90.00    3.56
 -16   1  -1    2.30    0.88
  16  -1   1    2.42    1.04
  16  -1   1    1.99    1.20
 -16   1  -1    2.82    1.12
 -16  -1  -1    3.81    1.11
 -16   1  -2    0.45    0.80
  16  -1   2   -0.20    0.87
  16  -1   2    1.66    1.23
 -16   1  -2   -0.05    1.03
 -16  -1  -2    0.16    1.01
 -16   1  -3    0.21    0.99
 -16  -1  -3    0.20    0.96
 -16   1  -3    1.03    0.80
  16  -1   3    2.21    0.91
 -16   1  -4    2.15    0.97
 -16  -1  -4    1.18    0.92
 -16   1  -4    0.36    0.75
 -16   1  -5    3.70    0.95
 -16  -1  -5    2.53    0.91
  16  -1   5    4.10    1.16
 -16   1  -5    2.91    0.79
 -16   1  -6   21.81    1.36
 -16  -1  -6   19.11    1.30
  16  -1   6   20.04    1.58
  16   1   6   20.83    1.43
 -16   1  -6   16.56    1.18
 -16   1  -7    1.46    0.70
 -16  -1  -7    1.48    0.69
 -16   1  -7    1.80    0.63
  16  -1   7    1.74    0.71
  16  -1   7    1.23    0.83
  16   1   7    0.78    0.71
 -16   2   8  301.06    8.70
  16  -2  -8  309.31    8.95
 -16   2   8  291.10    8.61
 -16   2   7  198.14    5.98
  16  -2  -7  201.34    6.24
 -16   2   7  195.61    5.92
 -16   2   6   72.47    2.61
 -16   2   6   66.83    2.51
  16  -2  -6   66.45    2.79
[truncated: 1,455,258 more chars]
