# Supplementary material for: Syntheses and crystal structure of 4-[(pyridin-3-yl)diazen­yl]morpholine and 1-[(pyridin-3-yl)diazen­yl]-1,2,3,4-tetra­hydro­quinoline
Source: Acta Crystallogr E Crystallogr Commun. 2023 Jan 10;79(Pt 2):74–8. doi: 10.1107/S2056989023000129 (PMC9912458; doi:10.1107/S2056989023000129)
Supplement: Supplementary file 2 [file e-79-00074-Isup2.hkl]

data_I                                                                      
_shelx_title ' 2021ncs0192r1_a.res in P2(1)/c'                                  
_shelx_refln_list_code          4                                               
_shelx_F_calc_maximum      144.41                                               
_exptl_crystal_F_000       408.00                                               
_reflns_d_resolution_high  0.7400                                               
                                                                                
loop_                                                                           
 _space_group_symop_operation_xyz                                               
 'x, y, z'                                                                      
 '-x, y+1/2, -z+1/2'                                                            
 '-x, -y, -z'                                                                   
 'x, -y-1/2, z-1/2'                                                             
                                                                                
_cell_length_a     5.6889                                                       
_cell_length_b     8.3058                                                       
_cell_length_c    20.3063                                                       
_cell_angle_alpha  90.000                                                       
_cell_angle_beta   97.370                                                       
_cell_angle_gamma  90.000                                                       
                                                                                
_shelx_F_squared_multiplier     1.000                                           
                                                                                
loop_                                                                           
 _refln_index_h                                                                 
 _refln_index_k                                                                 
 _refln_index_l                                                                 
 _refln_F_squared_calc                                                          
 _refln_F_squared_meas                                                          
 _refln_F_squared_sigma                                                         
 _refln_observed_status                                                         
   1   0   0       1389.24       1323.28        12.38 o                         
   2   0   0         12.86         17.33         0.54 o                         
   3   0   0        724.37        721.98         6.36 o                         
   4   0   0          0.04          3.63         0.24 o                         
   5   0   0        124.16        118.81         1.65 o                         
   6   0   0          2.30          2.59         0.49 o                         
   7   0   0         68.16         62.80         1.34 o                         
   1   1   0        432.06        432.53         2.96 o                         
   2   1   0       1744.43       1713.47        10.78 o                         
   3   1   0        163.61        125.05         0.93 o                         
   4   1   0         18.48         19.88         0.30 o                         
   5   1   0          9.37         10.11         0.35 o                         
   6   1   0         33.49         28.68         0.55 o                         
   7   1   0          2.52          2.86         0.35 o                         
   0   2   0      13140.57      12492.01       270.20 o                         
   1   2   0          0.39          0.08         0.08 o                         
   2   2   0       1489.51       1576.87         9.95 o                         
   3   2   0        204.07        215.17         1.47 o                         
   4   2   0         33.85         43.67         0.51 o                         
   5   2   0         27.68         26.75         0.44 o                         
   6   2   0         85.37         82.57         0.93 o                         
   7   2   0         36.34         31.91         0.60 o                         
   1   3   0         32.52         39.79         0.35 o                         
   2   3   0         35.01         38.52         0.42 o                         
   3   3   0         33.98         23.52         0.45 o                         
   4   3   0          1.88          0.54         0.17 o                         
   5   3   0         13.82         14.78         0.31 o                         
   6   3   0          2.94          2.74         0.27 o                         
   7   3   0          0.46          1.32         0.36 o                         
   0   4   0         72.36         72.41         0.83 o                         
   1   4   0         19.89         25.49         0.26 o                         
   2   4   0       1868.69       2034.38        13.88 o                         
   3   4   0        222.27        216.50         1.84 o                         
   4   4   0         63.99         59.19         0.76 o                         
   5   4   0         17.07         14.21         0.46 o                         
   6   4   0          0.00         -0.11         0.27 o                         
   7   4   0         53.12         51.30         0.95 o                         
   1   5   0          1.97          0.96         0.10 o                         
   2   5   0          1.11          2.74         0.12 o                         
   3   5   0          5.21          5.86         0.19 o                         
   4   5   0          1.54          4.20         0.28 o                         
   5   5   0         22.00         21.88         0.50 o                         
   6   5   0          6.97          9.32         0.44 o                         
   0   6   0         78.12         92.16         1.03 o                         
   1   6   0         18.67         23.01         0.26 o                         
   2   6   0         24.14         23.71         0.37 o                         
   3   6   0         28.20         24.64         0.44 o                         
   4   6   0        377.79        330.09         3.83 o                         
   5   6   0          1.60          0.85         0.30 o                         
   6   6   0         48.89         52.13         1.05 o                         
   1   7   0        210.70        202.10         1.68 o                         
   2   7   0        227.68        214.71         1.74 o                         
   3   7   0         32.13         29.67         0.57 o                         
   4   7   0          0.60          0.25         0.38 o                         
   5   7   0          6.56          4.21         0.45 o                         
   0   8   0          0.09          0.97         0.20 o                         
   1   8   0         15.88         15.89         0.26 o                         
   2   8   0          1.01          1.11         0.23 o                         
   3   8   0          8.77          9.72         0.40 o                         
   4   8   0         50.61         43.33         0.81 o                         
   5   8   0         19.87         26.06         0.95 o                         
   1   9   0          4.74          5.44         0.38 o                         
   2   9   0         25.81         26.74         0.68 o                         
   3   9   0        149.62        139.67         2.22 o                         
   4   9   0         10.35         11.01         0.60 o                         
   0  10   0         14.99         13.46         0.77 o                         
   1  10   0          0.00         -0.30         0.39 o                         
   2  10   0         15.92         18.27         0.69 o                         
   3  10   0         14.13         13.50         0.68 o                         
   1  11   0          3.12          2.62         0.49 o                         
  -7   1   1          5.79          5.06         0.39 o                         
  -6   1   1          5.71          4.68         0.35 o                         
  -5   1   1          1.09          1.26         0.24 o                         
  -4   1   1         24.05         24.71         0.32 o                         
  -3   1   1         62.59         71.36         0.72 o                         
  -2   1   1        272.00        255.89         1.78 o                         
  -1   1   1        694.25        661.55         4.72 o                         
   0   1   1        819.75        778.96         6.90 o                         
   1   1   1        999.89       1018.89         6.80 o                         
   2   1   1         45.45         42.75         0.35 o                         
   3   1   1          2.31          0.99         0.12 o                         
   4   1   1          6.11          5.54         0.18 o                         
   5   1   1         65.63         66.33         0.79 o                         
   6   1   1          2.17          1.32         0.31 o                         
   7   1   1          3.53          3.07         0.37 o                         
  -7   2   1         10.85         10.79         0.44 o                         
  -6   2   1          6.55          6.66         0.33 o                         
  -5   2   1         58.61         55.54         0.65 o                         
  -4   2   1          8.84          6.55         0.32 o                         
  -3   2   1        210.38        242.92         1.79 o                         
  -2   2   1         40.26         32.12         0.65 o                         
  -1   2   1        439.30        468.16         3.45 o                         
   0   2   1       9338.71       8941.06        96.87 o                         
   1   2   1       6021.86       6127.41        41.72 o                         
   2   2   1       1232.96       1283.19         8.32 o                         
   3   2   1        599.66        637.01         4.15 o                         
   4   2   1         14.22         19.34         0.30 o                         
   5   2   1          9.29          6.80         0.27 o                         
   6   2   1         21.71         21.85         0.45 o                         
   7   2   1          1.38          0.62         0.34 o                         
  -7   3   1         51.37         45.88         0.70 o                         
  -6   3   1          0.06          0.43         0.29 o                         
  -5   3   1         30.90         29.98         0.49 o                         
  -4   3   1        149.80        149.13         1.45 o                         
  -3   3   1        280.57        302.01         2.06 o                         
  -2   3   1        695.92        713.33         4.86 o                         
  -1   3   1       1141.93       1180.45         7.62 o                         
   0   3   1          9.78          9.98         0.28 o                         
   1   3   1       1849.38       1863.93        13.30 o                         
   2   3   1         41.00         45.81         0.40 o                         
   3   3   1        263.97        256.84         1.77 o                         
   4   3   1        126.90        117.45         1.03 o                         
   5   3   1         93.30         80.77         0.82 o                         
   6   3   1         53.51         46.84         0.72 o                         
   7   3   1          6.61          6.88         0.43 o                         
  -7   4   1          0.61          0.27         0.45 o                         
  -6   4   1         23.09         22.99         0.53 o                         
  -5   4   1        379.34        352.05         3.14 o                         
  -4   4   1         80.10         74.28         0.83 o                         
  -3   4   1        134.31        136.17         1.12 o                         
  -2   4   1        532.69        559.07         3.70 o                         
  -1   4   1        588.91        611.77         4.01 o                         
   0   4   1         13.38         16.41         0.35 o                         
   1   4   1         19.36         18.80         0.35 o                         
   2   4   1         18.83         20.08         0.24 o                         
   3   4   1         42.38         46.21         0.87 o                         
   4   4   1        238.65        206.10         2.27 o                         
   5   4   1        172.54        161.00         1.83 o                         
   6   4   1          5.89          7.67         0.41 o                         
   7   4   1         21.92         26.67         0.73 o                         
  -6   5   1          0.99          0.15         0.40 o                         
  -5   5   1         92.45         97.72         1.14 o                         
  -4   5   1        202.65        179.80         1.90 o                         
  -3   5   1         33.73         28.65         0.43 o                         
  -2   5   1          2.43          4.38         0.15 o                         
  -1   5   1         64.41         55.63         0.43 o                         
   0   5   1          2.24          0.58         0.09 o                         
   1   5   1         16.96         17.23         0.28 o                         
   2   5   1         88.77         88.89         0.87 o                         
   3   5   1         55.99         60.51         0.78 o                         
   4   5   1         44.46         44.95         0.61 o                         
   5   5   1         50.86         50.79         0.75 o                         
   6   5   1          1.96          2.78         0.43 o                         
  -6   6   1         36.57         41.59         0.87 o                         
  -5   6   1          2.66          1.86         0.31 o                         
  -4   6   1         50.67         55.69         1.13 o                         
  -3   6   1         96.02         79.61         1.00 o                         
  -2   6   1          1.33          2.86         0.15 o                         
  -1   6   1        337.00        344.06         2.23 o                         
   0   6   1         25.61         30.57         0.39 o                         
   1   6   1         31.75         37.23         0.37 o                         
   2   6   1         19.02         16.26         0.25 o                         
   3   6   1          3.98          2.69         0.22 o                         
   4   6   1         21.57         13.71         0.50 o                         
   5   6   1         45.70         38.37         0.68 o                         
   6   6   1        146.40        160.50         2.00 o                         
  -5   7   1        117.79        129.39         1.74 o                         
  -4   7   1          8.20          6.44         0.42 o                         
  -3   7   1         21.57         15.60         0.60 o                         
  -2   7   1         42.90         37.61         0.52 o                         
  -1   7   1         10.91          9.14         0.20 o                         
   0   7   1         29.34         30.97         0.36 o                         
   1   7   1          0.87          2.07         0.15 o                         
   2   7   1          0.05         -0.06         0.15 o                         
   3   7   1          9.63          9.36         0.32 o                         
   4   7   1         71.48         62.98         1.27 o                         
   5   7   1         13.07         14.99         0.60 o                         
  -5   8   1          0.00          0.05         0.50 o                         
  -4   8   1         37.00         31.12         0.75 o                         
  -3   8   1         30.29         23.74         0.63 o                         
  -2   8   1          5.27          5.70         0.39 o                         
  -1   8   1         46.91         46.37         0.56 o                         
   0   8   1          1.30          1.20         0.13 o                         
   1   8   1          9.53          9.91         0.31 o                         
   2   8   1         76.35         79.73         1.09 o                         
   3   8   1         28.53         28.44         0.84 o                         
   4   8   1          2.67          1.94         0.40 o                         
   5   8   1          3.26          3.77         0.67 o                         
  -4   9   1          0.00         -0.14         0.52 o                         
  -3   9   1          5.97          4.99         0.56 o                         
  -2   9   1          0.04         -0.04         0.39 o                         
  -1   9   1         77.88         77.01         1.15 o                         
   0   9   1         52.47         49.37         0.89 o                         
   1   9   1          1.52          1.78         0.30 o                         
   2   9   1        109.87        105.82         1.54 o                         
   3   9   1         50.67         49.65         1.04 o                         
   4   9   1         17.04         14.59         0.64 o                         
  -3  10   1          0.26          0.46         0.56 o                         
  -2  10   1          6.29          7.82         0.59 o                         
  -1  10   1         80.64         83.27         1.87 o                         
   0  10   1         14.18         13.29         0.67 o                         
   1  10   1         24.98         24.43         0.61 o                         
   2  10   1          6.76          8.02         0.56 o                         
   3  10   1          5.17          6.52         0.61 o                         
  -1  11   1          0.74          0.04         0.48 o                         
   0  11   1         15.20         18.12         0.88 o                         
   1  11   1          0.85          0.50         0.52 o                         
  -7   0   2         47.05         46.68         1.42 o                         
  -6   0   2         41.93         41.74         1.01 o                         
  -5   0   2        160.86        167.85         2.28 o                         
  -4   0   2          0.36          0.09         0.21 o                         
  -3   0   2         49.57         49.08         0.69 o                         
  -2   0   2       1927.21       1909.82        21.66 o                         
  -1   0   2       5444.74       5167.90        49.94 o                         
   0   0   2        135.42        139.94         2.70 o                         
   1   0   2         18.12         25.49         0.53 o                         
   2   0   2          4.73          7.42         0.34 o                         
   3   0   2       2095.54       2242.76        19.42 o                         
   4   0   2          0.18          1.21         0.22 o                         
   5   0   2          2.29          3.16         0.36 o                         
   6   0   2          0.71          1.05         0.43 o                         
   7   0   2        141.48        133.76         2.25 o                         
  -7   1   2         55.08         51.61         0.82 o                         
  -6   1   2        121.71        112.84         1.29 o                         
  -5   1   2          1.24          1.14         0.24 o                         
  -4   1   2         95.47         90.83         0.76 o                         
  -3   1   2        205.10        262.66         1.83 o                         
  -2   1   2         67.33         65.39         0.51 o                         
  -1   1   2         92.73         79.29         0.60 o                         
   0   1   2        881.98        826.88         8.68 o                         
   1   1   2      20854.18      21013.31       786.29 o                         
   2   1   2        928.18        930.52         6.24 o                         
   3   1   2          6.55          5.84         0.16 o                         
   4   1   2        251.70        252.68         1.81 o                         
   5   1   2         21.69         19.78         0.39 o                         
   6   1   2         24.79         27.85         0.60 o                         
   7   1   2          0.76          0.80         0.37 o                         
  -7   2   2         13.21         12.69         0.48 o                         
  -6   2   2         30.25         29.76         0.80 o                         
  -5   2   2          2.64          1.84         0.22 o                         
  -4   2   2          5.49          5.35         0.21 o                         
  -3   2   2        127.63         93.38         0.76 o                         
  -2   2   2       1030.51        936.12         6.19 o                         
  -1   2   2          5.84          8.25         0.14 o                         
   0   2   2        173.83        190.33         1.69 o                         
   1   2   2       8916.25       9001.82        68.85 o                         
   2   2   2         71.77         77.16         0.76 o                         
   3   2   2        472.17        498.86         3.33 o                         
   4   2   2         38.61         40.99         0.59 o                         
   5   2   2        140.10        125.30         1.11 o                         
   6   2   2         11.42         12.63         0.37 o                         
   7   2   2         12.54         11.89         0.41 o                         
  -7   3   2         11.40         10.78         0.46 o                         
  -6   3   2         76.44         70.31         0.83 o                         
  -5   3   2          4.04          1.87         0.23 o                         
  -4   3   2        143.95        128.95         1.27 o                         
  -3   3   2         64.53         71.71         0.58 o                         
  -2   3   2         17.54         23.81         0.27 o                         
  -1   3   2       3084.40       3071.98        21.46 o                         
   0   3   2        244.16        233.30         1.69 o                         
   1   3   2        195.47        202.43         1.64 o                         
   2   3   2         79.53         93.33         0.72 o                         
   3   3   2         13.62         21.94         0.27 o                         
   4   3   2          9.65          6.58         0.19 o                         
   5   3   2          1.79          1.48         0.20 o                         
   6   3   2         25.36         28.24         0.51 o                         
   7   3   2         47.12         51.34         0.86 o                         
  -7   4   2         61.03         58.49         1.03 o                         
  -6   4   2          3.27          2.57         0.34 o                         
  -5   4   2          3.21          2.73         0.31 o                         
  -4   4   2         49.91         45.22         0.68 o                         
  -3   4   2         11.70          5.89         0.22 o                         
  -2   4   2         98.44        105.30         0.81 o                         
  -1   4   2         36.89         41.37         0.35 o                         
   0   4   2         64.13         68.30         0.52 o                         
   1   4   2       3564.28       3826.18        25.00 o                         
   2   4   2          4.63          3.83         0.14 o                         
   3   4   2          7.91          8.43         0.19 o                         
   4   4   2         62.54         63.36         0.72 o                         
   5   4   2        123.60         98.92         1.10 o                         
   6   4   2         14.87         15.28         0.49 o                         
   7   4   2         14.75         17.35         0.63 o                         
  -6   5   2         59.13         61.12         0.97 o                         
  -5   5   2         45.47         51.09         0.75 o                         
  -4   5   2         19.03         18.39         0.51 o                         
  -3   5   2        181.89        176.43         1.57 o                         
  -2   5   2          1.11          2.46         0.12 o                         
  -1   5   2        874.56        897.67         5.78 o                         
   0   5   2        126.12        131.70         1.00 o                         
   1   5   2        163.43        173.11         1.21 o                         
   2   5   2        203.51        219.63         1.59 o                         
   3   5   2          1.13          1.78         0.21 o                         
   4   5   2        167.97        150.08         1.56 o                         
   5   5   2        175.24        162.72         1.79 o                         
   6   5   2          7.27          6.34         0.48 o                         
  -6   6   2          1.75          1.62         0.40 o                         
  -5   6   2         87.99         74.63         1.13 o                         
  -4   6   2          0.02          0.34         0.26 o                         
  -3   6   2          1.31          0.61         0.22 o                         
  -2   6   2          8.79          8.11         0.18 o                         
  -1   6   2        212.62        243.45         1.68 o                         
   0   6   2         83.96         87.35         0.65 o                         
   1   6   2          0.09          0.78         0.17 o                         
   2   6   2          0.35          0.40         0.13 o                         
   3   6   2        156.42        155.29         1.47 o                         
   4   6   2         12.91         13.94         0.45 o                         
   5   6   2          3.04          5.11         0.39 o                         
   6   6   2          7.60          6.46         0.52 o                         
  -6   7   2          5.04          3.09         0.66 o                         
  -5   7   2          0.29          0.51         0.45 o                         
  -4   7   2          0.31          0.51         0.33 o                         
  -3   7   2         81.73         67.42         1.25 o                         
  -2   7   2         79.64         85.96         0.97 o                         
  -1   7   2          0.02          0.48         0.14 o                         
   0   7   2         23.27         21.46         0.25 o                         
   1   7   2         60.55         57.99         0.65 o                         
   2   7   2          2.52          2.20         0.19 o                         
   3   7   2          7.99          6.78         0.42 o                         
   4   7   2         36.16         32.92         0.63 o                         
   5   7   2         99.66         98.84         1.64 o                         
  -5   8   2         12.00         16.61         0.78 o                         
  -4   8   2         92.92         88.20         1.30 o                         
  -3   8   2          4.89          3.76         0.37 o                         
  -2   8   2        263.87        253.12         2.91 o                         
  -1   8   2         40.75         36.36         0.68 o                         
   0   8   2         62.76         61.91         0.86 o                         
   1   8   2          2.64          2.46         0.22 o                         
   2   8   2          7.06          5.01         0.29 o                         
   3   8   2        115.69        108.62         1.48 o                         
   4   8   2          8.42          6.89         0.46 o                         
   5   8   2          0.07          0.15         0.63 o                         
  -4   9   2          2.25          2.59         0.58 o                         
  -3   9   2         75.85         69.10         2.38 o                         
  -2   9   2          0.31          1.28         0.34 o                         
  -1   9   2          6.77          8.06         0.34 o                         
   0   9   2          6.22          7.73         0.32 o                         
   1   9   2         10.62          9.10         0.35 o                         
   2   9   2         10.68          9.40         0.43 o                         
   3   9   2         78.50         79.17         1.25 o                         
   4   9   2          1.37          1.26         0.55 o                         
  -3  10   2          0.32          0.18         0.55 o                         
  -2  10   2          7.07          5.62         0.57 o                         
  -1  10   2         17.15         19.42         0.92 o                         
   0  10   2         12.79         13.73         0.50 o                         
   1  10   2         21.09         18.52         0.65 o                         
   2  10   2         43.90         44.76         1.16 o                         
   3  10   2          0.10         -0.09         0.56 o                         
  -1  11   2         36.54         39.35         1.69 o                         
   0  11   2          5.61          5.59         0.58 o                         
   1  11   2          1.85          2.30         0.50 o                         
  -7   1   3          7.65          9.32         0.44 o                         
  -6   1   3         23.28         22.33         0.52 o                         
  -5   1   3         13.97         13.04         0.34 o                         
  -4   1   3        152.36        149.39         1.19 o                         
  -3   1   3        333.17        315.14         2.20 o                         
  -2   1   3         61.38         73.77         0.58 o                         
  -1   1   3         64.39         48.96         0.49 o                         
   0   1   3        269.38        281.82         2.25 o                         
   1   1   3       3963.41       3905.57        28.18 o                         
   2   1   3       1378.46       1460.11         9.44 o                         
   3   1   3         26.15         24.74         0.26 o                         
   4   1   3        232.07        239.40         1.85 o                         
   5   1   3         23.30         24.57         0.44 o                         
   6   1   3          0.23          0.32         0.31 o                         
   7   1   3          0.08          0.60         0.37 o                         
  -7   2   3        163.44        159.40         1.70 o                         
  -6   2   3        171.00        164.92         1.66 o                         
  -5   2   3         33.10         40.76         0.58 o                         
  -4   2   3         71.97         73.78         0.88 o                         
  -3   2   3        219.99        195.14         1.44 o                         
  -2   2   3         60.57         66.49         0.52 o                         
  -1   2   3        434.49        409.95         3.17 o                         
   0   2   3        805.77        775.29         6.12 o                         
   1   2   3       1292.91       1328.72         9.11 o                         
   2   2   3         59.67         55.33         0.43 o                         
   3   2   3        220.31        236.19         1.60 o                         
   4   2   3        120.52        135.58         1.15 o                         
   5   2   3         95.07         88.15         0.87 o                         
   6   2   3        175.79        168.43         1.58 o                         
   7   2   3         11.18          9.23         0.45 o                         
  -7   3   3         92.48         86.66         1.09 o                         
  -6   3   3         24.46         24.99         0.48 o                         
  -5   3   3         41.39         41.59         0.60 o                         
  -4   3   3        655.13        628.86         5.19 o                         
  -3   3   3          0.47          4.13         0.16 o                         
  -2   3   3        635.79        698.20         4.63 o                         
  -1   3   3        454.10        445.65         3.11 o                         
   0   3   3          0.54          0.31         0.09 o                         
   1   3   3       2422.76       2461.14        16.62 o                         
   2   3   3        881.82        958.10         6.44 o                         
   3   3   3          2.44          4.21         0.18 o                         
   4   3   3        243.85        248.93         1.94 o                         
   5   3   3         51.02         45.37         0.63 o                         
   6   3   3          8.30          8.78         0.40 o                         
   7   3   3          5.58          5.40         0.48 o                         
  -7   4   3          7.51          8.63         0.51 o                         
  -6   4   3         20.51         19.54         0.51 o                         
  -5   4   3         45.86         39.78         0.61 o                         
  -4   4   3        105.68        101.98         1.22 o                         
  -3   4   3        137.41        149.61         1.40 o                         
  -2   4   3        284.56        358.33         2.58 o                         
  -1   4   3        687.46        686.96         4.63 o                         
   0   4   3          6.21          9.84         0.19 o                         
   1   4   3        143.92        153.73         1.74 o                         
   2   4   3       1466.14       1495.42         9.41 o                         
   3   4   3         45.21         49.51         0.51 o                         
   4   4   3        108.15        103.28         1.25 o                         
   5   4   3         19.65         20.39         0.41 o                         
   6   4   3          8.64          7.76         0.38 o                         
  -6   5   3         12.98         13.04         0.50 o                         
  -5   5   3         37.68         33.87         0.57 o                         
  -4   5   3        195.63        179.57         1.83 o                         
  -3   5   3         69.75         72.13         0.82 o                         
  -2   5   3         10.40          9.36         0.25 o                         
  -1   5   3        254.91        269.99         1.77 o                         
   0   5   3        831.23        857.64         5.38 o                         
   1   5   3        303.82        327.25         2.27 o                         
   2   5   3        102.29        103.40         0.81 o                         
   3   5   3         27.48         26.20         0.43 o                         
   4   5   3         61.03         61.91         0.70 o                         
   5   5   3        142.02        128.11         1.85 o                         
   6   5   3          6.45          6.60         0.50 o                         
  -6   6   3          4.20          2.92         0.44 o                         
  -5   6   3         55.72         52.99         0.95 o                         
  -4   6   3          0.00          1.10         0.23 o                         
  -3   6   3         13.40         15.84         0.58 o                         
  -2   6   3        230.15        229.82         1.85 o                         
  -1   6   3         86.12         75.90         0.63 o                         
   0   6   3        241.44        241.32         1.71 o                         
   1   6   3          0.03          0.86         0.15 o                         
   2   6   3        140.31        148.34         1.25 o                         
   3   6   3        191.48        200.43         1.84 o                         
   4   6   3         13.59         13.36         0.42 o                         
   5   6   3          0.50          0.83         0.25 o                         
   6   6   3          9.98         10.35         0.60 o                         
  -6   7   3         23.51         23.28         0.73 o                         
  -5   7   3         30.55         33.38         0.80 o                         
  -4   7   3          4.93          3.86         0.37 o                         
  -3   7   3          5.06          3.59         0.25 o                         
  -2   7   3          8.28          6.99         0.21 o                         
  -1   7   3         45.93         48.92         0.50 o                         
   0   7   3        281.28        298.99         2.19 o                         
   1   7   3         54.49         55.46         0.77 o                         
   2   7   3         38.18         43.15         0.52 o                         
   3   7   3          0.21          0.47         0.20 o                         
   4   7   3          7.19          8.10         0.48 o                         
   5   7   3          5.16          5.83         0.54 o                         
  -5   8   3         33.49         40.53         0.93 o                         
  -4   8   3          0.61          1.16         0.39 o                         
  -3   8   3          0.00          0.24         0.30 o                         
  -2   8   3          7.48          8.47         0.36 o                         
  -1   8   3          6.05          7.53         0.19 o                         
   0   8   3        190.10        200.53         1.86 o                         
   1   8   3        231.85        224.81         2.04 o                         
   2   8   3          9.57          9.79         0.37 o                         
   3   8   3         71.22         67.73         1.22 o                         
   4   8   3         32.16         32.59         0.88 o                         
   5   8   3          5.26          6.05         0.65 o                         
  -4   9   3         23.79         29.32         0.89 o                         
  -3   9   3         85.69         78.66         1.28 o                         
  -2   9   3         17.97         21.42         0.64 o                         
  -1   9   3         74.07         76.30         1.40 o                         
   0   9   3         62.06         65.57         0.93 o                         
   1   9   3          5.39          6.10         0.42 o                         
   2   9   3          0.47          0.42         0.32 o                         
   3   9   3         25.36         24.04         0.85 o                         
   4   9   3          2.88          4.78         0.62 o                         
  -3  10   3         10.38         10.85         0.76 o                         
  -2  10   3        163.27        161.44         2.35 o                         
  -1  10   3         98.60        103.40         2.08 o                         
   0  10   3          1.93          3.13         0.42 o                         
   1  10   3         11.85          9.29         0.52 o                         
   2  10   3         40.33         43.61         1.16 o                         
   3  10   3         10.62          9.70         0.64 o                         
  -1  11   3          3.27          4.19         0.52 o                         
   0  11   3        127.40        136.21         2.19 o                         
   1  11   3          3.93          6.25         0.58 o                         
  -7   0   4         98.38         92.35         1.77 o                         
  -6   0   4       1327.28       1275.09        17.43 o                         
  -5   0   4        110.80         94.52         1.53 o                         
  -4   0   4         11.29          8.70         0.30 o                         
  -3   0   4        161.18        150.40         1.54 o                         
  -2   0   4       1921.89       1947.72        19.57 o                         
  -1   0   4        405.39        394.04         4.78 o                         
   0   0   4          9.79          9.84         0.19 o                         
   1   0   4       1056.55       1126.46        11.35 o                         
   2   0   4        123.29        118.39         2.01 o                         
   3   0   4        933.32        941.85         8.98 o                         
   4   0   4          2.77          2.96         0.26 o                         
   5   0   4          8.25          9.43         0.45 o                         
   6   0   4        377.30        361.53         4.57 o                         
   7   0   4          0.28          0.03         0.53 o                         
  -7   1   4          2.68          3.55         0.40 o                         
  -6   1   4         35.75         34.82         0.82 o                         
  -5   1   4        278.13        272.45         2.51 o                         
  -4   1   4          2.36          2.48         0.17 o                         
  -3   1   4        438.94        416.27         2.79 o                         
  -2   1   4         53.73         45.00         0.51 o                         
  -1   1   4       1720.11       1722.40        12.52 o                         
   0   1   4       3051.17       2887.42        20.15 o                         
   1   1   4         26.46         25.02         0.26 o                         
   2   1   4         94.66        107.77         0.78 o                         
   3   1   4         44.90         49.67         0.43 o                         
   4   1   4        132.12        142.23         1.17 o                         
   5   1   4          0.84          1.17         0.25 o                         
   6   1   4         34.12         31.22         0.56 o                         
   7   1   4         13.30         16.35         0.51 o                         
  -7   2   4          1.46          1.48         0.38 o                         
  -6   2   4        247.96        241.83         2.37 o                         
  -5   2   4         36.05         33.09         0.51 o                         
  -4   2   4        381.37        387.84         3.23 o                         
  -3   2   4         60.99         59.43         0.52 o                         
  -2   2   4        640.85        680.49         4.42 o                         
  -1   2   4         38.97         33.51         0.39 o                         
   0   2   4       1450.74       1467.19         9.77 o                         
   1   2   4        222.38        221.69         1.62 o                         
   2   2   4        597.75        617.29         4.11 o                         
   3   2   4        162.12        161.01         1.14 o                         
   4   2   4         38.48         43.31         0.49 o                         
   5   2   4          0.65          1.10         0.23 o                         
   6   2   4         36.73         33.16         0.63 o                         
   7   2   4          3.12          3.81         0.44 o                         
  -7   3   4          6.66          9.45         0.46 o                         
  -6   3   4        225.77        226.12         2.07 o                         
  -5   3   4        124.05        118.30         1.26 o                         
  -4   3   4        116.24        111.03         1.55 o                         
  -3   3   4         27.16         24.09         0.31 o                         
  -2   3   4          3.03          0.16         0.12 o                         
  -1   3   4         10.88         15.98         0.18 o                         
   0   3   4         30.64         25.17         0.39 o                         
   1   3   4          1.07          1.92         0.11 o                         
   2   3   4       2736.51       2910.05        18.95 o                         
   3   3   4        239.28        245.90         1.81 o                         
   4   3   4          1.32          1.14         0.19 o                         
   5   3   4        339.30        317.64         2.57 o                         
   6   3   4        192.67        178.05         1.77 o                         
   7   3   4         15.24         17.20         0.74 o                         
  -7   4   4         27.80         24.88         0.70 o                         
  -6   4   4          0.00          0.04         0.34 o                         
  -5   4   4         16.51         15.73         0.42 o                         
  -4   4   4        580.33        610.17         5.48 o                         
  -3   4   4          0.00          0.10         0.15 o                         
  -2   4   4         51.13         56.70         0.71 o                         
  -1   4   4        428.60        404.74         2.87 o                         
   0   4   4         76.45         62.41         0.67 o                         
   1   4   4        456.80        490.02         3.51 o                         
   2   4   4         67.46         76.97         1.20 o                         
   3   4   4         64.63         77.11         0.75 o                         
   4   4   4        152.18        164.75         1.39 o                         
   5   4   4          1.89          1.27         0.24 o                         
   6   4   4         21.64         18.63         0.52 o                         
  -6   5   4         91.67         96.49         1.34 o                         
  -5   5   4          2.64          2.16         0.28 o                         
  -4   5   4         97.33         89.27         1.29 o                         
  -3   5   4         12.67         12.82         0.28 o                         
  -2   5   4         21.53         28.73         0.40 o                         
  -1   5   4        254.95        255.96         1.71 o                         
   0   5   4        154.24        155.65         1.07 o                         
   1   5   4         38.12         44.90         0.44 o                         
   2   5   4        267.13        316.79         2.37 o                         
   3   5   4         10.80         12.51         0.38 o                         
   4   5   4          8.55          8.73         0.26 o                         
   5   5   4         38.74         37.71         0.68 o                         
   6   5   4          1.23          0.44         0.47 o                         
  -6   6   4          9.33         10.71         0.54 o                         
  -5   6   4          0.03          0.28         0.43 o                         
  -4   6   4          5.57          9.41         0.32 o                         
  -3   6   4          3.42          2.46         0.23 o                         
  -2   6   4        293.26        305.40         2.36 o                         
  -1   6   4         75.65         73.80         0.63 o                         
   0   6   4        302.64        305.07         2.98 o                         
   1   6   4        101.64        109.13         0.93 o                         
   2   6   4       1333.05       1354.01        10.90 o                         
   3   6   4          0.01          0.17         0.19 o                         
   4   6   4          0.52          1.05         0.30 o                         
   5   6   4         22.04         20.29         0.60 o                         
   6   6   4          7.98          8.81         0.66 o                         
  -5   7   4         37.40         36.40         0.79 o                         
  -4   7   4         27.87         22.67         0.65 o                         
  -3   7   4        146.00        157.42         1.63 o                         
  -2   7   4          7.78          6.80         0.22 o                         
  -1   7   4        124.33        119.89         1.10 o                         
   0   7   4         25.60         30.82         0.42 o                         
   1   7   4          2.35          3.50         0.23 o                         
   2   7   4          1.67          1.17         0.22 o                         
   3   7   4         51.00         46.42         0.77 o                         
   4   7   4          7.20          9.95         0.60 o                         
   5   7   4          0.10          0.29         0.50 o                         
  -5   8   4         10.54          8.05         0.59 o                         
  -4   8   4         11.32         13.82         0.53 o                         
  -3   8   4          2.42          2.76         0.40 o                         
  -2   8   4        154.32        137.92         1.61 o                         
  -1   8   4          2.67          2.22         0.14 o                         
   0   8   4         84.79         88.92         0.96 o                         
   1   8   4          3.95          6.03         0.27 o                         
   2   8   4        211.78        193.02         2.05 o                         
   3   8   4         37.56         35.53         0.89 o                         
   4   8   4          5.44          5.47         0.54 o                         
   5   8   4          0.26          0.04         0.62 o                         
  -4   9   4          1.00          0.67         0.54 o                         
  -3   9   4         99.70        104.81         1.50 o                         
  -2   9   4         10.67         12.83         0.51 o                         
  -1   9   4          8.33          7.88         0.38 o                         
   0   9   4         85.81         85.78         1.91 o                         
   1   9   4         22.48         23.25         0.56 o                         
   2   9   4         11.02         12.54         0.45 o                         
   3   9   4         41.15         46.04         0.95 o                         
   4   9   4          8.22          6.55         0.61 o                         
  -3  10   4         15.53         17.31         0.76 o                         
  -2  10   4         39.94         35.51         1.23 o                         
  -1  10   4          8.19          8.63         0.50 o                         
   0  10   4        134.66        139.43         2.83 o                         
   1  10   4         33.71         31.39         0.98 o                         
   2  10   4          5.47          7.32         0.63 o                         
   3  10   4         23.81         22.72         0.82 o                         
  -1  11   4         36.37         41.29         0.93 o                         
   0  11   4          1.33          0.83         0.63 o                         
  -7   1   5          7.86          7.62         0.43 o                         
  -6   1   5        187.75        184.00         1.94 o                         
  -5   1   5        258.38        246.51         2.20 o                         
  -4   1   5        210.99        210.43         1.57 o                         
  -3   1   5        182.86        190.09         1.42 o                         
  -2   1   5        547.04        556.72         3.98 o                         
  -1   1   5          0.23          0.26         0.11 o                         
   0   1   5         97.05         68.65         0.58 o                         
   1   1   5        937.40        904.44         6.06 o                         
   2   1   5         21.16         30.45         0.30 o                         
   3   1   5         31.35         35.69         0.35 o                         
   4   1   5         11.71          9.31         0.24 o                         
   5   1   5         31.25         34.02         0.62 o                         
   6   1   5        120.92        114.78         1.26 o                         
   7   1   5         29.86         27.19         0.66 o                         
  -7   2   5         28.65         32.60         0.65 o                         
  -6   2   5        208.23        197.71         1.93 o                         
  -5   2   5         77.60         70.91         1.07 o                         
  -4   2   5        128.87        127.48         1.25 o                         
  -3   2   5       1538.65       1537.50        10.36 o                         
  -2   2   5         33.41         29.74         0.31 o                         
  -1   2   5          0.35          0.91         0.10 o                         
   0   2   5        542.92        543.30         3.47 o                         
   1   2   5        108.82        111.22         0.83 o                         
   2   2   5        417.43        446.43         3.02 o                         
   3   2   5        142.75        162.37         1.18 o                         
   4   2   5        136.33        143.98         1.25 o                         
   5   2   5        190.59        189.06         1.72 o                         
   6   2   5          5.15          3.38         0.38 o                         
   7   2   5         34.52         35.10         0.69 o                         
  -7   3   5          9.95          9.90         0.50 o                         
  -6   3   5        171.66        166.03         1.94 o                         
  -5   3   5        219.27        217.27         1.90 o                         
  -4   3   5          3.36          4.20         0.22 o                         
  -3   3   5          1.51          2.00         0.21 o                         
  -2   3   5        327.46        333.11         2.40 o                         
  -1   3   5         34.24         46.87         0.41 o                         
   0   3   5        695.68        694.66         4.50 o                         
   1   3   5        239.40        242.34         1.70 o                         
   2   3   5        222.13        236.68         1.75 o                         
   3   3   5        157.49        153.65         1.21 o                         
   4   3   5          0.06          0.28         0.19 o                         
   5   3   5         14.18         15.95         0.46 o                         
   6   3   5         31.26         29.48         0.63 o                         
   7   3   5         21.38         21.17         0.66 o                         
  -7   4   5          4.90          2.06         0.49 o                         
  -6   4   5         45.27         43.03         0.85 o                         
  -5   4   5          2.37          2.03         0.27 o                         
  -4   4   5         32.56         27.40         0.46 o                         
  -3   4   5        169.84        186.40         2.42 o                         
  -2   4   5         70.23         88.02         0.69 o                         
  -1   4   5         88.16        100.39         0.78 o                         
   0   4   5         80.30         79.82         0.91 o                         
   1   4   5        244.00        267.42         1.91 o                         
   2   4   5       1555.15       1609.68        11.04 o                         
   3   4   5         70.09         76.22         0.76 o                         
   4   4   5         16.99         14.88         0.31 o                         
   5   4   5         90.67         94.15         1.02 o                         
   6   4   5         23.26         19.89         0.55 o                         
  -6   5   5          4.19          3.67         0.43 o                         
  -5   5   5         76.49         74.74         1.37 o                         
  -4   5   5         60.98         57.52         0.81 o                         
  -3   5   5          6.84          5.11         0.30 o                         
  -2   5   5          4.94          3.62         0.16 o                         
  -1   5   5       1014.12       1092.84         6.89 o                         
   0   5   5         24.09         22.95         0.28 o                         
   1   5   5         67.60         75.05         0.64 o                         
   2   5   5        297.98        319.10         2.52 o                         
   3   5   5        497.22        513.20         4.24 o                         
   4   5   5          2.27          1.51         0.23 o                         
   5   5   5          2.88          3.22         0.34 o                         
   6   5   5         19.82         20.25         0.63 o                         
  -6   6   5         14.58         16.01         0.62 o                         
  -5   6   5          2.47          2.77         0.43 o                         
  -4   6   5          5.90          6.93         0.30 o                         
  -3   6   5          1.72          1.56         0.23 o                         
  -2   6   5          1.23          1.79         0.17 o                         
  -1   6   5          7.62          5.19         0.18 o                         
   0   6   5        462.60        452.31         3.53 o                         
   1   6   5        100.95         98.28         0.90 o                         
   2   6   5        615.86        602.46         5.21 o                         
   3   6   5        182.43        184.21         1.68 o                         
   4   6   5        100.49         93.60         1.15 o                         
   5   6   5         84.65         87.79         1.25 o                         
   6   6   5          0.00          0.23         0.50 o                         
  -5   7   5         14.15         14.13         0.56 o                         
  -4   7   5          0.13          0.70         0.34 o                         
  -3   7   5         40.73         35.26         0.57 o                         
  -2   7   5        106.12        107.06         1.07 o                         
  -1   7   5         89.56         90.55         0.88 o                         
   0   7   5        365.18        366.15         3.00 o                         
   1   7   5        637.34        639.51         5.39 o                         
   2   7   5          0.40          0.08         0.23 o                         
   3   7   5         29.63         34.49         0.79 o                         
   4   7   5          0.05          0.45         0.48 o                         
   5   7   5          3.64          2.02         0.55 o                         
  -5   8   5         19.62         16.05         0.66 o                         
  -4   8   5         19.49         16.06         0.53 o                         
  -3   8   5          0.19          0.77         0.33 o                         
  -2   8   5          0.04          0.47         0.26 o                         
  -1   8   5          0.06          0.15         0.24 o                         
   0   8   5        373.45        384.70         4.00 o                         
   1   8   5        158.37        158.42         2.42 o                         
   2   8   5          5.06          5.82         0.33 o                         
   3   8   5        237.56        251.36         3.01 o                         
   4   8   5         65.28         61.03         1.22 o                         
  -4   9   5         18.91         21.54         0.88 o                         
  -3   9   5          1.19          2.45         0.42 o                         
  -2   9   5         25.52         23.12         0.63 o                         
  -1   9   5        139.48        141.41         1.92 o                         
   0   9   5         15.32         13.95         0.50 o                         
   1   9   5        221.39        236.94         3.33 o                         
   2   9   5          1.65          3.62         0.40 o                         
   3   9   5         20.20         25.25         0.86 o                         
   4   9   5          7.41          6.40         0.72 o                         
  -3  10   5          0.26         -0.52         0.52 o                         
  -2  10   5         49.28         47.39         0.98 o                         
  -1  10   5          1.10          1.88         0.40 o                         
   0  10   5         87.89         88.84         2.16 o                         
   1  10   5         21.59         25.68         0.60 o                         
   2  10   5          5.76          8.38         0.62 o                         
   0  11   5         76.63         80.65         2.04 o                         
  -7   0   6         58.17         63.30         1.26 o                         
  -6   0   6         42.31         41.88         0.99 o                         
  -5   0   6        226.93        221.70         3.79 o                         
  -4   0   6        317.96        318.33         3.23 o                         
  -3   0   6       2615.35       2706.53        23.39 o                         
  -2   0   6       1895.25       1938.46        16.77 o                         
  -1   0   6         13.45         19.05         0.37 o                         
   0   0   6        440.99        438.69         4.49 o                         
   1   0   6       2586.54       2609.49        23.72 o                         
   2   0   6        176.14        178.55         1.95 o                         
   3   0   6          0.78          1.35         0.20 o                         
   4   0   6         20.47         20.30         0.51 o                         
   5   0   6          0.00          0.32         0.38 o                         
   6   0   6         35.68         38.74         0.98 o                         
   7   0   6         16.74         14.19         0.73 o                         
  -7   1   6         24.96         28.09         0.62 o                         
  -6   1   6          0.31          0.14         0.33 o                         
  -5   1   6       2544.53       2456.12        20.35 o                         
  -4   1   6         11.12         13.07         0.45 o                         
  -3   1   6          1.47          1.75         0.20 o                         
  -2   1   6         57.26         56.72         0.49 o                         
  -1   1   6        671.45        667.61         4.74 o                         
   0   1   6        565.33        531.11         4.06 o                         
   1   1   6        184.83        215.16         1.49 o                         
   2   1   6        184.05        196.27         1.40 o                         
   3   1   6        167.44        146.51         1.08 o                         
   4   1   6         50.39         44.55         0.54 o                         
   5   1   6          1.49          2.06         0.29 o                         
   6   1   6         63.20         60.23         0.91 o                         
   7   1   6        245.76        241.59         2.43 o                         
  -7   2   6         18.15         17.51         0.52 o                         
  -6   2   6          0.07          0.30         0.30 o                         
  -5   2   6        299.26        279.24         2.56 o                         
  -4   2   6        404.74        375.81         3.14 o                         
  -3   2   6        806.23        847.26         6.16 o                         
  -2   2   6          6.82          9.76         0.18 o                         
  -1   2   6        145.61        140.17         1.02 o                         
   0   2   6        297.93        302.73         2.02 o                         
   1   2   6         74.78         76.18         0.63 o                         
   2   2   6        319.27        352.33         2.38 o                         
   3   2   6          6.08          7.13         0.19 o                         
   4   2   6        161.00        159.83         1.43 o                         
   5   2   6          0.07          0.03         0.29 o                         
   6   2   6         36.27         34.32         0.77 o                         
   7   2   6          4.67          4.80         0.46 o                         
  -7   3   6        117.70        131.26         1.56 o                         
  -6   3   6         10.12         10.12         0.34 o                         
  -5   3   6          0.42          0.85         0.25 o                         
  -4   3   6         20.86         17.79         0.39 o                         
  -3   3   6       1266.83       1289.27         8.42 o                         
  -2   3   6        166.62        155.76         1.22 o                         
  -1   3   6         41.48         42.17         0.59 o                         
   0   3   6        250.46        264.33         1.81 o                         
   1   3   6        537.92        573.99         3.78 o                         
   2   3   6         59.21         77.73         0.64 o                         
   3   3   6        111.21        110.94         0.97 o                         
   4   3   6         72.54         64.30         0.66 o                         
   5   3   6          5.23          4.37         0.29 o                         
   6   3   6          6.19          6.09         0.41 o                         
  -7   4   6          3.19          5.59         0.50 o                         
  -6   4   6         11.04         12.51         0.44 o                         
  -5   4   6         15.81         13.42         0.37 o                         
  -4   4   6         22.55         19.54         0.38 o                         
  -3   4   6          1.51          1.76         0.18 o                         
  -2   4   6         42.44         36.78         0.36 o                         
  -1   4   6         72.92         62.68         0.51 o                         
   0   4   6         15.53         18.71         0.22 o                         
   1   4   6          6.45          7.91         0.15 o                         
   2   4   6         23.80         20.00         0.26 o                         
   3   4   6          5.46          2.38         0.19 o                         
   4   4   6        369.86        378.48         3.17 o                         
   5   4   6          0.11          0.04         0.25 o                         
   6   4   6         63.15         59.33         1.03 o                         
  -6   5   6          0.45          0.46         0.38 o                         
  -5   5   6          2.13          2.61         0.31 o                         
  -4   5   6         73.44         69.55         0.92 o                         
  -3   5   6         78.22         88.23         0.98 o                         
  -2   5   6        216.14        227.63         1.93 o                         
  -1   5   6        443.24        475.14         3.11 o                         
   0   5   6        342.37        344.53         2.56 o                         
   1   5   6        436.41        409.13         3.98 o                         
   2   5   6        131.18        129.58         1.09 o                         
   3   5   6        469.79        480.72         4.46 o                         
   4   5   6          9.88         11.15         0.38 o                         
   5   5   6          6.33          4.87         0.32 o                         
   6   5   6          0.71          0.91         0.41 o                         
  -6   6   6          8.90          8.97         0.63 o                         
  -5   6   6          0.92          1.47         0.36 o                         
  -4   6   6          4.25          4.44         0.29 o                         
  -3   6   6         19.26         21.01         0.39 o                         
  -2   6   6          2.26          3.84         0.17 o                         
  -1   6   6         11.81         10.78         0.26 o                         
   0   6   6         12.67         12.81         0.24 o                         
   1   6   6        229.32        238.62         1.91 o                         
   2   6   6         10.48         12.00         0.30 o                         
   3   6   6         23.88         29.33         0.79 o                         
   4   6   6          0.14          0.16         0.26 o                         
   5   6   6         65.08         73.24         1.07 o                         
   6   6   6          0.69          0.85         0.58 o                         
  -5   7   6         53.34         54.68         0.94 o                         
  -4   7   6          6.11          6.31         0.39 o                         
  -3   7   6          3.11          3.73         0.27 o                         
  -2   7   6          2.39          2.39         0.18 o                         
  -1   7   6        584.06        593.12         4.68 o                         
   0   7   6        116.67        113.94         0.97 o                         
   1   7   6         21.96         23.17         0.63 o                         
   2   7   6         90.62         97.22         1.14 o                         
   3   7   6        305.40        296.94         3.43 o                         
   4   7   6          9.67          7.34         0.57 o                         
   5   7   6          1.19          1.43         0.53 o                         
  -5   8   6          0.03         -0.44         0.44 o                         
  -4   8   6         19.21         18.13         0.54 o                         
  -3   8   6          1.27          3.53         0.44 o                         
  -2   8   6         54.74         62.16         0.94 o                         
  -1   8   6          2.36          2.08         0.27 o                         
   0   8   6          0.72          0.54         0.25 o                         
   1   8   6         98.03         99.93         1.34 o                         
   2   8   6         18.16         17.63         0.47 o                         
   3   8   6         41.08         38.41         1.04 o                         
   4   8   6         69.37         62.92         1.28 o                         
  -4   9   6          4.63          4.88         0.51 o                         
  -3   9   6         17.95         20.11         0.64 o                         
  -2   9   6         36.17         35.02         0.74 o                         
  -1   9   6         44.93         45.42         0.75 o                         
   0   9   6         18.74         22.59         0.76 o                         
   1   9   6        263.62        265.18         2.90 o                         
   2   9   6         10.44         11.37         0.54 o                         
   3   9   6          1.84          0.79         0.54 o                         
   4   9   6         10.42          8.07         0.70 o                         
  -3  10   6         19.57         19.04         0.82 o                         
  -2  10   6         65.33         71.50         1.30 o                         
  -1  10   6         12.37         13.23         0.58 o                         
   0  10   6         16.10         16.37         0.54 o                         
   1  10   6          4.69          5.09         0.45 o                         
   2  10   6         19.10         22.82         0.81 o                         
  -7   1   7          0.53          0.50         0.38 o                         
  -6   1   7          7.93          8.03         0.39 o                         
  -5   1   7        367.95        347.88         3.13 o                         
  -4   1   7        589.54        555.33         4.06 o                         
  -3   1   7        461.07        482.55         3.20 o                         
  -2   1   7       1369.82       1450.60        10.40 o                         
  -1   1   7          0.00          0.03         0.10 o                         
   0   1   7        545.32        546.21         3.89 o                         
   1   1   7        258.78        277.04         1.84 o                         
   2   1   7         90.51        102.11         0.77 o                         
   3   1   7         10.92          7.81         0.19 o                         
   4   1   7          0.06          0.62         0.24 o                         
   5   1   7          0.87          1.13         0.30 o                         
   6   1   7         10.90         11.14         0.45 o                         
   7   1   7         41.08         38.51         0.92 o                         
  -7   2   7          0.14          0.12         0.40 o                         
  -6   2   7         32.36         33.86         0.57 o                         
  -5   2   7        145.99        144.25         1.39 o                         
  -4   2   7        366.85        359.65         2.90 o                         
  -3   2   7          5.97          3.50         0.17 o                         
  -2   2   7         42.48         33.45         0.35 o                         
  -1   2   7        188.98        182.73         1.40 o                         
   0   2   7        609.65        677.01         4.89 o                         
   1   2   7        186.09        192.72         1.47 o                         
   2   2   7         32.96         28.60         0.29 o                         
   3   2   7        302.28        311.50         2.33 o                         
   4   2   7          0.06          0.20         0.26 o                         
   5   2   7        108.67        107.12         1.26 o                         
   6   2   7         16.24         15.14         0.53 o                         
  -7   3   7          0.66          0.92         0.41 o                         
  -6   3   7          3.90          4.52         0.33 o                         
  -5   3   7        210.78        200.83         2.22 o                         
  -4   3   7        387.58        381.09         3.12 o                         
  -3   3   7         53.68         54.56         0.62 o                         
  -2   3   7        381.94        395.20         2.92 o                         
  -1   3   7        202.70        222.43         1.57 o                         
   0   3   7         44.57         41.14         0.38 o                         
   1   3   7          5.57          5.20         0.15 o                         
   2   3   7        304.48        307.81         2.21 o                         
   3   3   7        276.06        287.23         2.48 o                         
   4   3   7         45.28         45.76         0.59 o                         
   5   3   7          6.61          6.72         0.32 o                         
   6   3   7         29.60         30.19         0.63 o                         
  -7   4   7          0.36          1.57         0.45 o                         
  -6   4   7         11.94         14.49         0.46 o                         
  -5   4   7        104.45        103.70         1.50 o                         
  -4   4   7        261.11        247.19         2.36 o                         
  -3   4   7          0.73          0.50         0.17 o                         
  -2   4   7          4.38          4.65         0.15 o                         
  -1   4   7          0.71          2.56         0.19 o                         
   0   4   7        351.49        374.79         2.57 o                         
   1   4   7        134.84        126.56         0.94 o                         
   2   4   7        421.94        433.39         3.26 o                         
   3   4   7        213.76        227.02         2.01 o                         
   4   4   7         40.40         37.79         0.56 o                         
   5   4   7         11.48         11.67         0.33 o                         
   6   4   7         28.71         28.33         0.66 o                         
  -6   5   7         33.16         38.23         0.78 o                         
  -5   5   7          1.20          1.20         0.29 o                         
  -4   5   7         28.33         28.71         0.55 o                         
  -3   5   7         77.81         80.80         0.85 o                         
  -2   5   7         11.17         13.76         0.33 o                         
  -1   5   7         84.32         97.89         0.76 o                         
   0   5   7        134.29        131.43         1.07 o                         
   1   5   7         76.34         64.57         0.60 o                         
   2   5   7        396.92        409.16         3.24 o                         
   3   5   7        400.87        379.81         3.58 o                         
   4   5   7          2.55          2.50         0.24 o                         
   5   5   7          7.21          6.01         0.40 o                         
   6   5   7         30.73         34.49         0.87 o                         
  -6   6   7        103.12        120.77         1.94 o                         
  -5   6   7          4.35          4.55         0.40 o                         
  -4   6   7         14.69         14.63         0.44 o                         
  -3   6   7         74.67         72.57         0.89 o                         
  -2   6   7         12.44         14.95         0.27 o                         
  -1   6   7         43.74         39.91         0.49 o                         
   0   6   7        232.10        245.94         2.00 o                         
   1   6   7        696.03        704.79         6.27 o                         
   2   6   7        358.99        344.24         2.72 o                         
   3   6   7         39.76         47.09         0.66 o                         
   4   6   7         11.00         12.47         0.41 o                         
   5   6   7         33.02         33.42         0.79 o                         
  -5   7   7          0.33          0.51         0.41 o                         
  -4   7   7          7.59          7.14         0.39 o                         
  -3   7   7          1.44          1.10         0.26 o                         
  -2   7   7          2.76          2.80         0.20 o                         
  -1   7   7          0.67          0.92         0.17 o                         
   0   7   7         19.30         21.75         0.36 o                         
   1   7   7        650.18        647.05         9.23 o                         
   2   7   7         74.88         69.41         0.81 o                         
   3   7   7          0.87          0.42         0.37 o                         
   4   7   7        271.99        282.86         3.48 o                         
   5   7   7         16.20         15.23         0.99 o                         
  -5   8   7          0.25          0.49         0.48 o                         
  -4   8   7          2.39          1.92         0.33 o                         
  -3   8   7          6.28          6.81         0.48 o                         
  -2   8   7          9.95         10.01         0.35 o                         
  -1   8   7        116.45        114.82         1.40 o                         
   0   8   7          0.40          0.65         0.25 o                         
   1   8   7        146.50        151.05         2.87 o                         
   2   8   7        129.78        135.20         1.62 o                         
   3   8   7        252.49        262.77         2.82 o                         
   4   8   7          3.49          5.76         0.60 o                         
  -4   9   7         13.47         15.73         0.69 o                         
  -3   9   7         11.40         12.33         0.63 o                         
  -2   9   7         45.61         48.00         0.91 o                         
  -1   9   7          3.22          2.72         0.33 o                         
   0   9   7         94.96         95.52         1.87 o                         
   1   9   7         97.09         95.64         1.83 o                         
   2   9   7         13.60         17.75         0.55 o                         
   3   9   7         10.62         10.31         0.67 o                         
  -3  10   7          1.38          2.02         0.52 o                         
  -2  10   7          2.74          2.96         0.45 o                         
  -1  10   7          2.23          2.65         0.42 o                         
   0  10   7         13.19         12.35         0.46 o                         
   1  10   7          0.13          0.51         0.40 o                         
   2  10   7          4.48          4.61         0.53 o                         
  -7   0   8         79.24         91.44         1.64 o                         
  -6   0   8          4.28          5.08         0.51 o                         
  -5   0   8          1.63          1.23         0.41 o                         
  -4   0   8       1476.68       1428.68        14.54 o                         
  -3   0   8         19.05         11.56         0.64 o                         
  -2   0   8        804.87        835.07         7.12 o                         
  -1   0   8         95.66        122.28         1.62 o                         
   0   0   8       2063.90       2025.60        20.39 o                         
   1   0   8          1.54          2.17         0.18 o                         
   2   0   8         18.84         25.43         0.36 o                         
   3   0   8          0.02          0.75         0.21 o                         
   4   0   8        761.09        741.13         7.71 o                         
   5   0   8        111.30        112.53         1.59 o                         
   6   0   8          0.88          1.19         0.48 o                         
   7   0   8        100.69         98.43         2.07 o                         
  -7   1   8         89.72         91.36         1.18 o                         
  -6   1   8         76.44         76.08         1.05 o                         
  -5   1   8         44.90         40.29         0.61 o                         
  -4   1   8        400.71        381.58         3.06 o                         
  -3   1   8        126.19        133.86         1.03 o                         
  -2   1   8       5529.43       5891.25        39.74 o                         
  -1   1   8          0.79          1.63         0.12 o                         
   0   1   8        103.72        111.45         0.83 o                         
   1   1   8        130.68        135.32         0.92 o                         
   2   1   8        677.13        752.39         5.10 o                         
   3   1   8         82.15         85.84         0.79 o                         
   4   1   8          2.26          1.64         0.25 o                         
   5   1   8         68.79         65.24         0.77 o                         
   6   1   8         40.94         40.98         0.67 o                         
  -7   2   8          1.06          2.05         0.43 o                         
  -6   2   8         49.99         55.69         0.78 o                         
  -5   2   8          2.00          2.01         0.25 o                         
  -4   2   8        222.79        212.97         1.78 o                         
  -3   2   8          5.87          3.91         0.16 o                         
  -2   2   8         66.85         60.34         0.70 o                         
  -1   2   8        187.31        193.09         1.44 o                         
   0   2   8        791.07        827.08         5.94 o                         
   1   2   8          0.75          0.66         0.12 o                         
   2   2   8        301.01        293.19         1.93 o                         
   3   2   8          0.28         -0.10         0.18 o                         
   4   2   8        274.81        262.40         2.40 o                         
   5   2   8          1.39          1.14         0.34 o                         
   6   2   8         14.22         15.52         0.54 o                         
  -7   3   8         33.49         35.88         0.78 o                         
  -6   3   8         11.57         14.14         0.72 o                         
  -5   3   8          1.27          1.44         0.25 o                         
  -4   3   8       2327.74       2247.02        17.00 o                         
  -3   3   8         63.29         57.83         0.58 o                         
  -2   3   8          0.01          0.12         0.12 o                         
  -1   3   8        328.40        338.99         2.24 o                         
   0   3   8       1192.55       1288.67         8.09 o                         
   1   3   8        217.53        214.32         1.58 o                         
   2   3   8         81.04         76.47         0.63 o                         
   3   3   8        225.16        237.49         2.15 o                         
   4   3   8         17.01         18.85         0.41 o                         
   5   3   8        126.38        124.05         1.39 o                         
   6   3   8          0.00         -0.19         0.42 o                         
  -7   4   8          0.00          0.78         0.42 o                         
  -6   4   8        270.71        292.78         2.80 o                         
  -5   4   8         26.61         25.83         0.71 o                         
  -4   4   8        226.27        219.58         2.13 o                         
  -3   4   8        328.10        304.43         2.50 o                         
  -2   4   8         23.97         23.04         0.37 o                         
  -1   4   8        151.73        160.29         1.14 o                         
   0   4   8         17.00         17.47         0.29 o                         
   1   4   8        239.21        245.01         1.65 o                         
   2   4   8       1184.95       1142.88         8.67 o                         
   3   4   8          0.17          0.38         0.19 o                         
   4   4   8         12.22         11.98         0.34 o                         
   5   4   8          1.78          1.20         0.30 o                         
   6   4   8         18.09         22.25         0.59 o                         
  -6   5   8         47.78         54.58         1.44 o                         
  -5   5   8          4.93          5.99         0.36 o                         
  -4   5   8        169.89        164.21         1.91 o                         
  -3   5   8          0.77          1.40         0.22 o                         
  -2   5   8          1.82          1.46         0.12 o                         
  -1   5   8         86.74         83.90         0.67 o                         
   0   5   8        117.19        116.95         0.94 o                         
   1   5   8         46.04         41.80         0.46 o                         
   2   5   8        500.19        498.48         3.60 o                         
   3   5   8         20.41         24.25         0.48 o                         
   4   5   8         23.90         30.27         0.55 o                         
   5   5   8        161.15        160.42         2.00 o                         
   6   5   8          0.22          0.04         0.39 o                         
  -6   6   8         39.54         46.35         1.12 o                         
  -5   6   8          0.76          0.62         0.39 o                         
  -4   6   8         58.62         58.17         1.05 o                         
  -3   6   8         54.96         50.98         0.69 o                         
  -2   6   8          2.11          2.44         0.18 o                         
  -1   6   8         96.22         94.86         0.81 o                         
   0   6   8        370.18        380.74         3.01 o                         
   1   6   8          0.75          1.12         0.22 o                         
   2   6   8        266.99        257.48         2.54 o                         
   3   6   8         30.24         31.57         0.59 o                         
   4   6   8          0.21          0.70         0.27 o                         
   5   6   8         36.31         35.94         0.83 o                         
  -5   7   8          1.34          1.94         0.47 o                         
  -4   7   8          2.77          2.72         0.38 o                         
  -3   7   8          2.12          2.49         0.30 o                         
  -2   7   8         15.80         17.80         0.32 o                         
  -1   7   8         59.19         57.52         0.68 o                         
   0   7   8          3.75          3.71         0.20 o                         
   1   7   8         20.47         19.15         0.39 o                         
   2   7   8        346.71        353.57         3.75 o                         
   3   7   8         34.14         26.42         0.65 o                         
   4   7   8          2.00          3.71         0.62 o                         
   5   7   8          1.27          1.09         0.59 o                         
  -5   8   8          1.28         -0.47         0.53 o                         
  -4   8   8          6.95          7.21         0.61 o                         
  -3   8   8         19.08         16.77         0.60 o                         
  -2   8   8          6.95          8.28         0.34 o                         
  -1   8   8         41.25         38.58         0.63 o                         
   0   8   8        174.24        169.56         2.03 o                         
   1   8   8        132.13        137.45         1.88 o                         
   2   8   8         24.20         24.57         0.63 o                         
   3   8   8         19.40         20.79         0.66 o                         
   4   8   8          3.52          7.93         0.85 o                         
  -4   9   8          5.32          5.37         0.56 o                         
  -3   9   8         20.38         21.21         0.62 o                         
  -2   9   8         12.02         11.69         0.54 o                         
  -1   9   8         11.52         10.54         0.47 o                         
   0   9   8         13.15         14.31         0.46 o                         
   1   9   8          1.27          0.82         0.35 o                         
   2   9   8          0.80          0.24         0.41 o                         
   3   9   8          7.06          3.30         0.61 o                         
  -2  10   8        121.66        127.40         1.94 o                         
  -1  10   8         36.15         39.08         1.04 o                         
   0  10   8          2.83          2.26         0.35 o                         
   1  10   8          1.24          2.34         0.51 o                         
   2  10   8         16.48         18.31         0.71 o                         
  -7   1   9          9.60         10.30         0.47 o                         
  -6   1   9          0.46          0.41         0.33 o                         
  -5   1   9         31.92         28.00         0.50 o                         
  -4   1   9         19.14         16.88         0.35 o                         
  -3   1   9         26.12         26.87         0.39 o                         
  -2   1   9        263.94        310.96         2.30 o                         
  -1   1   9        386.67        417.28         3.02 o                         
   0   1   9        468.99        504.94         3.39 o                         
   1   1   9       1049.30       1137.25         7.20 o                         
   2   1   9        164.26        172.88         1.18 o                         
   3   1   9        244.16        252.55         2.05 o                         
   4   1   9         36.81         36.20         0.54 o                         
   5   1   9          2.42          2.36         0.33 o                         
   6   1   9          0.52          0.60         0.40 o                         
  -7   2   9         28.78         26.53         0.65 o                         
  -6   2   9          2.06          1.79         0.32 o                         
  -5   2   9        150.31        165.23         1.54 o                         
  -4   2   9        513.49        467.37         4.07 o                         
  -3   2   9        839.20        842.41         5.73 o                         
  -2   2   9          0.02          0.23         0.13 o                         
  -1   2   9        851.05        904.89         6.12 o                         
   0   2   9         66.50         59.97         0.56 o                         
   1   2   9         11.69         13.62         0.20 o                         
   2   2   9        276.58        279.07         1.85 o                         
   3   2   9        317.62        302.95         2.31 o                         
   4   2   9        188.99        177.78         1.77 o                         
   5   2   9         33.37         33.42         0.64 o                         
   6   2   9         33.20         32.24         0.73 o                         
  -7   3   9          0.14          0.52         0.40 o                         
  -6   3   9         27.02         27.35         0.69 o                         
  -5   3   9         39.54         40.82         0.57 o                         
  -4   3   9        222.55        221.85         1.99 o                         
  -3   3   9        562.52        524.94         4.16 o                         
  -2   3   9         40.79         52.79         0.50 o                         
  -1   3   9         10.89          9.07         0.19 o                         
   0   3   9        157.67        187.74         1.46 o                         
   1   3   9        255.46        274.36         2.04 o                         
   2   3   9         10.46          7.44         0.18 o                         
   3   3   9          0.40          0.64         0.23 o                         
   4   3   9        117.87        110.40         1.18 o                         
   5   3   9          0.11          0.32         0.36 o                         
   6   3   9         16.77         16.74         0.54 o                         
  -6   4   9          2.47          3.00         0.35 o                         
  -5   4   9          6.86          7.94         0.28 o                         
  -4   4   9        101.10         91.26         1.23 o                         
  -3   4   9         40.29         37.30         0.51 o                         
  -2   4   9         57.45         56.90         0.62 o                         
  -1   4   9        305.79        318.52         2.29 o                         
   0   4   9        322.38        353.73         2.42 o                         
   1   4   9          6.71          9.91         0.19 o                         
   2   4   9        125.67        136.11         1.12 o                         
   3   4   9        224.88        215.30         2.14 o                         
   4   4   9         30.02         24.99         0.44 o                         
   5   4   9         48.05         46.30         0.85 o                         
   6   4   9         16.56         18.05         0.65 o                         
  -6   5   9          3.61          3.63         0.44 o                         
  -5   5   9         43.52         46.24         0.79 o                         
  -4   5   9        288.97        281.76         3.00 o                         
  -3   5   9        747.04        721.34         6.27 o                         
  -2   5   9        161.45        159.22         1.44 o                         
  -1   5   9         18.42         17.57         0.31 o                         
   0   5   9          2.83          2.29         0.15 o                         
   1   5   9         12.01         13.07         0.26 o                         
   2   5   9        629.27        589.44         6.82 o                         
   3   5   9        423.79        418.06         5.72 o                         
   4   5   9         28.36         30.87         0.74 o                         
   5   5   9          0.64          0.83         0.35 o                         
   6   5   9          0.76          1.01         0.50 o                         
  -6   6   9          2.22          4.77         0.52 o                         
  -5   6   9         77.32         79.22         1.15 o                         
  -4   6   9         15.84         14.13         0.46 o                         
  -3   6   9        173.44        162.55         1.66 o                         
  -2   6   9          0.13          0.53         0.19 o                         
  -1   6   9         19.59         21.48         0.32 o                         
   0   6   9         74.75         71.45         0.76 o                         
   1   6   9          0.30          0.62         0.19 o                         
   2   6   9        162.60        155.17         2.14 o                         
   3   6   9          1.63          1.29         0.28 o                         
   4   6   9         35.65         44.67         0.81 o                         
   5   6   9         33.40         39.38         0.89 o                         
  -5   7   9        201.80        217.90         2.78 o                         
  -4   7   9          3.51          4.53         0.38 o                         
  -3   7   9         13.21         11.61         0.43 o                         
  -2   7   9          0.67          1.24         0.21 o                         
  -1   7   9          0.13          0.10         0.18 o                         
   0   7   9         17.28         17.03         0.48 o                         
   1   7   9          6.81          7.71         0.40 o                         
   2   7   9        163.67        160.95         1.89 o                         
   3   7   9          8.94         12.11         0.47 o                         
   4   7   9        113.26        121.28         1.74 o                         
   5   7   9          7.68          8.21         0.65 o                         
  -5   8   9          0.03         -0.16         0.54 o                         
  -4   8   9          2.62          3.25         0.61 o                         
  -3   8   9         12.14         13.00         0.50 o                         
  -2   8   9         41.58         40.56         0.78 o                         
  -1   8   9         32.78         31.86         0.56 o                         
   0   8   9          9.83          9.06         0.34 o                         
   1   8   9        112.51        113.22         1.42 o                         
   2   8   9         25.57         26.82         0.65 o                         
   3   8   9         19.04         20.84         0.84 o                         
   4   8   9          1.84          2.59         0.53 o                         
  -4   9   9          4.26          3.22         0.53 o                         
  -3   9   9         33.32         32.44         0.82 o                         
  -2   9   9         36.47         36.52         0.99 o                         
  -1   9   9          3.17          2.63         0.36 o                         
   0   9   9         37.59         37.15         0.71 o                         
   1   9   9          0.27          0.69         0.37 o                         
   2   9   9         32.12         32.91         0.75 o                         
   3   9   9          0.45         -0.11         0.67 o                         
  -2  10   9          4.25          2.93         0.53 o                         
  -1  10   9          0.00         -0.27         0.54 o                         
   0  10   9          5.50          4.52         0.49 o                         
   1  10   9         10.97          9.27         0.55 o                         
   2  10   9          6.32          6.32         0.55 o                         
  -7   0  10         41.71         39.59         0.99 o                         
  -6   0  10        188.79        174.48         2.49 o                         
  -5   0  10        187.88        209.90         2.98 o                         
  -4   0  10          6.66          3.00         0.32 o                         
  -3   0  10         20.36         22.13         0.44 o                         
  -2   0  10          5.75          4.72         0.27 o                         
  -1   0  10       1562.31       1755.06        17.82 o                         
   0   0  10        221.33        236.38         3.05 o                         
   1   0  10         15.96         15.93         0.36 o                         
   2   0  10         35.08         47.49         0.63 o                         
   3   0  10        247.17        205.55         2.72 o                         
   4   0  10          0.16          0.04         0.40 o                         
   5   0  10          9.08          8.88         0.53 o                         
   6   0  10         58.03         53.86         1.16 o                         
  -7   1  10        103.13        114.83         1.39 o                         
  -6   1  10         78.47         84.90         1.08 o                         
  -5   1  10          8.11          7.03         0.34 o                         
  -4   1  10         84.28         77.66         0.83 o                         
  -3   1  10         90.98         93.89         0.82 o                         
  -2   1  10         17.31         30.39         0.36 o                         
  -1   1  10        309.67        314.46         2.31 o                         
   0   1  10         15.68         14.93         0.20 o                         
   1   1  10       4404.88       4675.16        29.72 o                         
   2   1  10        126.29        110.42         0.85 o                         
   3   1  10         22.01         23.35         0.36 o                         
   4   1  10        111.64        110.25         1.18 o                         
   5   1  10        236.37        240.96         2.37 o                         
   6   1  10         92.83         91.80         1.16 o                         
  -7   2  10          8.47          6.71         0.47 o                         
  -6   2  10          8.24          5.91         0.43 o                         
  -5   2  10         84.07         95.66         1.01 o                         
  -4   2  10          2.11          2.72         0.23 o                         
  -3   2  10        586.74        574.90         4.17 o                         
  -2   2  10          1.00          1.60         0.13 o                         
  -1   2  10         64.78         77.80         0.67 o                         
   0   2  10        106.41        122.06         0.93 o                         
   1   2  10        213.00        246.48         1.76 o                         
   2   2  10         26.84         26.86         0.51 o                         
   3   2  10        170.46        160.46         1.41 o                         
   4   2  10         39.11         36.01         0.58 o                         
   5   2  10         72.13         78.75         1.03 o                         
   6   2  10          0.13         -0.02         0.44 o                         
  -7   3  10          3.80          3.11         0.45 o                         
  -6   3  10         21.96         26.55         0.54 o                         
  -5   3  10         26.66         20.66         0.40 o                         
  -4   3  10         39.36         40.74         0.55 o                         
  -3   3  10          1.06          1.13         0.16 o                         
  -2   3  10         54.33         49.41         0.46 o                         
  -1   3  10        831.98        847.92         5.86 o                         
   0   3  10          0.17          0.64         0.13 o                         
   1   3  10         37.04         42.97         0.40 o                         
   2   3  10         26.66         23.37         0.33 o                         
   3   3  10       2022.63       2015.58        16.00 o                         
   4   3  10          0.12          0.84         0.32 o                         
   5   3  10          4.13          3.39         0.34 o                         
   6   3  10         30.69         32.82         1.00 o                         
  -6   4  10         44.44         44.72         0.80 o                         
  -5   4  10          4.25          5.07         0.26 o                         
  -4   4  10         15.03         15.58         0.32 o                         
  -3   4  10        688.61        663.72         6.30 o                         
  -2   4  10         80.30         70.38         0.68 o                         
  -1   4  10         46.22         46.20         0.47 o                         
   0   4  10        443.71        471.84         3.17 o                         
   1   4  10        128.32        135.84         1.12 o                         
   2   4  10        122.71        126.22         1.24 o                         
   3   4  10         10.34          9.23         0.28 o                         
   4   4  10         27.63         34.19         0.56 o                         
   5   4  10        263.88        279.38         2.92 o                         
   6   4  10         12.05         12.55         0.60 o                         
  -6   5  10         70.84         84.19         1.20 o                         
  -5   5  10         80.20         85.09         1.15 o                         
  -4   5  10         37.35         34.63         0.63 o                         
  -3   5  10        954.40        936.89         8.07 o                         
  -2   5  10        157.52        146.45         1.38 o                         
  -1   5  10         18.27         18.03         0.31 o                         
   0   5  10          6.47          5.62         0.18 o                         
   1   5  10          0.98          0.45         0.18 o                         
   2   5  10         62.15         62.17         0.69 o                         
   3   5  10        577.22        555.76         5.06 o                         
   4   5  10          2.17          1.01         0.24 o                         
   5   5  10          1.78          1.75         0.35 o                         
  -6   6  10          4.12          4.09         0.57 o                         
  -5   6  10         47.26         51.48         0.93 o                         
  -4   6  10          8.93          9.48         0.43 o                         
  -3   6  10          1.98          1.35         0.20 o                         
  -2   6  10          3.62          4.59         0.21 o                         
  -1   6  10         82.62         85.63         0.83 o                         
   0   6  10        158.83        153.62         1.38 o                         
   1   6  10          0.07          0.57         0.20 o                         
   2   6  10         16.42         18.46         0.54 o                         
   3   6  10         37.26         41.27         0.69 o                         
   4   6  10          0.09          0.34         0.39 o                         
   5   6  10         32.13         41.50         0.92 o                         
  -5   7  10          0.01         -0.01         0.45 o                         
  -4   7  10         27.08         27.66         0.75 o                         
  -3   7  10        382.49        385.79         5.00 o                         
  -2   7  10         43.31         46.58         0.73 o                         
  -1   7  10         20.00         17.80         0.39 o                         
   0   7  10         27.92         25.80         0.41 o                         
   1   7  10         51.49         48.80         0.99 o                         
   2   7  10          2.70          2.26         0.34 o                         
   3   7  10          0.09         -0.03         0.21 o                         
   4   7  10          1.32          2.07         0.43 o                         
  -4   8  10         23.85         23.35         1.00 o                         
  -3   8  10          8.38         10.21         0.51 o                         
  -2   8  10         97.10         96.43         1.31 o                         
  -1   8  10         59.28         56.85         1.35 o                         
   0   8  10         34.93         32.99         0.70 o                         
   1   8  10          2.80          2.82         0.34 o                         
   2   8  10         10.37         10.14         0.56 o                         
   3   8  10         27.23         23.79         0.70 o                         
   4   8  10          4.83          2.87         0.63 o                         
  -3   9  10         12.21         12.33         0.89 o                         
  -2   9  10         37.91         37.02         0.81 o                         
  -1   9  10         64.28         62.64         1.04 o                         
   0   9  10          0.20          0.17         0.32 o                         
   1   9  10         21.50         20.78         0.64 o                         
   2   9  10         16.61         19.57         0.60 o                         
   3   9  10          0.07          0.51         0.79 o                         
  -2  10  10         22.99         24.00         0.96 o                         
  -1  10  10          0.02          0.21         0.47 o                         
   0  10  10          0.05          0.75         0.41 o                         
   1  10  10         28.45         28.18         1.19 o                         
  -7   1  11          1.11          1.21         0.41 o                         
  -6   1  11         13.54         16.53         0.57 o                         
  -5   1  11         29.95         24.55         0.53 o                         
  -4   1  11          1.51          3.95         0.26 o                         
  -3   1  11          0.19          0.08         0.16 o                         
  -2   1  11          6.80          5.48         0.17 o                         
  -1   1  11        238.75        252.11         1.79 o                         
   0   1  11        265.87        284.31         1.94 o                         
   1   1  11         30.90         27.49         0.33 o                         
   2   1  11        311.42        314.32         2.15 o                         
   3   1  11        196.06        201.94         1.66 o                         
   4   1  11        306.19        308.11         2.54 o                         
   5   1  11         20.14         22.57         0.49 o                         
   6   1  11          8.38          8.09         0.48 o                         
  -7   2  11         24.43         25.34         0.72 o                         
  -6   2  11         13.88         15.25         0.46 o                         
  -5   2  11         25.29         25.76         0.49 o                         
  -4   2  11        146.27        146.19         1.37 o                         
  -3   2  11         27.84         26.55         0.36 o                         
  -2   2  11          7.31          6.51         0.21 o                         
  -1   2  11        135.25        164.01         1.28 o                         
   0   2  11        107.27        111.05         0.88 o                         
   1   2  11        564.45        624.63         4.28 o                         
   2   2  11        169.91        177.65         1.41 o                         
   3   2  11          1.39          3.06         0.24 o                         
   4   2  11          5.71          7.80         0.32 o                         
   5   2  11          7.60          9.16         0.40 o                         
   6   2  11          1.48          0.97         0.45 o                         
  -7   3  11         14.87         13.97         0.62 o                         
  -6   3  11          0.55          0.62         0.34 o                         
  -5   3  11          4.46          7.61         0.31 o                         
  -4   3  11        293.61        300.93         2.50 o                         
  -3   3  11        208.43        194.23         1.84 o                         
  -2   3  11        143.59        151.40         1.21 o                         
  -1   3  11        255.12        254.09         1.89 o                         
   0   3  11        624.00        691.60         4.70 o                         
   1   3  11         75.23         78.60         0.70 o                         
   2   3  11         14.66         10.81         0.27 o                         
   3   3  11        256.31        256.55         2.36 o                         
   4   3  11        281.65        280.19         2.83 o                         
   5   3  11         34.41         29.85         0.72 o                         
   6   3  11         37.76         40.09         0.94 o                         
  -6   4  11         15.91         13.50         0.46 o                         
  -5   4  11          0.22          0.55         0.23 o                         
  -4   4  11         36.03         35.77         0.55 o                         
  -3   4  11        688.18        651.68         5.56 o                         
  -2   4  11        703.89        696.72         5.48 o                         
  -1   4  11         13.31         18.29         0.30 o                         
   0   4  11         27.47         26.89         0.42 o                         
   1   4  11          3.05          3.67         0.16 o                         
   2   4  11          0.07          0.41         0.20 o                         
   3   4  11        117.90        105.79         1.08 o                         
   4   4  11        107.32        107.23         1.15 o                         
   5   4  11         49.35         44.20         0.78 o                         
   6   4  11          2.67          1.58         0.46 o                         
  -6   5  11          2.27          2.22         0.41 o                         
  -5   5  11          2.04          1.74         0.36 o                         
  -4   5  11        254.70        252.27         2.46 o                         
  -3   5  11        212.65        207.34         1.93 o                         
  -2   5  11         49.64         44.81         0.58 o                         
  -1   5  11         53.04         57.21         0.64 o                         
   0   5  11        102.72        106.85         0.94 o                         
   1   5  11         97.24         88.87         1.20 o                         
   2   5  11         56.24         56.74         0.71 o                         
   3   5  11         20.29         17.43         0.40 o                         
   4   5  11         18.10         15.44         0.60 o                         
   5   5  11         25.41         31.74         0.67 o                         
  -6   6  11         75.74         71.17         1.36 o                         
  -5   6  11        109.76        109.05         1.50 o                         
  -4   6  11         85.43         83.52         1.40 o                         
  -3   6  11        126.75        119.77         1.44 o                         
  -2   6  11        277.11        264.51         2.51 o                         
  -1   6  11         24.01         20.26         0.38 o                         
   0   6  11         38.27         41.50         0.53 o                         
   1   6  11         39.50         35.84         0.51 o                         
   2   6  11         32.21         32.93         0.72 o                         
   3   6  11          8.16          7.23         0.39 o                         
   4   6  11         25.06         32.88         0.76 o                         
   5   6  11         59.74         66.57         1.16 o                         
  -5   7  11        100.21        111.20         1.64 o                         
  -4   7  11          0.02          0.05         0.42 o                         
  -3   7  11         10.14          9.70         0.51 o                         
  -2   7  11        705.56        695.78         6.75 o                         
  -1   7  11          1.94          2.41         0.23 o                         
   0   7  11          2.25          2.28         0.29 o                         
   1   7  11         13.68         11.90         0.56 o                         
   2   7  11          0.26          0.71         0.45 o                         
   3   7  11          4.80          5.09         0.49 o                         
   4   7  11         15.32         16.28         0.71 o                         
  -4   8  11        421.57        440.44         5.67 o                         
  -3   8  11         20.46         18.73         0.62 o                         
  -2   8  11          9.61          9.06         0.40 o                         
  -1   8  11          9.82          8.83         0.39 o                         
   0   8  11         46.44         49.42         0.91 o                         
   1   8  11         17.58         17.24         0.53 o                         
   2   8  11          0.35          0.49         0.45 o                         
   3   8  11         13.73         15.42         0.90 o                         
  -3   9  11         12.62         12.52         0.59 o                         
  -2   9  11        100.07        101.70         1.61 o                         
  -1   9  11        129.39        127.00         1.84 o                         
   0   9  11          2.34          2.42         0.33 o                         
   1   9  11         43.36         41.10         1.06 o                         
   2   9  11          1.12          1.29         0.40 o                         
  -2  10  11          2.14          2.34         0.52 o                         
  -1  10  11          0.28          0.28         0.44 o                         
   0  10  11          1.04          1.02         0.45 o                         
   1  10  11          1.50          2.43         0.51 o                         
  -7   0  12         21.78         26.42         0.95 o                         
  -6   0  12         62.26         73.11         1.42 o                         
  -5   0  12          1.94          1.93         0.49 o                         
  -4   0  12          2.86          2.03         0.37 o                         
  -3   0  12         97.98         95.65         1.33 o                         
  -2   0  12        181.19        208.99         2.23 o                         
  -1   0  12          0.11          1.49         0.19 o                         
   0   0  12          5.72          7.57         0.25 o                         
   1   0  12        338.33        370.90         3.80 o                         
   2   0  12       3079.98       3309.04        31.12 o                         
   3   0  12        207.37        213.40         2.88 o                         
   4   0  12         28.30         30.26         0.75 o                         
   5   0  12        167.78        164.41         2.20 o                         
   6   0  12         14.66         17.78         0.76 o                         
  -7   1  12         57.05         61.02         0.96 o                         
  -6   1  12         26.79         25.74         0.68 o                         
  -5   1  12          9.54          6.60         0.35 o                         
  -4   1  12         14.48          3.40         0.27 o                         
  -3   1  12         14.63         15.21         0.30 o                         
  -2   1  12         21.33         17.75         0.25 o                         
  -1   1  12         15.02         15.96         0.25 o                         
   0   1  12         64.28         90.68         0.72 o                         
   1   1  12        188.25        179.19         1.34 o                         
   2   1  12         52.21         51.37         0.58 o                         
   3   1  12          3.06          4.91         0.27 o                         
   4   1  12       1117.53       1100.05         8.84 o                         
   5   1  12          0.46          0.40         0.30 o                         
   6   1  12          8.32          7.98         0.43 o                         
  -7   2  12         32.94         37.89         1.07 o                         
  -6   2  12          8.79          9.27         0.42 o                         
  -5   2  12         45.71         44.90         0.65 o                         
  -4   2  12         35.67         32.23         0.47 o                         
  -3   2  12        106.52         99.58         1.01 o                         
  -2   2  12        123.02        117.82         1.08 o                         
  -1   2  12          8.35         16.92         0.29 o                         
   0   2  12         55.49         56.89         0.51 o                         
   1   2  12         10.78         16.75         0.27 o                         
   2   2  12        397.16        406.02         2.99 o                         
   3   2  12        160.15        168.30         1.63 o                         
   4   2  12        113.78        114.11         1.25 o                         
   5   2  12          0.30          0.24         0.30 o                         
   6   2  12          1.91          3.34         0.48 o                         
  -6   3  12          3.06          3.92         0.37 o                         
  -5   3  12         43.81         52.60         0.82 o                         
  -4   3  12         39.25         42.82         0.58 o                         
  -3   3  12         62.51         57.11         0.66 o                         
  -2   3  12        172.33        171.82         1.43 o                         
  -1   3  12        199.68        199.80         1.63 o                         
   0   3  12         11.17         14.48         0.26 o                         
   1   3  12        152.00        170.61         1.42 o                         
   2   3  12        243.17        249.06         2.27 o                         
   3   3  12          2.70          1.80         0.25 o                         
   4   3  12         11.28         11.01         0.41 o                         
   5   3  12          3.11          1.89         0.39 o                         
   6   3  12        133.82        141.10         1.91 o                         
  -6   4  12          1.38          0.88         0.35 o                         
  -5   4  12        203.85        203.36         1.94 o                         
  -4   4  12          0.34          0.41         0.23 o                         
  -3   4  12          8.47          5.06         0.22 o                         
  -2   4  12         84.72         81.45         0.81 o                         
  -1   4  12         24.26         21.07         0.46 o                         
   0   4  12         41.39         44.77         0.49 o                         
   1   4  12          0.20          0.74         0.15 o                         
   2   4  12          8.76          9.06         0.30 o                         
   3   4  12         36.95         37.30         0.69 o                         
   4   4  12        171.52        183.58         1.90 o                         
   5   4  12         12.64         17.23         0.61 o                         
  -6   5  12          3.71          4.37         0.46 o                         
  -5   5  12          1.90          2.07         0.42 o                         
  -4   5  12         87.18         86.96         1.03 o                         
  -3   5  12         17.35         16.26         0.32 o                         
  -2   5  12         17.75         14.05         0.43 o                         
  -1   5  12        299.30        292.57         2.54 o                         
   0   5  12        106.15        104.98         1.00 o                         
   1   5  12        134.63        135.02         1.33 o                         
   2   5  12          0.14          0.45         0.21 o                         
   3   5  12         47.11         47.84         1.22 o                         
   4   5  12          0.93          1.39         0.31 o                         
   5   5  12          1.85          1.30         0.37 o                         
  -5   6  12          0.67          0.66         0.40 o                         
  -4   6  12        121.89        115.95         1.95 o                         
  -3   6  12         60.37         58.59         0.98 o                         
  -2   6  12        693.68        667.82         6.14 o                         
  -1   6  12          0.38          0.24         0.19 o                         
   0   6  12         11.85          8.10         0.24 o                         
   1   6  12         34.15         32.61         0.66 o                         
   2   6  12          1.45          1.19         0.24 o                         
   3   6  12          4.71          6.28         0.38 o                         
   4   6  12          1.45          2.18         0.46 o                         
   5   6  12          2.98          2.29         0.53 o                         
  -5   7  12          2.01          1.93         0.54 o                         
  -4   7  12         86.75         83.21         1.39 o                         
  -3   7  12         65.99         61.34         1.76 o                         
  -2   7  12          0.01          0.05         0.24 o                         
  -1   7  12         39.55         38.98         0.69 o                         
   0   7  12        388.53        371.14         3.66 o                         
   1   7  12          0.16          0.34         0.32 o                         
   2   7  12          0.12         -0.24         0.41 o                         
   3   7  12          0.59          0.20         0.46 o                         
   4   7  12        105.37         95.49         1.46 o                         
  -4   8  12         44.51         47.87         1.67 o                         
  -3   8  12         42.75         39.28         0.87 o                         
  -2   8  12         26.87         25.36         0.62 o                         
  -1   8  12         70.60         70.82         1.40 o                         
   0   8  12          1.87          1.42         0.30 o                         
   1   8  12         14.67         12.16         0.63 o                         
   2   8  12         38.10         42.54         1.87 o                         
   3   8  12          0.00          0.45         0.58 o                         
  -3   9  12          9.96          8.59         0.54 o                         
  -2   9  12        156.07        162.16         2.23 o                         
  -1   9  12         30.05         32.11         0.86 o                         
   0   9  12         23.38         21.39         0.55 o                         
   1   9  12          0.24         -0.12         0.43 o                         
   2   9  12          1.36          2.58         0.45 o                         
  -1  10  12         28.59         28.35         0.86 o                         
   0  10  12          8.38          7.33         0.67 o                         
  -7   1  13         32.66         35.82         0.72 o                         
  -6   1  13         51.84         49.80         0.80 o                         
  -5   1  13          2.99          5.71         0.35 o                         
  -4   1  13         93.14         90.69         1.03 o                         
  -3   1  13         87.89         73.49         0.79 o                         
  -2   1  13        164.07        170.77         1.35 o                         
  -1   1  13         49.40         50.54         0.52 o                         
   0   1  13         56.42         52.45         0.50 o                         
   1   1  13         97.05         99.02         0.81 o                         
   2   1  13         82.20         82.93         0.75 o                         
   3   1  13         18.97         18.88         0.45 o                         
   4   1  13         18.49         17.57         0.46 o                         
   5   1  13         31.17         29.06         0.68 o                         
   6   1  13         12.77         15.51         0.56 o                         
  -7   2  13         91.68         95.41         1.30 o                         
  -6   2  13         46.79         49.20         0.77 o                         
  -5   2  13         30.91         26.74         0.52 o                         
  -4   2  13          2.10          3.46         0.25 o                         
  -3   2  13         31.12         34.63         0.59 o                         
  -2   2  13          2.93          4.23         0.21 o                         
  -1   2  13          2.73          1.77         0.17 o                         
   0   2  13         30.83         24.67         0.34 o                         
   1   2  13         79.96         88.18         0.81 o                         
   2   2  13        363.90        366.03         3.04 o                         
   3   2  13        224.51        221.43         2.13 o                         
   4   2  13        124.23        119.55         1.21 o                         
   5   2  13        301.68        314.06         2.95 o                         
   6   2  13         11.96         11.96         0.54 o                         
  -6   3  13         15.90         13.24         0.51 o                         
  -5   3  13          0.26          0.13         0.20 o                         
  -4   3  13          0.05          0.02         0.23 o                         
  -3   3  13          0.23          0.35         0.22 o                         
  -2   3  13        574.92        573.78         4.71 o                         
  -1   3  13         21.97         19.79         0.34 o                         
   0   3  13          4.82          4.81         0.19 o                         
   1   3  13          2.99          4.10         0.19 o                         
   2   3  13         41.64         36.92         0.51 o                         
   3   3  13         33.70         36.35         0.60 o                         
   4   3  13         43.19         39.46         0.72 o                         
   5   3  13         66.13         61.48         0.93 o                         
  -6   4  13         65.01         61.75         0.97 o                         
  -5   4  13          0.95          0.83         0.24 o                         
  -4   4  13         52.81         50.80         0.68 o                         
  -3   4  13        979.05        980.94         7.72 o                         
  -2   4  13        148.33        144.85         1.33 o                         
  -1   4  13         32.34         34.48         0.48 o                         
   0   4  13          4.14          4.78         0.21 o                         
   1   4  13         53.67         48.08         0.54 o                         
   2   4  13         30.88         31.30         0.53 o                         
   3   4  13          0.02          0.05         0.27 o                         
   4   4  13          0.97          0.63         0.31 o                         
   5   4  13         25.76         29.86         0.68 o                         
  -6   5  13          0.74          1.31         0.46 o                         
  -5   5  13         48.21         49.37         1.34 o                         
  -4   5  13        211.48        211.15         2.10 o                         
  -3   5  13         84.63         78.67         1.31 o                         
  -2   5  13        133.10        123.87         1.42 o                         
  -1   5  13         21.38         20.37         0.40 o                         
   0   5  13        265.99        246.90         2.06 o                         
   1   5  13         62.78         71.08         0.94 o                         
   2   5  13         50.56         47.01         0.78 o                         
   3   5  13         44.64         46.60         0.70 o                         
   4   5  13         15.06         14.32         0.49 o                         
   5   5  13          8.27         10.62         0.63 o                         
  -5   6  13         21.94         27.80         0.68 o                         
  -4   6  13         74.54         77.30         1.13 o                         
  -3   6  13        345.04        344.93         3.58 o                         
  -2   6  13         37.70         30.77         0.53 o                         
  -1   6  13        435.96        419.30         3.75 o                         
   0   6  13         50.48         51.20         0.71 o                         
   1   6  13          8.95          7.87         0.36 o                         
   2   6  13         77.66         78.46         1.25 o                         
   3   6  13          1.40          2.00         0.33 o                         
   4   6  13          7.11          8.46         0.54 o                         
  -5   7  13          1.90          1.76         0.58 o                         
  -4   7  13        151.38        145.79         2.84 o                         
  -3   7  13         32.52         31.05         0.88 o                         
  -2   7  13        162.07        151.08         1.83 o                         
  -1   7  13         40.67         36.18         1.20 o                         
   0   7  13         58.54         52.35         1.09 o                         
   1   7  13         65.77         66.24         0.96 o                         
   2   7  13         67.26         66.72         1.67 o                         
   3   7  13          6.35          6.43         0.56 o                         
   4   7  13          0.38          0.21         0.49 o                         
  -4   8  13         76.34         76.95         1.42 o                         
  -3   8  13          8.24          8.93         0.50 o                         
  -2   8  13        113.52        108.32         1.84 o                         
  -1   8  13        434.51        427.57         4.51 o                         
   0   8  13          9.79          9.99         0.42 o                         
   1   8  13         14.73         14.46         0.77 o                         
   2   8  13          4.67          3.61         0.45 o                         
   3   8  13          7.33          9.81         0.64 o                         
  -3   9  13         43.59         40.42         1.09 o                         
  -2   9  13        128.27        117.31         1.79 o                         
  -1   9  13         22.12         23.51         0.62 o                         
   0   9  13         40.91         39.59         1.24 o                         
   1   9  13         25.51         26.05         1.00 o                         
   2   9  13          1.67          2.10         0.58 o                         
  -7   0  14        372.99        418.22         5.88 o                         
  -6   0  14          4.78          3.59         0.61 o                         
  -5   0  14         29.01         24.54         0.82 o                         
  -4   0  14         28.78         26.41         0.72 o                         
  -3   0  14        197.65        144.84         2.11 o                         
  -2   0  14         34.10         36.19         0.67 o                         
  -1   0  14        105.89        111.05         1.20 o                         
   0   0  14          0.36          0.28         0.23 o                         
   1   0  14        297.54        333.93         4.16 o                         
   2   0  14        108.71        106.78         1.58 o                         
   3   0  14          0.11         -0.31         0.31 o                         
   4   0  14         14.96         15.81         0.65 o                         
   5   0  14        619.72        627.58         7.87 o                         
   6   0  14         37.62         42.54         1.22 o                         
  -7   1  14        120.33        126.80         1.59 o                         
  -6   1  14         15.98         19.73         0.54 o                         
  -5   1  14        117.38         95.77         1.11 o                         
  -4   1  14          1.54          1.22         0.27 o                         
  -3   1  14         21.11         15.70         0.35 o                         
  -2   1  14          1.62          3.23         0.20 o                         
  -1   1  14       1049.49       1013.03         7.59 o                         
   0   1  14        237.70        228.36         1.78 o                         
   1   1  14         30.94         35.38         0.45 o                         
   2   1  14        105.09        118.78         1.49 o                         
   3   1  14        176.50        188.58         1.85 o                         
   4   1  14         93.34         99.93         1.13 o                         
   5   1  14          6.77          8.61         0.48 o                         
   6   1  14          2.98          3.55         0.57 o                         
  -6   2  14         15.37         18.78         0.50 o                         
  -5   2  14          0.79          0.48         0.30 o                         
  -4   2  14         24.50         26.52         0.48 o                         
  -3   2  14        107.33        119.54         1.34 o                         
  -2   2  14        211.62        204.85         1.81 o                         
  -1   2  14        153.53        156.26         1.37 o                         
   0   2  14          3.31          5.74         0.22 o                         
   1   2  14         36.75         38.00         0.47 o                         
   2   2  14         31.31         26.61         0.44 o                         
   3   2  14        249.87        255.08         2.59 o                         
   4   2  14         28.01         28.20         0.58 o                         
   5   2  14         82.11         84.80         1.19 o                         
  -6   3  14        116.50        124.50         1.38 o                         
  -5   3  14          9.70         10.29         0.33 o                         
  -4   3  14        131.91        131.24         1.31 o                         
  -3   3  14        679.70        617.00         4.98 o                         
  -2   3  14         16.68         14.10         0.30 o                         
  -1   3  14          4.12          2.87         0.16 o                         
   0   3  14         42.48         37.04         0.47 o                         
   1   3  14          0.01          1.29         0.19 o                         
   2   3  14        125.20        116.25         1.17 o                         
   3   3  14          5.04          6.23         0.40 o                         
   4   3  14         89.89         92.19         1.27 o                         
   5   3  14         43.67         38.95         0.97 o                         
  -6   4  14         40.03         49.15         0.96 o                         
  -5   4  14         70.89         68.62         1.02 o                         
  -4   4  14         14.80         15.67         0.38 o                         
  -3   4  14         14.85         14.40         0.52 o                         
  -2   4  14        208.27        188.57         1.71 o                         
  -1   4  14          3.87          7.41         0.34 o                         
   0   4  14        365.16        371.19         3.17 o                         
   1   4  14          0.11          0.38         0.15 o                         
   2   4  14         19.38         19.45         0.38 o                         
   3   4  14        103.58        100.38         1.25 o                         
   4   4  14          1.98          2.61         0.42 o                         
   5   4  14          8.23         10.25         0.54 o                         
  -6   5  14          0.16          0.37         0.47 o                         
  -5   5  14          5.21          4.77         0.47 o                         
  -4   5  14         41.21         35.59         0.61 o                         
  -3   5  14        402.72        375.51         3.21 o                         
  -2   5  14          1.36          1.84         0.27 o                         
  -1   5  14         43.02         41.80         0.67 o                         
   0   5  14          6.09          4.85         0.22 o                         
   1   5  14         45.68         34.00         0.47 o                         
   2   5  14          0.16          0.26         0.22 o                         
   3   5  14         97.54         96.58         1.17 o                         
   4   5  14          0.28          1.03         0.42 o                         
   5   5  14         12.07          8.23         0.61 o                         
  -5   6  14         22.66         23.51         0.64 o                         
  -4   6  14          1.32          0.88         0.36 o                         
  -3   6  14        483.45        482.02         4.31 o                         
  -2   6  14         30.80         25.64         0.59 o                         
  -1   6  14        116.55        101.39         1.67 o                         
   0   6  14        127.97        121.59         1.86 o                         
   1   6  14        104.25         93.09         1.47 o                         
   2   6  14          4.41          4.58         0.28 o                         
   3   6  14         19.74         23.26         0.60 o                         
   4   6  14          1.09          1.69         0.49 o                         
  -5   7  14         74.83         72.35         1.37 o                         
  -4   7  14         58.91         61.03         1.15 o                         
  -3   7  14         17.22         16.15         0.58 o                         
  -2   7  14         15.34         15.62         0.45 o                         
  -1   7  14          1.75          1.53         0.32 o                         
   0   7  14         21.72         19.48         0.58 o                         
   1   7  14          0.00          0.35         0.34 o                         
   2   7  14         37.58         36.95         0.79 o                         
   3   7  14         73.77         71.36         1.32 o                         
   4   7  14          4.56          4.82         0.60 o                         
  -4   8  14          3.90          4.47         0.54 o                         
  -3   8  14         84.94         80.98         1.42 o                         
  -2   8  14         16.71         14.49         0.57 o                         
  -1   8  14         61.27         61.72         1.02 o                         
   0   8  14         17.66         19.25         0.62 o                         
   1   8  14        133.02        133.78         2.86 o                         
   2   8  14         20.35         17.53         0.68 o                         
   3   8  14          0.04         -0.31         0.58 o                         
  -2   9  14          9.67         10.58         0.64 o                         
  -1   9  14          3.45          3.98         0.57 o                         
   0   9  14          5.35          4.94         0.46 o                         
   1   9  14         12.60          9.24         0.67 o                         
  -6   1  15          7.06          8.41         0.47 o                         
  -5   1  15         48.71         46.64         0.71 o                         
  -4   1  15          0.34          0.87         0.28 o                         
  -3   1  15         71.49         65.58         0.80 o                         
  -2   1  15        266.30        259.54         2.20 o                         
  -1   1  15         12.65         12.68         0.31 o                         
   0   1  15         41.52         42.00         0.56 o                         
   1   1  15         24.85         24.40         0.39 o                         
   2   1  15         14.56         15.01         0.37 o                         
   3   1  15        164.56        165.96         1.66 o                         
   4   1  15          0.18          1.30         0.31 o                         
   5   1  15          0.65          1.08         0.39 o                         
  -6   2  15         58.41         71.60         0.97 o                         
  -5   2  15         90.93         78.90         1.18 o                         
  -4   2  15         90.54         77.39         0.90 o                         
  -3   2  15         97.07         82.98         0.98 o                         
  -2   2  15        626.22        602.08         5.17 o                         
  -1   2  15        340.48        353.11         3.04 o                         
   0   2  15         36.97         36.27         0.55 o                         
   1   2  15         25.09         24.78         0.38 o                         
   2   2  15         98.15         98.26         1.13 o                         
   3   2  15         16.34         14.88         0.42 o                         
   4   2  15          2.63          1.71         0.38 o                         
   5   2  15         37.19         39.01         0.85 o                         
  -6   3  15         92.64         94.75         1.44 o                         
  -5   3  15         51.68         52.12         0.79 o                         
  -4   3  15          4.36          4.40         0.30 o                         
  -3   3  15        159.23        146.24         1.80 o                         
  -2   3  15        694.53        696.59         5.95 o                         
  -1   3  15         32.41         32.31         0.57 o                         
   0   3  15         56.16         53.29         0.70 o                         
   1   3  15          4.04          3.37         0.19 o                         
   2   3  15         17.38         13.14         0.37 o                         
   3   3  15        222.18        220.50         2.25 o                         
   4   3  15         23.43         23.74         0.66 o                         
   5   3  15          0.02         -0.13         0.47 o                         
  -6   4  15          5.75          5.03         0.49 o                         
  -5   4  15         32.95         29.32         0.89 o                         
  -4   4  15          1.61          1.08         0.28 o                         
  -3   4  15        192.40        201.93         1.80 o                         
  -2   4  15         52.62         52.16         0.71 o                         
  -1   4  15         24.95         27.41         0.45 o                         
   0   4  15         54.89         45.59         0.65 o                         
   1   4  15          3.15          1.47         0.20 o                         
   2   4  15          0.01          0.48         0.23 o                         
   3   4  15         73.48         78.09         0.95 o                         
   4   4  15        120.98        134.68         1.83 o                         
   5   4  15          4.60          5.30         0.48 o                         
  -5   5  15         69.12         75.30         1.21 o                         
  -4   5  15         30.45         34.21         0.59 o                         
  -3   5  15          2.67          3.06         0.27 o                         
  -2   5  15        227.22        234.24         2.47 o                         
  -1   5  15        187.00        171.19         1.66 o                         
   0   5  15         82.95         72.44         1.13 o                         
   1   5  15         10.52         10.07         0.28 o                         
   2   5  15          3.97          3.75         0.25 o                         
   3   5  15         70.83         75.25         1.03 o                         
   4   5  15         14.72         17.73         0.58 o                         
  -5   6  15         12.32         10.55         0.52 o                         
  -4   6  15         28.68         27.73         0.73 o                         
  -3   6  15        134.75        127.70         1.39 o                         
  -2   6  15         18.11         16.40         0.61 o                         
  -1   6  15         38.77         32.39         0.64 o                         
   0   6  15         16.63         16.53         0.50 o                         
   1   6  15        197.25        182.04         2.11 o                         
   2   6  15          3.87          2.70         0.24 o                         
   3   6  15         16.20         14.85         0.46 o                         
   4   6  15          7.68         10.71         0.66 o                         
  -4   7  15          3.00          1.91         0.47 o                         
  -3   7  15         31.06         28.04         0.71 o                         
  -2   7  15          9.28          9.78         0.47 o                         
  -1   7  15        219.05        201.71         2.50 o                         
   0   7  15        163.85        145.97         2.79 o                         
   1   7  15          1.21          1.80         0.38 o                         
   2   7  15         39.83         41.25         1.13 o                         
   3   7  15         37.01         37.65         0.96 o                         
  -3   8  15         45.34         43.88         0.96 o                         
  -2   8  15         47.04         47.14         1.09 o                         
  -1   8  15         88.36         76.71         1.32 o                         
   0   8  15          0.29          0.00         0.41 o                         
   1   8  15          0.98          0.96         0.40 o                         
   2   8  15          0.07          1.51         0.51 o                         
  -2   9  15         14.83         12.59         0.75 o                         
  -1   9  15         22.34         22.50         0.69 o                         
   0   9  15         14.32         13.07         0.61 o                         
   1   9  15          1.27          0.54         0.50 o                         
  -6   0  16         14.22         14.47         0.83 o                         
  -5   0  16          0.26         -0.10         0.54 o                         
  -4   0  16        797.50        656.13         8.72 o                         
  -3   0  16         46.87         47.81         1.19 o                         
  -2   0  16        260.00        259.22         3.26 o                         
  -1   0  16        372.58        350.74         4.09 o                         
   0   0  16       1205.41       1173.13        12.46 o                         
   1   0  16        228.94        243.03         3.66 o                         
   2   0  16         33.47         31.49         0.68 o                         
   3   0  16          9.38         12.51         0.64 o                         
   4   0  16          0.27          0.90         0.41 o                         
   5   0  16         20.86         19.58         1.07 o                         
  -6   1  16         23.74         23.31         0.63 o                         
  -5   1  16         28.60         32.12         0.69 o                         
  -4   1  16         78.31         67.11         0.97 o                         
  -3   1  16         82.81         80.48         0.93 o                         
  -2   1  16       1073.84       1048.87         8.81 o                         
  -1   1  16         56.55         54.88         1.12 o                         
   0   1  16         27.67         24.10         0.57 o                         
   1   1  16         60.49         50.12         0.62 o                         
   2   1  16         75.44         68.14         1.18 o                         
   3   1  16          5.19          5.25         0.26 o                         
   4   1  16          0.04          0.10         0.38 o                         
   5   1  16         55.42         58.50         0.94 o                         
  -6   2  16        140.79        162.89         1.75 o                         
  -5   2  16         19.43         19.61         0.49 o                         
  -4   2  16        157.81        145.04         1.42 o                         
  -3   2  16         45.77         54.30         0.72 o                         
  -2   2  16        729.58        676.03         5.80 o                         
  -1   2  16          4.66          3.14         0.28 o                         
   0   2  16         56.48         58.56         0.72 o                         
   1   2  16        238.42        240.30         2.24 o                         
   2   2  16         92.85        103.85         1.20 o                         
   3   2  16         18.14         17.83         0.46 o                         
   4   2  16         43.09         48.88         0.82 o                         
   5   2  16         42.65         43.84         0.95 o                         
  -6   3  16         28.04         33.44         0.75 o                         
  -5   3  16         32.32         40.07         0.71 o                         
  -4   3  16          0.50          1.33         0.28 o                         
  -3   3  16          0.26          0.38         0.25 o                         
  -2   3  16        375.38        367.02         3.19 o                         
  -1   3  16         84.38         76.88         0.87 o                         
   0   3  16        294.31        261.29         2.72 o                         
   1   3  16         13.98         13.45         0.33 o                         
   2   3  16          0.44          0.44         0.28 o                         
   3   3  16         31.61         28.75         0.63 o                         
   4   3  16          2.74          1.65         0.40 o                         
   5   3  16         21.77         23.89         0.73 o                         
  -6   4  16         43.05         55.81         1.02 o                         
  -5   4  16          1.81          2.72         0.39 o                         
  -4   4  16          1.06          1.78         0.26 o                         
  -3   4  16          6.45          5.66         0.29 o                         
  -2   4  16       1482.97       1407.71        11.79 o                         
  -1   4  16          0.57          1.39         0.25 o                         
   0   4  16         72.17         67.95         0.84 o                         
   1   4  16         44.10         41.88         0.55 o                         
   2   4  16          5.30          2.59         0.25 o                         
   3   4  16         61.11         59.69         0.89 o                         
   4   4  16          9.56          8.80         0.51 o                         
  -5   5  16        102.17        115.37         1.57 o                         
  -4   5  16         24.46         26.32         0.61 o                         
  -3   5  16         20.45         19.27         0.47 o                         
  -2   5  16          1.48          1.97         0.28 o                         
  -1   5  16         54.35         45.95         0.69 o                         
   0   5  16        359.19        305.81         2.62 o                         
   1   5  16         59.04         52.84         0.66 o                         
   2   5  16         22.74         23.44         0.54 o                         
   3   5  16         22.97         21.71         0.56 o                         
   4   5  16          5.68          6.53         0.44 o                         
  -5   6  16         13.65         15.84         0.58 o                         
  -4   6  16          3.95          3.71         0.36 o                         
  -3   6  16          3.23          2.52         0.22 o                         
  -2   6  16         26.62         20.42         0.61 o                         
  -1   6  16         29.91         33.63         0.57 o                         
   0   6  16         10.69          7.55         0.33 o                         
   1   6  16         46.29         40.85         0.73 o                         
   2   6  16         31.61         34.08         0.76 o                         
   3   6  16          0.35          0.81         0.32 o                         
   4   6  16        113.73        113.29         1.63 o                         
  -4   7  16          0.41          0.66         0.45 o                         
  -3   7  16         12.29         12.59         0.54 o                         
  -2   7  16         25.22         24.24         0.66 o                         
  -1   7  16          4.10          4.93         0.35 o                         
   0   7  16          2.07          3.00         0.40 o                         
   1   7  16          4.58          3.46         0.37 o                         
   2   7  16         27.62         33.09         0.97 o                         
   3   7  16          2.80          2.21         0.57 o                         
  -3   8  16          1.52          0.68         0.47 o                         
  -2   8  16          0.00          0.51         0.40 o                         
  -1   8  16         23.46         21.04         0.75 o                         
   0   8  16          2.03          3.59         0.45 o                         
   1   8  16         92.25         89.31         1.53 o                         
   2   8  16          0.01          0.28         0.59 o                         
  -1   9  16          7.44          7.81         0.54 o                         
   0   9  16          9.68          9.13         0.54 o                         
  -6   1  17         56.10         61.98         1.00 o                         
  -5   1  17          6.00          7.98         0.45 o                         
  -4   1  17         42.48         40.43         0.73 o                         
  -3   1  17         32.67         28.24         0.61 o                         
  -2   1  17         20.87         18.39         0.53 o                         
  -1   1  17         94.92         91.24         1.28 o                         
   0   1  17          5.61          4.72         0.26 o                         
   1   1  17          0.10          0.65         0.24 o                         
   2   1  17         28.98         27.83         0.51 o                         
   3   1  17          0.23          0.44         0.22 o                         
   4   1  17          0.14          0.19         0.34 o                         
   5   1  17          3.18          3.62         0.45 o                         
  -6   2  17          1.34          3.05         0.39 o                         
  -5   2  17         42.24         41.76         0.74 o                         
  -4   2  17         56.62         47.88         0.68 o                         
  -3   2  17        187.54        168.30         1.78 o                         
  -2   2  17        516.85        488.99         4.62 o                         
  -1   2  17       1508.96       1452.60        13.53 o                         
   0   2  17         81.53         85.65         1.23 o                         
   1   2  17        143.35        124.37         1.42 o                         
   2   2  17          8.66          5.99         0.33 o                         
   3   2  17          3.69          5.01         0.39 o                         
   4   2  17         68.75         68.48         0.95 o                         
   5   2  17          0.29          1.44         0.45 o                         
  -6   3  17         30.08         34.67         0.78 o                         
  -5   3  17          1.78          2.55         0.39 o                         
  -4   3  17        153.01        157.45         1.67 o                         
  -3   3  17         60.94         56.02         0.76 o                         
  -2   3  17         26.93         28.72         0.52 o                         
  -1   3  17         26.74         24.08         0.52 o                         
   0   3  17         15.58         10.44         0.34 o                         
   1   3  17          8.59          3.19         0.26 o                         
   2   3  17          4.34          2.29         0.32 o                         
   3   3  17         39.42         36.40         0.73 o                         
   4   3  17         73.06         78.62         1.34 o                         
   5   3  17         26.39         29.00         0.69 o                         
  -5   4  17        178.96        197.54         2.35 o                         
  -4   4  17         19.96         19.53         0.48 o                         
  -3   4  17          1.28          1.93         0.24 o                         
  -2   4  17          0.91          0.82         0.29 o                         
  -1   4  17         16.14         14.20         0.46 o                         
   0   4  17         38.51         27.55         0.52 o                         
   1   4  17         15.51         13.07         0.54 o                         
   2   4  17         14.84         14.64         0.40 o                         
   3   4  17         86.93         93.16         1.67 o                         
   4   4  17        121.87        125.35         1.66 o                         
  -5   5  17          0.00          0.36         0.44 o                         
  -4   5  17         27.47         27.17         0.56 o                         
  -3   5  17         33.85         37.04         0.61 o                         
  -2   5  17         28.37         26.25         0.51 o                         
  -1   5  17          5.66          4.45         0.30 o                         
   0   5  17         22.11         21.12         0.45 o                         
   1   5  17         23.28         28.64         0.50 o                         
   2   5  17          7.13          7.56         0.30 o                         
   3   5  17         29.18         33.52         0.94 o                         
   4   5  17         43.07         46.37         0.92 o                         
  -4   6  17         58.17         63.80         1.10 o                         
  -3   6  17          0.79          0.87         0.30 o                         
  -2   6  17         19.71         18.39         0.46 o                         
  -1   6  17         16.08         13.67         0.43 o                         
   0   6  17        212.34        187.86         2.54 o                         
   1   6  17         64.77         56.43         1.02 o                         
   2   6  17         19.23         20.16         0.55 o                         
   3   6  17          0.54          1.99         0.35 o                         
  -4   7  17          0.13          0.40         0.45 o                         
  -3   7  17          2.56          1.77         0.43 o                         
  -2   7  17          2.48          1.60         0.40 o                         
  -1   7  17          0.20          0.80         0.32 o                         
   0   7  17          4.39          2.24         0.38 o                         
   1   7  17         42.15         43.20         1.07 o                         
   2   7  17         57.93         61.78         1.31 o                         
   3   7  17         11.44         19.82         0.83 o                         
  -3   8  17          6.65          6.15         0.52 o                         
  -2   8  17          2.01          3.13         0.53 o                         
  -1   8  17          3.90          3.21         0.50 o                         
   0   8  17         10.25         10.40         0.58 o                         
   1   8  17          8.19          6.81         0.50 o                         
  -6   0  18          3.87          4.23         0.64 o                         
  -5   0  18          0.97          6.06         0.69 o                         
  -4   0  18          0.01          0.42         0.42 o                         
  -3   0  18         96.70         91.60         1.43 o                         
  -2   0  18         19.87         21.39         0.59 o                         
  -1   0  18       5084.20       4927.74        53.54 o                         
   0   0  18         94.19         80.40         1.15 o                         
   1   0  18         19.96         17.07         0.53 o                         
   2   0  18        307.05        289.65         3.76 o                         
   3   0  18          7.63          9.81         0.48 o                         
   4   0  18         86.60         86.51         2.47 o                         
   5   0  18          3.92          4.33         0.74 o                         
  -6   1  18         33.22         33.48         0.73 o                         
  -5   1  18          0.04          0.07         0.38 o                         
  -4   1  18          3.50          4.78         0.38 o                         
  -3   1  18        378.69        356.47         3.50 o                         
  -2   1  18         28.37         27.15         0.54 o                         
  -1   1  18        199.97        193.90         2.02 o                         
   0   1  18        155.24        145.09         1.68 o                         
   1   1  18          1.12          0.18         0.26 o                         
   2   1  18         10.17         10.28         0.37 o                         
   3   1  18          9.53         11.74         0.40 o                         
   4   1  18          2.63          2.24         0.40 o                         
   5   1  18         78.59         84.99         1.41 o                         
  -6   2  18         17.76         16.12         0.54 o                         
  -5   2  18          0.42         -0.01         0.37 o                         
  -4   2  18          0.96          0.93         0.29 o                         
  -3   2  18        342.83        305.32         3.26 o                         
  -2   2  18         62.78         59.43         0.94 o                         
  -1   2  18        952.29        910.28         8.63 o                         
   0   2  18          8.04         12.55         0.37 o                         
   1   2  18        142.65        128.43         1.48 o                         
   2   2  18        162.43        159.02         1.69 o                         
   3   2  18          9.41          7.46         0.51 o                         
   4   2  18          3.34          3.39         0.40 o                         
  -6   3  18          1.53          1.50         0.44 o                         
  -5   3  18         15.75         20.42         0.57 o                         
  -4   3  18         10.85         10.64         0.38 o                         
  -3   3  18          1.90          1.31         0.31 o                         
  -2   3  18          4.38          4.04         0.35 o                         
  -1   3  18        160.11        147.90         1.89 o                         
   0   3  18          8.53          7.05         0.40 o                         
   1   3  18         26.80         17.98         0.46 o                         
   2   3  18         74.05         68.73         1.37 o                         
   3   3  18         19.78         18.98         0.73 o                         
   4   3  18          1.70          1.19         0.44 o                         
  -5   4  18         15.07         17.71         0.57 o                         
  -4   4  18         92.16         97.08         1.22 o                         
  -3   4  18         97.32         84.79         1.11 o                         
  -2   4  18          4.81          6.19         0.34 o                         
  -1   4  18          1.71          1.35         0.27 o                         
   0   4  18          7.93         10.44         0.41 o                         
   1   4  18        548.56        484.36         4.86 o                         
   2   4  18         29.78         31.98         0.57 o                         
   3   4  18         10.96         12.01         0.57 o                         
   4   4  18          0.36          0.39         0.49 o                         
  -5   5  18         20.62         18.34         0.62 o                         
  -4   5  18         26.62         30.04         0.63 o                         
  -3   5  18         11.05         10.08         0.43 o                         
  -2   5  18          0.60          1.10         0.28 o                         
  -1   5  18         19.10         13.84         0.42 o                         
   0   5  18          0.41         -0.05         0.26 o                         
   1   5  18         37.19         37.64         0.81 o                         
   2   5  18          0.40          0.54         0.33 o                         
   3   5  18         28.30         33.43         0.82 o                         
  -4   6  18         17.13         18.52         0.57 o                         
  -3   6  18          0.18          0.65         0.31 o                         
  -2   6  18          4.83          3.26         0.38 o                         
  -1   6  18         82.29         78.04         1.11 o                         
   0   6  18          6.40          6.09         0.34 o                         
   1   6  18          8.58          4.90         0.44 o                         
   2   6  18          4.32          5.53         0.41 o                         
   3   6  18         65.62         78.14         1.31 o                         
  -3   7  18         10.23         10.55         0.51 o                         
  -2   7  18         43.02         43.60         0.95 o                         
  -1   7  18          1.22          1.33         0.34 o                         
   0   7  18         49.89         48.41         1.29 o                         
   1   7  18        149.61        150.95         2.02 o                         
   2   7  18         19.11         21.91         0.75 o                         
  -2   8  18          1.72          1.77         0.57 o                         
  -1   8  18          0.03         -0.31         0.49 o                         
   0   8  18         19.11         18.92         0.89 o                         
   1   8  18         18.74         18.66         0.85 o                         
  -6   1  19          3.38          4.08         0.45 o                         
  -5   1  19         14.49         18.84         0.58 o                         
  -4   1  19         16.20         14.48         0.50 o                         
  -3   1  19         47.60         41.67         0.71 o                         
  -2   1  19        144.41        137.26         1.45 o                         
  -1   1  19        138.71        131.33         1.68 o                         
   0   1  19        483.66        475.66         4.00 o                         
   1   1  19          2.58          2.02         0.29 o                         
   2   1  19         16.37         14.17         0.45 o                         
   3   1  19         16.79         17.94         0.51 o                         
   4   1  19          3.48          3.25         0.50 o                         
  -6   2  19          3.09          1.50         0.41 o                         
  -5   2  19          1.88          1.91         0.39 o                         
  -4   2  19         10.71          9.58         0.37 o                         
  -3   2  19        140.03        149.18         1.81 o                         
  -2   2  19          4.94          5.25         0.36 o                         
  -1   2  19         90.10         88.53         1.53 o                         
   0   2  19        165.37        159.97         2.45 o                         
   1   2  19         89.15         76.04         1.08 o                         
   2   2  19         46.56         33.04         0.81 o                         
   3   2  19          3.48          2.90         0.43 o                         
   4   2  19          6.47          7.91         0.53 o                         
  -5   3  19          9.75         10.17         0.47 o                         
  -4   3  19        162.14        163.16         1.80 o                         
  -3   3  19         39.14         34.89         0.72 o                         
  -2   3  19        126.73        130.39         1.61 o                         
  -1   3  19         20.91         18.03         0.43 o                         
   0   3  19        387.39        362.82         4.30 o                         
   1   3  19          0.36          0.24         0.30 o                         
   2   3  19          2.15          2.61         0.34 o                         
   3   3  19         21.80         21.29         0.61 o                         
   4   3  19         44.69         53.45         1.07 o                         
  -5   4  19          9.01         10.66         0.49 o                         
  -4   4  19          3.28          3.63         0.36 o                         
  -3   4  19        155.62        153.77         1.77 o                         
  -2   4  19        166.26        161.01         1.88 o                         
  -1   4  19          1.17          0.78         0.22 o                         
   0   4  19         31.91         30.61         0.71 o                         
   1   4  19          0.44          0.03         0.30 o                         
   2   4  19          0.00          0.49         0.37 o                         
   3   4  19         11.45         13.58         0.54 o                         
   4   4  19         57.24         57.19         1.21 o                         
  -5   5  19         79.22         90.06         1.66 o                         
  -4   5  19         16.41         18.37         0.63 o                         
  -3   5  19         25.05         24.23         0.63 o                         
  -2   5  19          5.77          4.83         0.33 o                         
  -1   5  19         26.71         26.62         0.63 o                         
   0   5  19          0.12          0.17         0.28 o                         
   1   5  19          1.87          4.24         0.46 o                         
   2   5  19         46.65         44.13         0.84 o                         
   3   5  19         35.91         34.58         0.83 o                         
  -4   6  19         19.55         22.01         0.65 o                         
  -3   6  19          2.63          3.63         0.40 o                         
  -2   6  19         23.36         24.26         0.65 o                         
  -1   6  19          0.83          1.32         0.33 o                         
   0   6  19          0.21          0.40         0.27 o                         
   1   6  19         41.09         33.47         0.82 o                         
   2   6  19         63.61         60.60         1.50 o                         
   3   6  19         15.56         18.02         0.72 o                         
  -3   7  19         12.14         12.77         0.55 o                         
  -2   7  19          2.21          2.47         0.42 o                         
  -1   7  19         11.28          9.69         0.44 o                         
   0   7  19          3.61          2.24         0.42 o                         
   1   7  19          3.86          4.11         0.46 o                         
   2   7  19         44.29         44.10         1.11 o                         
  -1   8  19         24.18         23.43         0.81 o                         
   0   8  19         50.58         54.69         1.80 o                         
  -5   0  20         38.26         31.90         1.09 o                         
  -4   0  20          0.84          0.22         0.49 o                         
  -3   0  20         43.38         41.71         1.03 o                         
  -2   0  20          3.65          2.78         0.40 o                         
  -1   0  20          3.06          2.88         0.39 o                         
   0   0  20        219.52        208.69         2.64 o                         
   1   0  20          7.66          6.80         0.44 o                         
   2   0  20        134.35        106.75         1.64 o                         
   3   0  20         68.06         69.54         1.91 o                         
   4   0  20          3.78          4.01         0.72 o                         
  -5   1  20         11.09         11.47         0.52 o                         
  -4   1  20         25.61         19.19         0.56 o                         
  -3   1  20         10.19          8.96         0.37 o                         
  -2   1  20         46.02         43.62         0.72 o                         
  -1   1  20         21.72         20.29         0.45 o                         
   0   1  20       1386.24       1351.61        10.75 o                         
   1   1  20         99.65         88.83         1.68 o                         
   2   1  20         10.12          9.09         0.45 o                         
   3   1  20        190.90        179.03         2.09 o                         
   4   1  20          1.93          2.49         0.45 o                         
  -5   2  20          6.58          8.50         0.48 o                         
  -4   2  20          0.19          0.53         0.37 o                         
  -3   2  20          2.77          3.03         0.34 o                         
  -2   2  20          0.39          0.80         0.33 o                         
  -1   2  20         35.68         30.37         0.75 o                         
   0   2  20        449.00        445.14         4.83 o                         
   1   2  20          1.05          0.25         0.29 o                         
   2   2  20         28.07         16.85         0.52 o                         
   3   2  20         13.41         14.02         0.69 o                         
   4   2  20          9.38         10.09         0.62 o                         
  -5   3  20         21.79         22.63         0.61 o                         
  -4   3  20         17.47         18.76         0.51 o                         
  -3   3  20         15.88         14.35         0.52 o                         
  -2   3  20        291.30        283.44         3.07 o                         
  -1   3  20         46.19         42.91         0.72 o                         
   0   3  20          2.17          2.75         0.43 o                         
   1   3  20         66.09         70.85         1.14 o                         
   2   3  20          5.15          3.74         0.46 o                         
   3   3  20          0.24          0.82         0.49 o                         
   4   3  20         15.94         15.96         0.66 o                         
  -5   4  20          6.44          8.57         0.67 o                         
  -4   4  20         34.86         39.99         0.76 o                         
  -3   4  20          7.83          8.92         0.45 o                         
  -2   4  20         79.63         79.61         1.14 o                         
  -1   4  20          3.16          1.71         0.38 o                         
   0   4  20        204.07        210.12         2.82 o                         
   1   4  20         52.70         49.54         0.84 o                         
   2   4  20          0.18          0.44         0.33 o                         
   3   4  20         17.91         18.08         0.61 o                         
  -4   5  20         35.76         37.56         0.75 o                         
  -3   5  20         35.78         34.41         0.73 o                         
  -2   5  20          3.96          3.56         0.38 o                         
  -1   5  20         13.49         12.77         0.57 o                         
   0   5  20          5.06          5.87         0.40 o                         
   1   5  20         24.97         23.50         0.73 o                         
   2   5  20          6.79          4.36         0.43 o                         
   3   5  20         12.05         12.96         0.51 o                         
  -3   6  20          5.68          5.93         0.44 o                         
  -2   6  20        104.46        109.07         1.57 o                         
  -1   6  20          0.45          0.16         0.33 o                         
   0   6  20         12.20         12.32         0.54 o                         
   1   6  20          8.15          8.74         0.53 o                         
   2   6  20        150.50        146.54         1.90 o                         
  -2   7  20          2.10          2.51         0.48 o                         
  -1   7  20          7.98          9.20         0.55 o                         
   0   7  20         13.40         16.44         0.62 o                         
   1   7  20          5.75          4.11         0.52 o                         
  -5   1  21          7.24          7.49         0.49 o                         
  -4   1  21         10.05         11.42         0.44 o                         
  -3   1  21         13.64         10.42         0.39 o                         
  -2   1  21         11.12         10.56         0.42 o                         
  -1   1  21         38.41         36.40         0.58 o                         
   0   1  21         86.97         86.91         1.08 o                         
   1   1  21        140.57        140.87         1.61 o                         
   2   1  21          1.47          2.00         0.33 o                         
   3   1  21         30.29         25.38         0.72 o                         
   4   1  21         34.88         32.82         0.96 o                         
  -5   2  21         64.00         72.86         1.13 o                         
  -4   2  21          5.16          5.91         0.42 o                         
  -3   2  21         49.98         46.61         0.95 o                         
  -2   2  21         69.15         70.11         1.02 o                         
  -1   2  21          0.73          0.83         0.37 o                         
   0   2  21          0.25          0.34         0.41 o                         
   1   2  21        149.04        152.74         2.02 o                         
   2   2  21         48.53         44.70         0.84 o                         
   3   2  21          0.66          1.31         0.43 o                         
  -5   3  21         48.41         57.26         0.95 o                         
  -4   3  21          4.02          5.85         0.39 o                         
  -3   3  21         42.55         42.22         0.82 o                         
  -2   3  21        265.30        267.45         2.95 o                         
  -1   3  21         68.37         72.42         1.17 o                         
   0   3  21         74.44         74.28         1.30 o                         
   1   3  21         14.40         13.91         0.53 o                         
   2   3  21          3.96          3.25         0.45 o                         
   3   3  21         42.46         39.97         0.88 o                         
  -4   4  21         42.29         47.09         0.81 o                         
  -3   4  21        101.51         94.69         1.24 o                         
  -2   4  21         48.28         51.01         0.88 o                         
  -1   4  21         37.68         38.76         0.92 o                         
   0   4  21          0.12          0.28         0.43 o                         
   1   4  21        295.48        305.40         4.39 o                         
   2   4  21         12.72         16.14         0.54 o                         
   3   4  21         22.42         20.58         0.71 o                         
  -4   5  21         31.73         31.63         0.75 o                         
  -3   5  21          7.99          7.71         0.47 o                         
  -2   5  21         63.05         59.89         1.00 o                         
  -1   5  21        269.43        282.43         4.09 o                         
   0   5  21         17.45         16.17         0.56 o                         
   1   5  21         44.59         43.61         0.97 o                         
   2   5  21          1.30          1.26         0.38 o                         
  -3   6  21          3.72          5.22         0.48 o                         
  -2   6  21          0.15         -0.30         0.42 o                         
  -1   6  21         32.82         32.48         0.67 o                         
   0   6  21          0.02         -0.40         0.44 o                         
   1   6  21         32.36         37.44         0.95 o                         
  -1   7  21         15.92         16.90         0.68 o                         
   0   7  21         51.33         49.75         1.08 o                         
  -5   0  22         40.41         36.34         1.13 o                         
  -4   0  22        110.93        122.10         2.05 o                         
  -3   0  22         47.86         52.10         1.11 o                         
  -2   0  22         22.75         24.00         0.74 o                         
  -1   0  22          0.53          0.28         0.38 o                         
   0   0  22         98.96         96.28         1.62 o                         
   1   0  22         87.23         87.87         3.00 o                         
   2   0  22        266.80        263.42         4.90 o                         
   3   0  22          0.07          0.05         0.68 o                         
  -5   1  22         96.18         98.83         1.30 o                         
  -4   1  22          8.01          9.24         0.43 o                         
  -3   1  22          8.23          6.53         0.42 o                         
  -2   1  22         44.53         45.58         0.76 o                         
  -1   1  22         10.67          8.52         0.35 o                         
   0   1  22          4.63          4.24         0.34 o                         
   1   1  22         74.64         68.37         1.08 o                         
   2   1  22          0.20          0.23         0.37 o                         
   3   1  22          0.08         -0.41         0.45 o                         
  -5   2  22         83.12         90.10         1.30 o                         
  -4   2  22          1.92          3.46         0.41 o                         
  -3   2  22         48.89         49.37         0.96 o                         
  -2   2  22          0.52          0.81         0.38 o                         
  -1   2  22          6.32          7.87         0.53 o                         
   0   2  22         13.33         13.22         0.58 o                         
   1   2  22         26.98         26.24         0.72 o                         
   2   2  22         39.25         38.00         0.86 o                         
   3   2  22         12.91         12.73         0.79 o                         
  -4   3  22         27.93         31.53         0.68 o                         
  -3   3  22          0.52          1.93         0.42 o                         
  -2   3  22         15.40         15.60         0.55 o                         
  -1   3  22         15.39         15.79         0.78 o                         
   0   3  22         17.50         16.98         0.65 o                         
   1   3  22        270.93        266.08         3.01 o                         
   2   3  22          7.48          8.05         0.53 o                         
   3   3  22          0.04         -0.22         0.44 o                         
  -4   4  22         13.55         12.71         0.50 o                         
  -3   4  22          9.29          7.72         0.47 o                         
  -2   4  22          6.62          5.48         0.45 o                         
  -1   4  22          2.90          4.03         0.42 o                         
   0   4  22         34.49         33.60         0.96 o                         
   1   4  22         18.23         17.56         0.54 o                         
   2   4  22         17.95         15.25         0.56 o                         
  -3   5  22         18.48         22.00         0.69 o                         
  -2   5  22         34.00         35.07         0.78 o                         
  -1   5  22        167.04        176.19         2.17 o                         
   0   5  22          0.34          0.70         0.38 o                         
   1   5  22          1.88          2.78         0.47 o                         
   2   5  22         32.60         31.84         0.98 o                         
  -2   6  22          0.19          0.11         0.41 o                         
  -1   6  22          0.94          1.38         0.37 o                         
   0   6  22         21.05         21.63         0.92 o                         
   1   6  22        239.22        255.17         5.12 o                         
  -4   1  23        104.53        118.43         1.39 o                         
  -3   1  23          1.77          2.02         0.37 o                         
  -2   1  23          0.16          0.45         0.29 o                         
  -1   1  23          0.27          0.44         0.21 o                         
   0   1  23         84.97         89.38         1.39 o                         
   1   1  23          0.00          0.55         0.40 o                         
   2   1  23          0.38          0.59         0.42 o                         
   3   1  23          0.21          0.78         0.45 o                         
  -4   2  23         56.83         63.04         1.04 o                         
  -3   2  23          3.39          4.63         0.50 o                         
  -2   2  23          3.19          2.92         0.41 o                         
  -1   2  23         94.08         93.19         1.47 o                         
   0   2  23         38.11         41.12         0.95 o                         
   1   2  23         42.73         38.82         1.02 o                         
   2   2  23          4.90          3.31         0.42 o                         
   3   2  23         48.27         47.86         1.05 o                         
  -4   3  23         27.03         32.06         0.72 o                         
  -3   3  23         36.83         37.61         0.98 o                         
  -2   3  23         86.55         87.30         1.28 o                         
  -1   3  23         49.96         58.68         1.09 o                         
   0   3  23          0.18          0.66         0.49 o                         
   1   3  23         16.33         16.24         0.58 o                         
   2   3  23        132.86        146.85         2.39 o                         
  -3   4  23          3.52          3.36         0.46 o                         
  -2   4  23          9.49         10.12         0.53 o                         
  -1   4  23        181.68        174.69         3.23 o                         
   0   4  23          8.42         10.36         0.56 o                         
   1   4  23         91.79         94.36         1.59 o                         
   2   4  23          5.16          5.98         0.52 o                         
  -3   5  23          0.03          0.07         0.41 o                         
  -2   5  23        189.72        211.96         2.87 o                         
  -1   5  23          0.97          1.36         0.41 o                         
   0   5  23          0.02          0.30         0.39 o                         
   1   5  23         32.91         34.99         0.89 o                         
  -1   6  23         24.67         22.90         0.82 o                         
  -4   0  24         14.68         28.65         0.93 o                         
  -3   0  24          0.33          1.18         0.58 o                         
  -2   0  24          0.70          0.47         0.52 o                         
  -1   0  24         28.29         30.82         1.28 o                         
   0   0  24        148.35        162.18         3.66 o                         
   1   0  24          3.59          4.54         0.62 o                         
   2   0  24         18.50         17.86         0.83 o                         
  -4   1  24          0.26          0.37         0.40 o                         
  -3   1  24        122.17        131.83         1.77 o                         
  -2   1  24         26.75         28.59         0.71 o                         
  -1   1  24         31.44         33.08         0.94 o                         
   0   1  24          0.13         -0.11         0.32 o                         
   1   1  24         40.71         44.41         0.82 o                         
   2   1  24         31.55         35.37         0.89 o                         
  -4   2  24         80.98         96.29         1.52 o                         
  -3   2  24          0.00         -0.12         0.49 o                         
  -2   2  24          1.13          1.62         0.41 o                         
  -1   2  24         38.29         37.46         0.77 o                         
   0   2  24         80.71         88.01         1.70 o                         
   1   2  24         16.00         15.16         0.60 o                         
   2   2  24          3.87          3.00         0.48 o                         
  -3   3  24          5.77          4.98         0.49 o                         
  -2   3  24         13.70         16.00         0.57 o                         
  -1   3  24          3.37          6.08         0.49 o                         
   0   3  24         85.87         90.95         1.50 o                         
   1   3  24          0.13          0.73         0.42 o                         
   2   3  24         22.73         28.06         0.86 o                         
  -3   4  24          0.45          1.30         0.45 o                         
  -2   4  24          8.42         12.30         0.61 o                         
  -1   4  24          2.15          2.68         0.47 o                         
   0   4  24          5.02          5.46         0.45 o                         
   1   4  24          8.23         10.45         0.60 o                         
  -2   5  24         57.52         59.10         1.71 o                         
  -1   5  24          0.00          0.99         0.42 o                         
   0   5  24         42.13         50.51         1.14 o                         
  -3   1  25         78.49         89.83         1.36 o                         
  -2   1  25          3.81          4.60         0.50 o                         
  -1   1  25         40.84         46.73         0.87 o                         
   0   1  25         25.43         25.91         0.65 o                         
   1   1  25         76.74         80.02         1.22 o                         
   2   1  25          3.24          3.16         0.48 o                         
  -3   2  25         36.60         33.39         0.84 o                         
  -2   2  25          1.01          0.76         0.43 o                         
  -1   2  25         51.55         53.67         1.13 o                         
   0   2  25          1.13          2.37         0.50 o                         
   1   2  25          2.92          2.60         0.44 o                         
  -3   3  25         49.46         51.83         1.00 o                         
  -2   3  25          4.25          3.65         0.46 o                         
  -1   3  25          3.65          6.08         0.56 o                         
   0   3  25         35.34         31.14         1.07 o                         
   1   3  25          0.09          0.41         0.46 o                         
  -2   4  25         15.57         15.67         0.73 o                         
  -1   4  25        133.51        160.60         2.22 o                         
   0   4  25          0.14          0.36         0.45 o                         
  -3   0  26         63.45         80.25         1.97 o                         
  -2   0  26        109.94        107.75         2.81 o                         
  -1   0  26         48.01         50.18         1.66 o                         
   0   0  26          0.78          0.35         0.51 o                         
   1   0  26         35.05         36.71         1.19 o                         
  -3   1  26        179.96        206.13         2.83 o                         
  -2   1  26         32.63         33.58         0.85 o                         
  -1   1  26          0.00          0.23         0.44 o                         
   0   1  26         16.45         12.70         0.69 o                         
   1   1  26        206.96        221.19         2.67 o                         
  -2   2  26          5.38          4.06         0.48 o                         
  -1   2  26         88.47        100.15         1.67 o                         
   0   2  26          0.05          0.98         0.53 o                         
   1   2  26          9.46         10.48         0.73 o                         
  -2   3  26         47.79         60.15         1.14 o                         
  -1   3  26         68.53         85.51         1.65 o                         
   0   3  26         63.74         55.63         1.13 o                         
  -2   1  27          0.18         -0.06         0.52 o                         
  -1   1  27          0.37          1.37         0.49 o                         
   0   1  27         77.87         82.01         1.27 o                         
  -1   2  27         17.80         17.21         0.66 o                         
                                                                                
