# Supplementary material for: Syntheses and crystal structure of 4-[(pyridin-3-yl)diazen­yl]morpholine and 1-[(pyridin-3-yl)diazen­yl]-1,2,3,4-tetra­hydro­quinoline
Source: Acta Crystallogr E Crystallogr Commun. 2023 Jan 10;79(Pt 2):74–8. doi: 10.1107/S2056989023000129 (PMC9912458; doi:10.1107/S2056989023000129)
Supplement: Supplementary file 3 [file e-79-00074-IIsup3.hkl]

data_II                                                       
_shelx_title ' 2021ncs0191_a.res in P2(1)/n'                                    
_shelx_refln_list_code          4                                               
_shelx_F_calc_maximum       96.20                                               
_exptl_crystal_F_000       504.00                                               
_reflns_d_resolution_high  0.8301                                               
                                                                                
loop_                                                                           
 _space_group_symop_operation_xyz                                               
 'x, y, z'                                                                      
 '-x+1/2, y+1/2, -z+1/2'                                                        
 '-x, -y, -z'                                                                   
 'x-1/2, -y-1/2, z-1/2'                                                         
                                                                                
_cell_length_a    15.4187                                                       
_cell_length_b     4.8130                                                       
_cell_length_c    15.9993                                                       
_cell_angle_alpha  90.000                                                       
_cell_angle_beta   96.115                                                       
_cell_angle_gamma  90.000                                                       
                                                                                
_shelx_F_squared_multiplier     1.000                                           
                                                                                
loop_                                                                           
 _refln_index_h                                                                 
 _refln_index_k                                                                 
 _refln_index_l                                                                 
 _refln_F_squared_calc                                                          
 _refln_F_squared_meas                                                          
 _refln_F_squared_sigma                                                         
 _refln_observed_status                                                         
   2   0   0        258.31        218.60         3.18 o                         
   4   0   0       1014.14        935.17        13.10 o                         
   6   0   0        149.52        143.68         2.05 o                         
   8   0   0         20.32         20.89         0.37 o                         
  10   0   0         50.70         46.64         0.69 o                         
  12   0   0         58.09         58.56         0.92 o                         
  14   0   0       1588.60       1614.50        18.75 o                         
  16   0   0          0.71          1.94         0.83 o                         
  18   0   0        109.77        128.51         4.28 o                         
   2   1   0          5.70          4.74         0.15 o                         
   3   1   0        668.17        574.48         5.40 o                         
   4   1   0         35.98         45.80         0.60 o                         
   5   1   0          0.66          0.44         0.12 o                         
   6   1   0        504.31        462.45         3.54 o                         
   7   1   0       2346.90       2357.31        15.87 o                         
   8   1   0        825.33        805.64         7.51 o                         
   9   1   0         69.60         74.24         0.76 o                         
  10   1   0        349.75        324.32         2.85 o                         
  11   1   0        370.62        327.99         2.91 o                         
  12   1   0        230.76        233.13         2.60 o                         
  13   1   0        268.31        263.72         3.19 o                         
  14   1   0        145.02        144.25         1.76 o                         
  15   1   0         32.82         32.64         0.66 o                         
  16   1   0         86.37         90.79         1.44 o                         
  17   1   0          0.50          0.45         0.37 o                         
  18   1   0         35.60         42.01         2.88 o                         
   0   2   0       1335.47       1384.28        47.81 o                         
   1   2   0         43.91         44.16         0.88 o                         
   2   2   0          4.07          4.89         0.21 o                         
   3   2   0        691.33        695.21         6.26 o                         
   4   2   0        403.75        422.73         4.06 o                         
   5   2   0         54.01         55.98         0.71 o                         
   6   2   0        384.52        389.12         3.82 o                         
   7   2   0        110.91        113.88         1.49 o                         
   8   2   0          4.16          3.29         0.31 o                         
   9   2   0          5.35          5.03         0.35 o                         
  10   2   0          5.17          6.82         0.38 o                         
  11   2   0          3.48          4.50         0.74 o                         
  12   2   0         40.28         40.17         0.71 o                         
  13   2   0          1.63          0.95         0.37 o                         
  14   2   0         36.61         34.85         0.93 o                         
  15   2   0        113.63        114.56         1.70 o                         
  16   2   0          4.31          5.90         0.52 o                         
  17   2   0         29.68         33.39         0.94 o                         
   1   3   0        210.81        223.32         2.31 o                         
   2   3   0         71.02         74.91         0.94 o                         
   3   3   0         38.94         40.84         0.67 o                         
   4   3   0          0.04          0.80         0.25 o                         
   5   3   0          9.67          9.91         0.53 o                         
   6   3   0          6.27          6.75         0.46 o                         
   7   3   0        138.15        152.39         2.54 o                         
   8   3   0          3.18          3.76         0.41 o                         
   9   3   0          8.14          6.41         0.41 o                         
  10   3   0         18.30         15.88         0.53 o                         
  11   3   0        371.96        357.05         4.17 o                         
  12   3   0         28.27         22.19         0.80 o                         
  13   3   0          0.66          1.03         0.38 o                         
  14   3   0        138.44        125.07         6.48 o                         
  15   3   0          0.07          0.20         0.44 o                         
   0   4   0        588.22        634.02         9.28 o                         
   1   4   0        588.20        650.93         6.35 o                         
   2   4   0        167.92        194.17         2.45 o                         
   3   4   0        227.00        236.75         3.14 o                         
   4   4   0        221.32        233.17         3.12 o                         
   5   4   0         22.47         23.53         0.71 o                         
   6   4   0         98.30         98.29         1.55 o                         
   7   4   0        199.59        202.30         2.76 o                         
   8   4   0         92.81         88.99         1.61 o                         
   9   4   0         30.03         33.85         1.53 o                         
  10   4   0        223.02        220.38         3.56 o                         
  11   4   0         22.06         21.70         0.66 o                         
  12   4   0        123.88        122.52         2.41 o                         
  13   4   0        186.25        171.71         3.95 o                         
   1   5   0          0.02          1.05         1.80 o                         
   2   5   0         30.09         32.03         1.09 o                         
   3   5   0         24.31         26.25         1.20 o                         
   4   5   0         36.05         38.59         1.44 o                         
   5   5   0         65.94         66.50         1.98 o                         
   6   5   0       1041.35       1047.73        17.26 o                         
   7   5   0         99.06         95.31         2.42 o                         
   8   5   0        396.69        374.12         6.39 o                         
   9   5   0        856.20        799.05        13.10 o                         
 -17   0   1        187.72        191.25         6.25 o                         
 -15   0   1         12.48         11.63         0.67 o                         
 -13   0   1       8370.63       8169.97        92.72 o                         
 -11   0   1          2.15          2.13         0.30 o                         
  -9   0   1         40.21         27.76         0.48 o                         
  -7   0   1         13.29         11.62         0.32 o                         
  -5   0   1        128.55        107.65         1.48 o                         
  -3   0   1        644.65        510.35         9.45 o                         
   3   0   1        126.43        121.80         1.61 o                         
   5   0   1       1615.77       1426.97        17.85 o                         
   7   0   1        200.56        202.02         1.94 o                         
   9   0   1        204.05        165.05         1.68 o                         
  11   0   1        147.15        135.66         1.66 o                         
  13   0   1          4.82          5.77         0.42 o                         
  15   0   1        147.36        146.35         2.60 o                         
  17   0   1         59.05         64.88         2.71 o                         
 -18   1   1          1.17          1.86         0.51 o                         
 -17   1   1          1.35          2.43         0.48 o                         
 -16   1   1         20.34         25.24         0.67 o                         
 -15   1   1         32.56         27.74         0.65 o                         
 -14   1   1        472.41        474.92         4.70 o                         
 -13   1   1         63.42         59.48         0.85 o                         
 -12   1   1          7.86          8.32         0.41 o                         
 -11   1   1         87.89         88.83         0.99 o                         
 -10   1   1         52.00         44.66         0.58 o                         
  -9   1   1        516.44        487.73         3.97 o                         
  -8   1   1          6.28          4.19         0.20 o                         
  -7   1   1        103.33        119.05         1.17 o                         
  -6   1   1       1488.04       1489.32        14.76 o                         
  -5   1   1        315.75        325.03         4.15 o                         
  -4   1   1        157.13        151.95         2.60 o                         
  -3   1   1       2229.61       1976.22        27.46 o                         
   1   1   1        617.44        567.32         9.69 o                         
   2   1   1        780.21        741.19        16.38 o                         
   3   1   1       1318.29       1258.71        14.72 o                         
   4   1   1        173.40        152.80         1.50 o                         
   5   1   1         29.99         37.60         0.54 o                         
   6   1   1        273.49        279.03         2.06 o                         
   7   1   1         65.52         72.49         0.61 o                         
   8   1   1         35.86         29.12         0.37 o                         
   9   1   1         97.48         97.30         0.86 o                         
  10   1   1          2.98          3.90         0.27 o                         
  11   1   1        733.32        707.50         5.96 o                         
  12   1   1         56.52         52.74         0.81 o                         
  13   1   1        577.60        582.78         5.22 o                         
  14   1   1        308.81        303.48         3.49 o                         
  15   1   1        239.03        245.64         3.20 o                         
  16   1   1          1.96          2.65         0.46 o                         
  17   1   1         29.03         31.86         1.16 o                         
  18   1   1         14.95         18.60         0.79 o                         
 -17   2   1         16.02         23.55         0.92 o                         
 -16   2   1        106.20        105.33         2.16 o                         
 -15   2   1          8.54          8.96         0.46 o                         
 -14   2   1         21.29         15.95         0.60 o                         
 -13   2   1         60.11         61.05         0.99 o                         
 -12   2   1          0.38          1.48         0.34 o                         
 -11   2   1          1.42          3.36         0.35 o                         
 -10   2   1         98.02         96.19         1.65 o                         
  -9   2   1        210.92        223.92         2.71 o                         
  -8   2   1        113.31        105.20         1.69 o                         
  -7   2   1       1041.05       1084.41        11.61 o                         
  -6   2   1        423.13        451.03         4.14 o                         
  -5   2   1          2.86          3.42         0.19 o                         
  -4   2   1         45.63         44.33         0.71 o                         
  -3   2   1        267.41        266.74         2.19 o                         
  -2   2   1        139.10        139.45         1.60 o                         
  -1   2   1        137.18        135.06         3.15 o                         
   0   2   1         92.44         91.71         1.91 o                         
   1   2   1         88.49         88.41         1.15 o                         
   2   2   1       1645.29       1677.74        15.62 o                         
   3   2   1          7.67          7.40         0.23 o                         
   4   2   1        239.30        218.28         2.09 o                         
   5   2   1         97.23         94.27         1.06 o                         
   6   2   1         63.16         51.15         1.02 o                         
   7   2   1        991.30       1060.97        10.67 o                         
   8   2   1        207.94        219.84         2.45 o                         
   9   2   1         12.07         14.24         0.44 o                         
  10   2   1         40.30         46.82         0.94 o                         
  11   2   1          2.82          2.23         0.34 o                         
  12   2   1          0.48          0.49         0.34 o                         
  13   2   1        110.61        123.50         1.53 o                         
  14   2   1         21.75         23.73         0.67 o                         
  15   2   1          6.79          6.55         0.48 o                         
  16   2   1          4.65          6.99         0.69 o                         
  17   2   1          6.83          6.71         0.48 o                         
 -15   3   1         34.41         32.22         1.19 o                         
 -14   3   1         62.26         58.55         1.17 o                         
 -13   3   1        112.07        107.44         3.09 o                         
 -12   3   1         67.33         63.88         1.11 o                         
 -11   3   1          0.03          0.33         0.39 o                         
 -10   3   1         31.40         28.49         0.71 o                         
  -9   3   1         95.92         96.11         1.98 o                         
  -8   3   1          2.06          2.88         0.36 o                         
  -7   3   1          3.56          4.25         0.51 o                         
  -6   3   1        162.56        167.26         2.11 o                         
  -5   3   1          0.36          0.34         0.30 o                         
  -4   3   1         18.22         17.31         0.41 o                         
  -3   3   1        272.13        279.30         3.35 o                         
  -2   3   1        740.49        829.68         7.17 o                         
  -1   3   1        298.79        304.33         2.65 o                         
   0   3   1        137.55        150.88         1.48 o                         
   1   3   1       1216.56       1303.33        11.67 o                         
   2   3   1          2.40          2.26         0.28 o                         
   3   3   1         54.82         55.78         0.83 o                         
   4   3   1         42.00         47.17         0.76 o                         
   5   3   1         81.72         85.49         1.24 o                         
   6   3   1          3.89          2.04         0.34 o                         
   7   3   1          1.18          1.27         0.34 o                         
   8   3   1          4.33          3.82         0.38 o                         
   9   3   1         12.10         13.70         0.53 o                         
  10   3   1         77.57         73.99         1.13 o                         
  11   3   1          1.60          1.35         0.34 o                         
  12   3   1          5.06          5.53         0.50 o                         
  13   3   1         92.42         82.79         1.39 o                         
  14   3   1        129.87        113.90         2.71 o                         
  15   3   1         30.24         30.90         0.93 o                         
 -13   4   1        209.50        188.38         4.85 o                         
 -12   4   1        145.31        126.22         1.97 o                         
 -11   4   1        188.03        174.58         2.19 o                         
 -10   4   1        212.08        224.16         3.25 o                         
  -9   4   1        298.62        300.21         4.23 o                         
  -8   4   1        112.18        121.87         1.86 o                         
  -7   4   1         78.71         76.62         1.24 o                         
  -6   4   1        318.19        337.12         4.70 o                         
  -5   4   1        193.39        180.00         2.48 o                         
  -4   4   1         16.19         14.20         0.59 o                         
  -3   4   1         55.40         59.95         1.11 o                         
  -2   4   1          4.84          7.62         0.49 o                         
  -1   4   1        291.37        312.60         4.35 o                         
   0   4   1         96.12        112.26         1.89 o                         
   1   4   1          6.35          7.36         0.44 o                         
   2   4   1          1.00          1.61         0.33 o                         
   3   4   1         58.56         62.84         1.19 o                         
   4   4   1         81.40         80.92         1.29 o                         
   5   4   1        406.80        421.50         5.26 o                         
   6   4   1        306.38        313.40         4.43 o                         
   7   4   1         11.10         15.58         0.69 o                         
   8   4   1         46.43         50.98         1.15 o                         
   9   4   1         10.48          9.91         0.56 o                         
  10   4   1         66.95         67.44         1.46 o                         
  11   4   1        106.85         98.96         2.00 o                         
  12   4   1          3.49          5.67         0.54 o                         
  13   4   1          0.13         -0.16         0.51 o                         
  -9   5   1          2.34          1.88         0.33 o                         
  -8   5   1         16.63         13.67         0.90 o                         
  -7   5   1        719.27        712.60        11.89 o                         
  -6   5   1        138.49        141.67         2.79 o                         
  -5   5   1        114.31        112.16         2.90 o                         
  -4   5   1       1056.22       1120.21        22.69 o                         
  -3   5   1        156.06        165.93         2.82 o                         
  -2   5   1         53.00         53.39         1.24 o                         
  -1   5   1          9.27         21.40         1.90 o                         
   0   5   1         43.05         50.34         1.17 o                         
   1   5   1        295.02        300.99         5.41 o                         
   2   5   1         53.26         60.68         1.76 o                         
   3   5   1          7.73         10.16         0.86 o                         
   4   5   1          0.72          0.43         0.83 o                         
   5   5   1        152.92        152.13         5.16 o                         
   6   5   1         11.71         14.71         0.89 o                         
   7   5   1         60.00         59.91         1.72 o                         
   8   5   1          0.04         -0.14         0.58 o                         
   9   5   1          1.49          1.56         0.50 o                         
 -18   0   2          7.08         10.33         1.05 o                         
 -16   0   2        104.48        102.22         4.04 o                         
 -14   0   2         74.19         79.95         1.37 o                         
 -12   0   2        763.69        741.18         9.61 o                         
 -10   0   2        300.67        268.03         3.35 o                         
  -8   0   2         46.05         40.52         0.73 o                         
  -6   0   2         75.54         70.29         1.49 o                         
  -4   0   2        658.40        560.71         9.07 o                         
  -2   0   2        866.26        942.39        26.21 o                         
   4   0   2        149.43        134.07         2.01 o                         
   6   0   2       2081.43       2053.67        23.45 o                         
   8   0   2        339.48        366.70         3.80 o                         
  10   0   2         69.91         75.44         1.04 o                         
  12   0   2        180.98        180.67         2.16 o                         
  14   0   2         33.81         33.18         0.93 o                         
  16   0   2         53.45         58.17         1.98 o                         
  18   0   2         24.15         28.18         1.45 o                         
 -18   1   2         10.49         11.95         0.70 o                         
 -17   1   2          3.48          3.85         0.51 o                         
 -16   1   2         12.02         12.92         0.60 o                         
 -15   1   2        103.00        106.12         1.54 o                         
 -14   1   2        647.81        653.41         6.42 o                         
 -13   1   2        786.69        767.49         7.45 o                         
 -12   1   2          4.92          5.60         0.31 o                         
 -11   1   2         85.69         79.46         1.01 o                         
 -10   1   2        146.68        139.74         1.43 o                         
  -9   1   2        112.37        134.58         1.55 o                         
  -8   1   2         41.54         40.33         0.71 o                         
  -7   1   2         74.96         79.88         0.77 o                         
  -6   1   2        332.84        343.06         3.16 o                         
  -5   1   2       1235.70       1148.18        18.60 o                         
  -4   1   2       1922.00       1731.21        27.88 o                         
  -3   1   2         44.56         39.46         0.80 o                         
  -2   1   2        747.12        712.62        27.58 o                         
   0   1   2       1361.34       1358.29        32.15 o                         
   3   1   2        105.85         92.73         1.07 o                         
   4   1   2         73.46         73.32         0.90 o                         
   5   1   2         35.44         39.89         0.58 o                         
   6   1   2       1091.72       1120.10         7.43 o                         
   7   1   2         28.87         34.23         0.37 o                         
   8   1   2         57.94         60.54         0.71 o                         
   9   1   2         25.58         32.15         0.48 o                         
  10   1   2         37.33         35.17         0.55 o                         
  11   1   2         12.22         12.92         0.40 o                         
  12   1   2        649.95        649.01         6.04 o                         
  13   1   2       1201.30       1270.62        11.51 o                         
  14   1   2          0.10          0.49         0.36 o                         
  15   1   2         42.85         41.41         1.01 o                         
  16   1   2          0.66          0.34         0.42 o                         
  17   1   2          4.22          2.79         0.42 o                         
 -17   2   2          6.12          7.76         0.79 o                         
 -16   2   2         75.13         80.19         1.85 o                         
 -15   2   2         72.85         66.71         1.17 o                         
 -14   2   2          9.63         12.38         0.53 o                         
 -13   2   2         21.07         22.20         0.60 o                         
 -12   2   2         17.64         18.55         0.54 o                         
 -11   2   2        343.56        354.45         4.12 o                         
 -10   2   2         52.51         49.07         1.40 o                         
  -9   2   2          0.01          0.22         0.30 o                         
  -8   2   2          4.79          2.83         0.27 o                         
  -7   2   2          5.21          4.99         0.24 o                         
  -6   2   2       1080.50       1136.53        10.71 o                         
  -5   2   2        253.19        253.05         2.74 o                         
  -4   2   2          2.76          1.38         0.15 o                         
  -3   2   2        199.87        188.33         1.58 o                         
  -2   2   2        247.05        247.46         2.87 o                         
  -1   2   2        382.19        388.94         7.16 o                         
   0   2   2         46.66         55.69         0.87 o                         
   1   2   2         33.16         31.49         0.60 o                         
   2   2   2        711.15        717.58        11.50 o                         
   3   2   2        115.84         98.79         1.00 o                         
   4   2   2        143.90        145.22         1.21 o                         
   5   2   2          5.44          8.48         0.22 o                         
   6   2   2        785.06        787.32         5.97 o                         
   7   2   2        161.49        150.09         1.49 o                         
   8   2   2        382.90        362.42         3.86 o                         
   9   2   2          3.36          4.83         0.35 o                         
  10   2   2          2.58          2.71         0.35 o                         
  11   2   2         18.92         16.05         0.61 o                         
  12   2   2        341.57        326.93         3.39 o                         
  13   2   2       1404.67       1366.80        13.00 o                         
  14   2   2         74.15         73.93         1.10 o                         
  15   2   2          0.02          0.03         0.41 o                         
  16   2   2         26.59         24.83         0.88 o                         
  17   2   2          8.48          7.73         0.45 o                         
 -15   3   2         65.28         54.31         1.65 o                         
 -14   3   2         61.25         55.07         1.24 o                         
 -13   3   2         58.35         43.92         2.03 o                         
 -12   3   2        354.80        331.46         4.23 o                         
 -11   3   2          2.35          1.35         0.40 o                         
 -10   3   2          1.14          2.47         0.43 o                         
  -9   3   2          1.86          2.54         0.41 o                         
  -8   3   2        134.17        139.42         1.84 o                         
  -7   3   2         64.34         63.50         1.05 o                         
  -6   3   2         32.13         29.61         0.78 o                         
  -5   3   2          3.10          1.05         0.28 o                         
  -4   3   2         32.84         34.89         0.56 o                         
  -3   3   2        124.73        140.37         1.50 o                         
  -2   3   2        135.28        144.30         1.60 o                         
  -1   3   2         99.15        103.70         1.22 o                         
   0   3   2        267.76        282.92         2.59 o                         
   1   3   2        572.42        629.72         6.41 o                         
   2   3   2         47.54         45.90         0.95 o                         
   3   3   2        101.17        123.00         1.51 o                         
   4   3   2        246.91        260.47         2.85 o                         
   5   3   2        333.71        342.45         3.67 o                         
   6   3   2        314.06        343.69         3.51 o                         
   7   3   2        164.43        166.64         1.89 o                         
   8   3   2         64.11         66.28         1.04 o                         
   9   3   2        323.87        325.35         3.61 o                         
  10   3   2          4.78          3.86         0.39 o                         
  11   3   2          3.03          4.07         0.39 o                         
  12   3   2         52.23         47.71         0.94 o                         
  13   3   2        101.87         92.66         2.87 o                         
  14   3   2         20.19         15.39         0.63 o                         
  15   3   2          5.91          3.30         0.40 o                         
 -13   4   2         10.19          8.87         0.47 o                         
 -12   4   2          0.61          0.85         0.41 o                         
 -11   4   2         53.83         59.58         1.06 o                         
 -10   4   2          4.43          4.38         0.45 o                         
  -9   4   2          0.08         -0.09         0.48 o                         
  -8   4   2        108.97        118.37         1.99 o                         
  -7   4   2        559.02        584.35         8.71 o                         
  -6   4   2         77.48         82.34         1.40 o                         
  -5   4   2         11.43         12.03         0.61 o                         
  -4   4   2          0.64          0.95         0.35 o                         
  -3   4   2         44.90         44.79         1.01 o                         
  -2   4   2        403.37        436.84         5.93 o                         
  -1   4   2         22.81         24.88         0.80 o                         
   0   4   2        193.80        194.76         2.90 o                         
   1   4   2        126.59        141.83         1.88 o                         
   2   4   2         21.95         22.55         0.57 o                         
   3   4   2         40.74         41.93         0.81 o                         
   4   4   2        487.37        506.24         5.66 o                         
   5   4   2         33.67         34.54         0.76 o                         
   6   4   2          1.55          2.35         0.45 o                         
   7   4   2        288.42        306.15         4.19 o                         
   8   4   2         25.15         24.67         0.81 o                         
   9   4   2         86.14         86.20         1.57 o                         
  10   4   2        182.94        182.74         3.09 o                         
  11   4   2          4.37          6.63         0.42 o                         
  12   4   2        153.30        142.94         3.41 o                         
  13   4   2         24.70         22.92         0.71 o                         
  -9   5   2          0.17          0.56         0.31 o                         
  -8   5   2         36.06         34.80         0.85 o                         
  -7   5   2         22.64         27.33         0.78 o                         
  -6   5   2         84.83         83.03         1.60 o                         
  -5   5   2          7.76          7.58         0.78 o                         
  -4   5   2         38.06         39.25         1.21 o                         
  -3   5   2        153.67        205.28         4.71 o                         
  -2   5   2         55.02         69.92         2.05 o                         
  -1   5   2          2.45          3.73         0.52 o                         
   0   5   2        314.58        341.04         4.66 o                         
   1   5   2         20.44         25.44         0.84 o                         
   2   5   2         60.41         63.57         1.59 o                         
   3   5   2         22.04         21.80         1.08 o                         
   4   5   2          0.39          0.66         0.80 o                         
   5   5   2          5.61          6.83         0.73 o                         
   6   5   2        133.31        128.64         3.09 o                         
   7   5   2          9.82         10.56         0.72 o                         
   8   5   2        159.87        144.05         3.26 o                         
 -17   0   3         13.81         15.12         0.97 o                         
 -15   0   3          0.01          0.28         0.45 o                         
 -13   0   3        334.58        322.36         3.80 o                         
 -11   0   3       1607.52       1471.41        17.05 o                         
  -9   0   3          1.07          1.30         0.25 o                         
  -7   0   3       2591.83       2549.70        26.96 o                         
  -5   0   3         21.75         17.56         0.45 o                         
  -3   0   3        504.21        547.07        10.82 o                         
   1   0   3        252.92        246.49         6.98 o                         
   3   0   3        665.82        650.71        10.58 o                         
   5   0   3       1041.33        949.94        13.35 o                         
   7   0   3       7142.53       7287.43        58.34 o                         
   9   0   3         24.70         21.38         0.44 o                         
  11   0   3        366.46        346.41         3.99 o                         
  13   0   3        294.80        309.99         4.86 o                         
  15   0   3        205.87        204.97         3.41 o                         
  17   0   3        141.13        180.30         9.20 o                         
 -18   1   3         80.27         93.94         2.29 o                         
 -17   1   3        112.00        120.94         2.05 o                         
 -16   1   3         21.72         21.69         0.58 o                         
 -15   1   3         41.81         46.10         0.80 o                         
 -14   1   3        518.04        533.47         6.03 o                         
 -13   1   3          2.85          4.29         0.35 o                         
 -12   1   3         72.95         70.39         0.91 o                         
 -11   1   3        306.96        287.75         2.88 o                         
 -10   1   3          0.80          0.79         0.23 o                         
  -9   1   3          2.40          2.81         0.21 o                         
  -8   1   3          5.67          6.97         0.26 o                         
  -7   1   3        892.99        952.75         7.49 o                         
  -6   1   3          2.48          3.56         0.19 o                         
  -5   1   3         57.32         51.60         0.93 o                         
  -4   1   3          1.22          1.77         0.23 o                         
  -3   1   3         65.61         54.46         1.06 o                         
  -2   1   3        843.57        788.46        12.56 o                         
   1   1   3       1430.63       1407.42        22.60 o                         
   2   1   3         13.43          6.33         0.23 o                         
   3   1   3         60.99         57.70         0.86 o                         
   4   1   3         20.58         15.27         0.30 o                         
   5   1   3         33.27         38.34         0.51 o                         
   6   1   3        964.73        999.07         7.29 o                         
   7   1   3        794.42        843.99         5.80 o                         
   8   1   3         14.24         12.91         0.26 o                         
   9   1   3          8.85         10.05         0.30 o                         
  10   1   3          7.10          4.98         0.32 o                         
  11   1   3        523.30        500.87         4.76 o                         
  12   1   3         65.53         60.12         0.86 o                         
  13   1   3       1073.06       1124.80        10.22 o                         
  14   1   3         90.19         84.57         1.25 o                         
  15   1   3         31.04         37.30         0.86 o                         
  16   1   3          0.96          0.93         0.45 o                         
  17   1   3          1.30          0.75         0.37 o                         
 -17   2   3          0.04          0.44         0.35 o                         
 -16   2   3          6.74          8.82         0.48 o                         
 -15   2   3         37.47         35.42         0.74 o                         
 -14   2   3        123.13        112.74         1.60 o                         
 -13   2   3          5.38          3.03         0.38 o                         
 -12   2   3          0.04          0.36         0.35 o                         
 -11   2   3        142.70        138.47         1.89 o                         
 -10   2   3          0.01         -0.08         0.30 o                         
  -9   2   3        152.73        150.24         1.92 o                         
  -8   2   3         55.50         61.39         0.89 o                         
  -7   2   3        774.62        828.38         8.38 o                         
  -6   2   3        293.51        303.71         3.43 o                         
  -5   2   3         27.29         25.18         0.38 o                         
  -4   2   3         85.53         80.77         0.81 o                         
  -3   2   3         81.98         80.00         0.86 o                         
  -2   2   3         15.55         14.77         0.25 o                         
  -1   2   3       1762.26       1799.51        15.76 o                         
   0   2   3       9253.58       9583.50       119.03 o                         
   1   2   3       1343.93       1321.26        15.64 o                         
   2   2   3         29.27         34.67         0.39 o                         
   3   2   3         20.69         15.92         0.29 o                         
   4   2   3         13.49         14.24         0.26 o                         
   5   2   3        393.49        371.97         2.82 o                         
   6   2   3        136.59        128.71         1.22 o                         
   7   2   3        105.96         85.34         1.00 o                         
   8   2   3         10.42         11.41         0.40 o                         
   9   2   3         39.29         38.03         0.71 o                         
  10   2   3        270.14        262.28         3.47 o                         
  11   2   3          0.26          1.20         0.34 o                         
  12   2   3         83.76         79.72         1.14 o                         
  13   2   3        168.87        195.13         2.08 o                         
  14   2   3        309.11        277.95         3.98 o                         
  15   2   3          8.88          9.23         0.46 o                         
  16   2   3         76.81         72.36         1.63 o                         
 -15   3   3         73.55         65.00         1.16 o                         
 -14   3   3        121.71        119.04         2.12 o                         
 -13   3   3         14.84         12.64         0.79 o                         
 -12   3   3         68.42         72.02         1.56 o                         
 -11   3   3          0.03         -0.07         0.44 o                         
 -10   3   3         27.58         23.90         0.81 o                         
  -9   3   3         53.27         49.58         1.27 o                         
  -8   3   3        410.30        418.46         5.74 o                         
  -7   3   3        293.22        311.50         4.89 o                         
  -6   3   3        234.40        235.23         3.07 o                         
  -5   3   3        242.56        243.63         3.46 o                         
  -4   3   3        475.05        476.39         5.33 o                         
  -3   3   3         69.50         73.51         0.86 o                         
  -2   3   3          4.87          7.82         0.28 o                         
  -1   3   3        154.96        169.17         1.94 o                         
   0   3   3        943.89       1030.44        10.34 o                         
   1   3   3        109.39        126.61         1.52 o                         
   2   3   3          5.12          8.57         0.40 o                         
   3   3   3          2.57          5.07         0.28 o                         
   4   3   3        101.19        110.82         1.45 o                         
   5   3   3          7.82          7.17         0.35 o                         
   6   3   3        396.57        422.02         4.24 o                         
   7   3   3        747.39        753.72         7.32 o                         
   8   3   3        654.29        691.23         6.76 o                         
   9   3   3        506.90        534.49         5.65 o                         
  10   3   3         63.23         63.84         1.04 o                         
  11   3   3         62.01         64.71         0.98 o                         
  12   3   3          2.69          2.24         0.45 o                         
  13   3   3         46.71         41.99         1.13 o                         
  14   3   3          6.40          8.45         0.47 o                         
  15   3   3         96.61        107.25         2.15 o                         
 -13   4   3        166.81        142.19         3.08 o                         
 -12   4   3         99.35         96.21         2.04 o                         
 -11   4   3         31.30         29.21         0.85 o                         
 -10   4   3         14.03         13.70         0.68 o                         
  -9   4   3        172.41        179.37         3.06 o                         
  -8   4   3         70.42         75.36         2.31 o                         
  -7   4   3        148.50        158.60         5.10 o                         
  -6   4   3        257.20        267.93         5.00 o                         
  -5   4   3          0.78          2.34         0.83 o                         
  -4   4   3         71.49         99.82         6.84 o                         
  -3   4   3        340.36        370.84         7.00 o                         
  -2   4   3          4.74          4.36         0.70 o                         
  -1   4   3        247.57        264.96         3.84 o                         
   0   4   3         29.56         32.71         0.75 o                         
   1   4   3         57.03         56.62         1.10 o                         
   2   4   3          3.95          4.86         0.43 o                         
   3   4   3         29.22         31.73         0.96 o                         
   4   4   3        141.82        143.55         2.48 o                         
   5   4   3        137.88        143.53         1.97 o                         
   6   4   3          0.97          1.63         0.57 o                         
   7   4   3        755.30        778.46         9.03 o                         
   8   4   3        238.12        241.10         3.16 o                         
   9   4   3        272.44        267.49         3.81 o                         
  10   4   3        146.85        150.42         2.31 o                         
  11   4   3         37.26         35.36         0.81 o                         
  12   4   3         29.06         25.48         1.03 o                         
  -9   5   3          1.90          1.74         0.38 o                         
  -8   5   3         12.31         12.29         0.61 o                         
  -7   5   3        330.16        323.03         5.64 o                         
  -6   5   3         14.96         15.30         0.64 o                         
  -5   5   3        259.08        266.68         4.18 o                         
  -4   5   3         38.45         38.61         1.18 o                         
  -3   5   3         46.64         53.44         1.39 o                         
  -2   5   3        437.55        466.53         6.98 o                         
  -1   5   3        174.48        187.29         3.11 o                         
   0   5   3          0.33          0.07         0.45 o                         
   1   5   3         45.53         42.34         1.06 o                         
   2   5   3        350.83        365.25         4.97 o                         
   3   5   3         13.47         12.51         0.69 o                         
   4   5   3        210.86        203.91         6.49 o                         
   5   5   3          4.88          5.17         0.67 o                         
   6   5   3          4.56          4.33         0.60 o                         
   7   5   3        165.92        155.35         3.50 o                         
   8   5   3         36.58         29.71         0.81 o                         
 -18   0   4         14.27         15.52         1.17 o                         
 -16   0   4        262.77        259.73         4.83 o                         
 -14   0   4       1462.59       1470.00        17.10 o                         
 -12   0   4          0.22          0.21         0.37 o                         
 -10   0   4        460.60        407.28         5.62 o                         
  -8   0   4        117.40        147.84         2.12 o                         
  -6   0   4       2310.85       2412.20        33.67 o                         
  -4   0   4         60.25         50.20         1.61 o                         
   2   0   4       2074.62       1888.22        52.54 o                         
   4   0   4       1969.59       1926.16        30.90 o                         
   6   0   4         38.63         35.10         0.49 o                         
   8   0   4        601.58        619.68         6.35 o                         
  10   0   4         21.21         18.38         0.60 o                         
  12   0   4        214.68        224.98         3.68 o                         
  14   0   4         63.56         57.90         1.57 o                         
  16   0   4         10.58          6.06         0.88 o                         
 -18   1   4         32.69         37.68         1.18 o                         
 -17   1   4          3.30          2.68         0.42 o                         
 -16   1   4          0.52          1.16         0.37 o                         
 -15   1   4        159.30        168.32         2.04 o                         
 -14   1   4       1350.61       1386.79        14.96 o                         
 -13   1   4        250.63        261.10         2.66 o                         
 -12   1   4        174.42        166.36         2.16 o                         
 -11   1   4         78.94         78.21         1.12 o                         
 -10   1   4         33.50         31.74         0.66 o                         
  -9   1   4         22.69         28.10         0.48 o                         
  -8   1   4         65.98         66.28         0.76 o                         
  -7   1   4       1324.06       1386.44        10.82 o                         
  -6   1   4        563.31        572.15         4.94 o                         
  -5   1   4          3.02          5.18         0.26 o                         
  -4   1   4         54.57         57.25         0.89 o                         
  -3   1   4        411.12        336.68        16.63 o                         
  -2   1   4       3750.49       3685.06       102.58 o                         
  -1   1   4       2490.21       2438.43        68.26 o                         
   1   1   4       4811.68       4655.04        91.33 o                         
   2   1   4         26.30         25.03         0.70 o                         
   3   1   4          8.98         11.47         0.35 o                         
   4   1   4          0.74          0.55         0.21 o                         
   5   1   4        447.01        423.85         3.70 o                         
   6   1   4       1106.23       1109.47         8.08 o                         
   7   1   4        391.49        440.54         3.32 o                         
   8   1   4        136.37        130.79         1.28 o                         
   9   1   4          9.71          8.19         0.31 o                         
  10   1   4         63.05         65.69         0.91 o                         
  11   1   4          1.23          4.55         0.35 o                         
  12   1   4          1.29          2.58         0.40 o                         
  13   1   4        193.84        193.27         2.21 o                         
  14   1   4        103.91        106.59         1.48 o                         
  15   1   4         28.07         28.40         0.70 o                         
  16   1   4          1.25          1.14         0.49 o                         
  17   1   4          4.53          4.61         0.44 o                         
 -17   2   4        109.80        110.97         2.54 o                         
 -16   2   4         10.84         11.75         0.55 o                         
 -15   2   4          1.18          0.70         0.31 o                         
 -14   2   4         62.53         71.00         1.08 o                         
 -13   2   4        737.42        703.54         6.88 o                         
 -12   2   4        178.33        175.69         2.50 o                         
 -11   2   4         14.86         10.76         0.41 o                         
 -10   2   4         32.60         36.88         0.71 o                         
  -9   2   4         66.57         62.49         0.89 o                         
  -8   2   4        267.24        268.63         2.79 o                         
  -7   2   4          9.19          9.20         0.32 o                         
  -6   2   4         69.23         67.50         0.90 o                         
  -5   2   4          3.38          3.80         0.22 o                         
  -4   2   4        186.99        188.85         1.84 o                         
  -3   2   4         76.36         90.18         0.86 o                         
  -2   2   4         71.43         71.65         0.89 o                         
  -1   2   4        130.29        149.00         1.56 o                         
   0   2   4         51.06         42.69         0.60 o                         
   1   2   4        156.24        161.44         1.51 o                         
   2   2   4         92.93         96.08         0.92 o                         
   3   2   4        384.15        389.24         3.02 o                         
   4   2   4         44.31         47.94         0.54 o                         
   5   2   4          0.67          0.98         0.20 o                         
   6   2   4         74.68         73.81         0.87 o                         
   7   2   4         23.55         25.01         0.50 o                         
   8   2   4          0.38          0.84         0.31 o                         
   9   2   4        507.06        515.87         5.41 o                         
  10   2   4         15.80         13.37         0.59 o                         
  11   2   4        128.69        120.71         1.70 o                         
  12   2   4        171.61        190.52         2.32 o                         
  13   2   4         41.23         40.48         0.76 o                         
  14   2   4          9.85          3.92         0.41 o                         
  15   2   4        150.64        136.50         2.36 o                         
  16   2   4         85.40         76.06         1.48 o                         
 -15   3   4          0.48          0.73         0.31 o                         
 -14   3   4          0.01          0.02         0.42 o                         
 -13   3   4        210.05        191.31         2.62 o                         
 -12   3   4          0.17          0.08         0.44 o                         
 -11   3   4         27.35         23.25         0.77 o                         
 -10   3   4         22.32         19.01         0.72 o                         
  -9   3   4        130.35        130.63         2.67 o                         
  -8   3   4         64.69         68.01         1.25 o                         
  -7   3   4        128.35        139.84         1.89 o                         
  -6   3   4        443.82        423.23         5.23 o                         
  -5   3   4        420.15        419.67         4.48 o                         
  -4   3   4        293.05        303.69         3.12 o                         
  -3   3   4        135.57        144.17         1.64 o                         
  -2   3   4        360.39        355.00         3.80 o                         
  -1   3   4         94.81         98.80         1.36 o                         
   0   3   4        619.31        666.70         8.10 o                         
   1   3   4        226.11        228.22         2.72 o                         
   2   3   4        298.60        290.62         4.60 o                         
   3   3   4        125.88        121.13         1.42 o                         
   4   3   4        119.50        126.43         1.66 o                         
   5   3   4        129.39        126.19         1.69 o                         
   6   3   4         95.11         91.49         1.19 o                         
   7   3   4         72.13         71.09         1.02 o                         
   8   3   4          1.14          1.79         0.36 o                         
   9   3   4          0.06          0.50         0.39 o                         
  10   3   4          8.31          8.86         0.50 o                         
  11   3   4         41.69         42.81         0.96 o                         
  12   3   4        187.60        195.33         3.24 o                         
  13   3   4         31.20         27.42         0.74 o                         
  14   3   4         75.61         61.22         1.12 o                         
 -13   4   4          0.29          1.60         0.44 o                         
 -12   4   4          9.67          8.49         0.50 o                         
 -11   4   4          0.04          0.20         0.38 o                         
 -10   4   4          1.55          1.89         0.44 o                         
  -9   4   4          7.24          7.62         0.62 o                         
  -8   4   4        340.66        352.25         6.32 o                         
  -7   4   4        165.15        176.47         4.30 o                         
  -6   4   4       1102.41       1175.87        23.86 o                         
  -5   4   4        139.74        139.92         3.01 o                         
  -4   4   4        535.87        577.04         9.93 o                         
  -3   4   4        315.69        338.86         4.73 o                         
  -2   4   4         56.33         61.35         1.28 o                         
  -1   4   4         97.48         98.80         1.58 o                         
   0   4   4         20.88         18.50         0.58 o                         
   1   4   4        100.92        103.06         1.54 o                         
   2   4   4         11.53          8.44         0.53 o                         
   3   4   4         20.44         21.74         1.26 o                         
   4   4   4         17.94         17.14         0.71 o                         
   5   4   4          0.23          0.80         0.43 o                         
   6   4   4        143.03        133.87         1.86 o                         
   7   4   4        608.88        625.06        11.95 o                         
   8   4   4        256.25        256.78         3.62 o                         
   9   4   4         26.48         26.34         0.64 o                         
  10   4   4         22.50         24.68         0.76 o                         
  11   4   4         44.58         36.14         1.87 o                         
  12   4   4          0.00          0.56         0.51 o                         
  -8   5   4         15.02         14.47         0.55 o                         
  -7   5   4         15.75         14.17         0.81 o                         
  -6   5   4        200.68        193.51         4.29 o                         
  -5   5   4         98.84         95.30         3.25 o                         
  -4   5   4          2.10          2.11         0.51 o                         
  -3   5   4          7.45          6.96         0.63 o                         
  -2   5   4         15.49         16.14         0.78 o                         
  -1   5   4         87.29         82.90         1.87 o                         
   0   5   4         65.60         62.69         1.89 o                         
   1   5   4         14.91         14.44         0.63 o                         
   2   5   4         75.41         78.55         1.55 o                         
   3   5   4        103.16         91.86         1.92 o                         
   4   5   4         34.76         32.71         1.62 o                         
   5   5   4          7.46          6.79         0.47 o                         
   6   5   4          2.93          3.48         0.38 o                         
   7   5   4        110.45         99.01         2.41 o                         
   8   5   4          3.17          2.72         0.44 o                         
 -17   0   5          9.69         12.97         0.95 o                         
 -15   0   5       1200.12       1226.19        24.90 o                         
 -13   0   5        310.95        302.35         3.87 o                         
 -11   0   5        120.96        111.92         1.80 o                         
  -9   0   5        295.87        303.18         4.86 o                         
  -7   0   5        379.38        407.57         8.05 o                         
  -5   0   5       5527.77       6433.48       108.43 o                         
  -3   0   5        128.35        136.66         2.85 o                         
  -1   0   5        565.41        518.80        10.38 o                         
   1   0   5        642.98        560.01        11.17 o                         
   3   0   5         74.27         59.05         1.02 o                         
   5   0   5        900.70        861.15         9.67 o                         
   7   0   5        817.10        845.92         8.53 o                         
   9   0   5        317.40        332.50         5.09 o                         
  11   0   5          4.92          7.16         0.57 o                         
  13   0   5        149.76        139.76         3.74 o                         
  15   0   5         19.91         19.15         0.96 o                         
  17   0   5         26.47         31.83         2.27 o                         
 -18   1   5          0.11          0.37         0.45 o                         
 -17   1   5         13.53         15.81         0.59 o                         
 -16   1   5        100.05         96.99         1.36 o                         
 -15   1   5         61.85         73.33         1.37 o                         
 -14   1   5        401.56        394.09         4.56 o                         
 -13   1   5        199.06        188.51         2.41 o                         
 -12   1   5        953.06        937.72        12.14 o                         
 -11   1   5        243.20        227.32         2.77 o                         
 -10   1   5         20.08         20.19         0.46 o                         
  -9   1   5        100.46         95.93         1.29 o                         
  -8   1   5         61.10         53.13         0.63 o                         
  -7   1   5       1130.69       1149.79         9.37 o                         
  -6   1   5        337.42        384.51         3.49 o                         
  -5   1   5        503.35        513.52         6.43 o                         
  -4   1   5          3.01          2.85         0.28 o                         
  -3   1   5        284.41        286.25         4.58 o                         
  -2   1   5         29.86         23.11         0.59 o                         
  -1   1   5        928.52        896.72        11.25 o                         
   0   1   5       1936.99       1880.04        26.20 o                         
   1   1   5          9.87          5.75         0.27 o                         
   2   1   5        245.44        242.03        32.60 o                         
   3   1   5        286.82        276.36         2.87 o                         
   4   1   5         54.08         53.28         0.56 o                         
   5   1   5         17.88         20.79         0.35 o                         
   6   1   5        796.47        800.04         6.11 o                         
   7   1   5          8.84         15.34         0.31 o                         
   8   1   5        180.21        168.32         2.34 o                         
   9   1   5         26.51         21.98         0.64 o                         
  10   1   5          9.71         10.73         0.49 o                         
  11   1   5          5.05          3.30         0.41 o                         
  12   1   5         54.12         59.67         1.03 o                         
  13   1   5        385.26        348.76         3.88 o                         
  14   1   5         76.17         79.24         1.34 o                         
  15   1   5          6.99          7.41         0.54 o                         
  16   1   5          4.65          3.24         0.46 o                         
  17   1   5         19.85         20.60         0.72 o                         
 -17   2   5         22.60         24.95         0.94 o                         
 -16   2   5          0.05          0.05         0.33 o                         
 -15   2   5         33.56         33.71         0.70 o                         
 -14   2   5          9.27          9.95         0.42 o                         
 -13   2   5         28.86         19.02         0.74 o                         
 -12   2   5         18.66         18.68         0.67 o                         
 -11   2   5        115.27        115.80         1.59 o                         
 -10   2   5        186.92        188.08         2.22 o                         
  -9   2   5         62.42         55.13         0.83 o                         
  -8   2   5         54.42         51.70         0.77 o                         
  -7   2   5        179.87        192.21         2.25 o                         
  -6   2   5        122.71        128.14         1.48 o                         
  -5   2   5         51.85         41.29         0.54 o                         
  -4   2   5       1192.83       1175.97        10.02 o                         
  -3   2   5         18.37         19.13         0.36 o                         
  -2   2   5          0.82          3.80         0.23 o                         
  -1   2   5        397.97        388.02         3.98 o                         
   0   2   5       2411.44       2490.28        20.07 o                         
   1   2   5        432.93        448.15         3.75 o                         
   2   2   5       1064.21       1192.19         8.40 o                         
   3   2   5        675.15        717.25         5.69 o                         
   4   2   5         76.60         78.23         0.81 o                         
   5   2   5         36.55         32.76         0.48 o                         
   6   2   5        112.44        104.55         1.22 o                         
   7   2   5        123.30        132.69         1.61 o                         
   8   2   5        105.56        106.11         1.40 o                         
   9   2   5        397.54        390.60         4.49 o                         
  10   2   5          4.19          4.67         0.46 o                         
  11   2   5        189.24        187.51         3.06 o                         
  12   2   5        698.79        737.41         7.64 o                         
  13   2   5         36.43         50.78         0.84 o                         
  14   2   5        348.54        369.67         4.58 o                         
  15   2   5          0.18          0.32         0.40 o                         
  16   2   5         27.28         32.03         1.29 o                         
 -15   3   5         40.00         44.51         0.86 o                         
 -14   3   5         96.26         84.98         1.98 o                         
 -13   3   5        315.21        289.36         4.07 o                         
 -12   3   5        141.85        158.94         2.49 o                         
 -11   3   5         48.92         50.26         1.03 o                         
 -10   3   5          7.29          6.91         0.61 o                         
  -9   3   5         97.39        103.60         2.33 o                         
  -8   3   5          4.16          2.71         0.45 o                         
  -7   3   5         15.68         16.65         1.55 o                         
  -6   3   5        399.37        399.12         5.44 o                         
  -5   3   5         39.62         45.14         0.82 o                         
  -4   3   5        101.18        104.94         1.37 o                         
  -3   3   5        176.54        184.78         2.15 o                         
  -2   3   5          3.36          4.78         0.34 o                         
  -1   3   5        180.66        191.65         2.48 o                         
   0   3   5         56.82         65.18         1.05 o                         
   1   3   5        213.63        230.63         3.59 o                         
   2   3   5        165.69        174.60         2.60 o                         
   3   3   5         36.54         39.62         0.80 o                         
   4   3   5          4.36          3.64         0.35 o                         
   5   3   5        128.44        129.59         1.74 o                         
   6   3   5        409.30        409.70         4.69 o                         
   7   3   5        141.46        146.67         1.85 o                         
   8   3   5        107.81        107.64         2.09 o                         
   9   3   5         79.24         75.66         1.10 o                         
  10   3   5         46.21         47.69         0.87 o                         
  11   3   5        238.11        244.86         3.02 o                         
  12   3   5        359.09        367.40         4.58 o                         
  13   3   5         66.71         64.60         1.26 o                         
  14   3   5         86.16         88.90         1.70 o                         
 -12   4   5         25.10         25.02         0.90 o                         
 -11   4   5         44.71         42.69         1.29 o                         
 -10   4   5         87.34         86.12         1.77 o                         
  -9   4   5         45.69         43.85         0.99 o                         
  -8   4   5         53.17         57.18         1.39 o                         
  -7   4   5         20.77         25.79         0.89 o                         
  -6   4   5        906.46        950.19        16.82 o                         
  -5   4   5         72.74         91.62         1.87 o                         
  -4   4   5          0.86          0.21         0.41 o                         
  -3   4   5         96.47        103.12         1.65 o                         
  -2   4   5          2.55          4.00         0.40 o                         
  -1   4   5          4.55          5.93         0.41 o                         
   0   4   5        244.85        246.11         3.03 o                         
   1   4   5          5.95          6.39         0.50 o                         
   2   4   5         68.65         76.76         1.70 o                         
   3   4   5          0.37          1.34         0.53 o                         
   4   4   5         64.43         72.11         1.62 o                         
   5   4   5         95.35        101.17         1.78 o                         
   6   4   5        422.72        426.88         5.34 o                         
   7   4   5          0.15          0.23         0.39 o                         
   8   4   5        136.90        137.55         1.96 o                         
   9   4   5         14.29         12.82         0.50 o                         
  10   4   5         25.98         24.35         0.61 o                         
  11   4   5         34.38         29.33         1.16 o                         
  -8   5   5         10.21          9.59         0.45 o                         
  -7   5   5          0.39          0.37         0.36 o                         
  -6   5   5        207.45        201.81         3.20 o                         
  -5   5   5          7.79         17.50         1.34 o                         
  -4   5   5         32.77         30.32         0.87 o                         
  -3   5   5          0.11          0.53         0.52 o                         
  -2   5   5          1.74          3.16         0.57 o                         
  -1   5   5        132.95        134.19         2.72 o                         
   0   5   5         50.57         51.62         1.37 o                         
   1   5   5        150.01        147.74         2.53 o                         
   2   5   5          0.18          0.34         0.42 o                         
   3   5   5          0.01          0.25         0.40 o                         
   4   5   5         53.10         42.34         1.42 o                         
   5   5   5        182.56        164.16         5.83 o                         
   6   5   5          5.24          4.80         0.67 o                         
   7   5   5          0.08          0.05         0.36 o                         
 -18   0   6        261.45        306.05         9.13 o                         
 -16   0   6         61.83         66.95         2.32 o                         
 -14   0   6          0.62          1.58         0.58 o                         
 -12   0   6          1.53          1.25         0.42 o                         
 -10   0   6          6.59          5.24         0.44 o                         
  -8   0   6       1503.20       1606.63        18.54 o                         
  -6   0   6        972.28       1270.46        17.90 o                         
  -4   0   6        261.16        240.24         3.53 o                         
  -2   0   6         28.36         28.67         1.12 o                         
   0   0   6        550.11        463.98         7.62 o                         
   2   0   6        174.29        155.05         3.31 o                         
   4   0   6        638.98        589.70         6.39 o                         
   6   0   6       3323.66       3599.90        35.41 o                         
   8   0   6          1.08          0.42         0.38 o                         
  10   0   6        295.26        306.60         4.80 o                         
  12   0   6         28.36         30.35         1.18 o                         
  14   0   6         89.29         69.08         2.05 o                         
  16   0   6         14.13         17.48         1.35 o                         
 -17   1   6          0.21          0.25         0.33 o                         
 -16   1   6         11.46         14.37         0.56 o                         
 -15   1   6          2.13          2.43         0.48 o                         
 -14   1   6        173.60        163.58         2.28 o                         
 -13   1   6        115.34        116.14         1.77 o                         
 -12   1   6        140.87        141.18         2.17 o                         
 -11   1   6          0.15          1.20         0.35 o                         
 -10   1   6        123.37        113.05         1.35 o                         
  -9   1   6         40.16         40.10         0.64 o                         
  -8   1   6         38.31         38.56         0.54 o                         
  -7   1   6        702.28        743.86         8.26 o                         
  -6   1   6         94.65         83.23         1.38 o                         
  -5   1   6        137.57        133.40         2.02 o                         
  -4   1   6         31.77         28.66         1.31 o                         
  -3   1   6        503.09        448.52         8.89 o                         
  -2   1   6         94.37         71.55         1.86 o                         
  -1   1   6        131.84        134.43         1.68 o                         
   0   1   6       3156.32       3109.41        35.32 o                         
   1   1   6        107.57         92.39         1.74 o                         
   2   1   6        222.05        211.62         3.04 o                         
   3   1   6          2.13          3.27         0.17 o                         
   4   1   6        277.73        259.16         2.08 o                         
   5   1   6         52.18         51.87         0.57 o                         
   6   1   6       1805.73       1758.57        13.68 o                         
   7   1   6         63.91         70.54         1.02 o                         
   8   1   6          1.62          2.61         0.37 o                         
   9   1   6          1.71          1.93         0.34 o                         
  10   1   6         16.98         12.18         0.48 o                         
  11   1   6         79.64         85.65         1.33 o                         
  12   1   6         66.12         66.89         1.22 o                         
  13   1   6        176.18        145.66         1.99 o                         
  14   1   6         21.48         26.78         0.93 o                         
  15   1   6          1.48          1.55         0.40 o                         
  16   1   6         20.38         19.34         0.73 o                         
 -16   2   6         65.02         66.02         1.63 o                         
 -15   2   6         36.98         40.70         0.81 o                         
 -14   2   6          4.60          7.22         0.45 o                         
 -13   2   6        762.15        754.60         9.90 o                         
 -12   2   6        143.77        140.06         1.77 o                         
 -11   2   6        182.63        161.91         2.12 o                         
 -10   2   6         61.09         57.21         0.92 o                         
  -9   2   6         14.25         13.90         0.46 o                         
  -8   2   6          0.01         -0.02         0.25 o                         
  -7   2   6        227.42        219.59         2.32 o                         
  -6   2   6        193.02        187.17         1.80 o                         
  -5   2   6         21.08         16.80         0.32 o                         
  -4   2   6        208.36        191.70         1.86 o                         
  -3   2   6        343.75        338.26         3.18 o                         
  -2   2   6       1306.04       1327.96        15.30 o                         
  -1   2   6       5613.72       5698.59        59.69 o                         
   0   2   6        142.51        165.77         1.84 o                         
   1   2   6       1249.02       1206.31         9.41 o                         
   2   2   6         37.23         31.97         0.51 o                         
   3   2   6        401.56        378.21         3.57 o                         
   4   2   6          5.11          5.72         0.21 o                         
   5   2   6        135.17        120.15         1.41 o                         
   6   2   6        155.71        143.39         1.72 o                         
   7   2   6       1366.13       1369.36        13.73 o                         
   8   2   6        236.29        237.95         2.88 o                         
   9   2   6         85.21         87.08         1.41 o                         
  10   2   6        485.28        509.21         5.83 o                         
  11   2   6        144.68        150.53         1.91 o                         
  12   2   6        165.08        182.85         2.21 o                         
  13   2   6        563.48        573.37         6.92 o                         
  14   2   6        242.99        260.00         4.34 o                         
  15   2   6          0.05          0.07         0.34 o                         
 -15   3   6         17.12         11.49         0.67 o                         
 -14   3   6          1.71          2.20         0.42 o                         
 -13   3   6          0.84          0.85         0.39 o                         
 -12   3   6          6.11          5.82         0.47 o                         
 -11   3   6         17.30         16.67         0.76 o                         
 -10   3   6         80.84         72.70         1.51 o                         
  -9   3   6         15.67         16.59         0.64 o                         
  -8   3   6          0.29          0.73         0.43 o                         
  -7   3   6        861.68        869.39        13.00 o                         
  -6   3   6        253.67        270.33         4.62 o                         
  -5   3   6         36.73         40.69         0.84 o                         
  -4   3   6         16.04         14.57         0.43 o                         
  -3   3   6         62.90         66.08         0.99 o                         
  -2   3   6        557.25        579.34         6.05 o                         
  -1   3   6       1206.02       1305.81        14.06 o                         
   0   3   6          0.20          0.70         0.38 o                         
   1   3   6        514.33        552.75         6.70 o                         
   2   3   6        176.51        189.57         2.45 o                         
   3   3   6          0.97          0.82         0.31 o                         
   4   3   6        292.55        281.15         3.32 o                         
   5   3   6        562.23        556.26         5.82 o                         
   6   3   6        423.46        430.98         4.92 o                         
   7   3   6       2068.56       2086.85        22.25 o                         
   8   3   6        137.70        132.43         1.71 o                         
   9   3   6          0.43          0.54         0.35 o                         
  10   3   6          3.92          4.59         0.39 o                         
  11   3   6         22.11         22.28         0.69 o                         
  12   3   6          0.97          1.08         0.33 o                         
  13   3   6        228.43        211.48         4.46 o                         
  14   3   6          3.24          2.18         0.52 o                         
 -12   4   6          4.99          4.15         0.46 o                         
 -11   4   6          6.12          6.54         0.54 o                         
 -10   4   6          5.04          5.40         0.47 o                         
  -9   4   6         66.94         68.83         1.30 o                         
  -8   4   6         60.73         63.28         1.26 o                         
  -7   4   6        308.50        326.11         4.55 o                         
  -6   4   6         78.31         80.68         1.50 o                         
  -5   4   6         11.53         10.91         0.76 o                         
  -4   4   6        344.22        357.74         5.03 o                         
  -3   4   6         52.70         54.76         1.09 o                         
  -2   4   6         17.42         18.01         0.63 o                         
  -1   4   6         64.81         67.22         1.00 o                         
   0   4   6         33.10         27.88         0.61 o                         
   1   4   6          8.80          7.97         0.49 o                         
   2   4   6         57.32         57.71         1.42 o                         
   3   4   6        124.84        124.47         2.38 o                         
   4   4   6         19.64         21.49         0.77 o                         
   5   4   6         13.32         13.49         0.72 o                         
   6   4   6          5.84          6.39         0.66 o                         
   7   4   6         12.70         12.30         0.65 o                         
   8   4   6          1.39          1.59         0.45 o                         
   9   4   6         48.58         43.60         1.06 o                         
  10   4   6         66.28         60.67         1.22 o                         
  11   4   6          1.84          2.15         0.53 o                         
  -7   5   6         17.64         14.81         0.55 o                         
  -6   5   6          1.60          5.21         0.46 o                         
  -5   5   6          0.10          0.50         0.44 o                         
  -4   5   6        147.85        147.86         2.89 o                         
  -3   5   6         64.00         60.46         1.49 o                         
  -2   5   6         20.92         22.91         2.03 o                         
  -1   5   6         65.70         65.35         1.98 o                         
   0   5   6        183.18        165.49         3.97 o                         
   1   5   6          0.03          0.26         0.40 o                         
   2   5   6          0.24          0.46         0.41 o                         
   3   5   6          7.02          5.30         0.47 o                         
   4   5   6         29.53         23.74         0.97 o                         
   5   5   6          5.96          3.92         0.34 o                         
   6   5   6          0.29          0.50         0.31 o                         
 -17   0   7          1.77          1.28         0.65 o                         
 -15   0   7         14.37         18.11         0.89 o                         
 -13   0   7          9.05          6.70         0.58 o                         
 -11   0   7          0.68          1.18         0.49 o                         
  -9   0   7        149.28        167.70         2.71 o                         
  -7   0   7       3200.55       3889.06        54.35 o                         
  -5   0   7        256.40        260.91         3.17 o                         
  -3   0   7        355.41        352.74         6.28 o                         
  -1   0   7        117.03         95.89         1.99 o                         
   1   0   7        285.77        249.87         3.70 o                         
   3   0   7          5.94          6.01         0.25 o                         
   5   0   7       1700.27       1745.85        18.54 o                         
   7   0   7        195.51        201.82         2.91 o                         
   9   0   7        173.63        178.09         3.06 o                         
  11   0   7         51.21         38.98         1.38 o                         
  13   0   7         37.15         38.87         1.17 o                         
  15   0   7         80.40         81.12         2.36 o                         
 -17   1   7          0.67          0.93         0.39 o                         
 -16   1   7        108.83        109.74         1.77 o                         
 -15   1   7         36.55         42.71         1.15 o                         
 -14   1   7          2.08          6.53         0.47 o                         
 -13   1   7        120.63        110.00         1.70 o                         
 -12   1   7         15.64         12.93         0.50 o                         
 -11   1   7         52.00         49.49         0.90 o                         
 -10   1   7         20.23         21.90         0.56 o                         
  -9   1   7        111.18        118.65         1.72 o                         
  -8   1   7        194.15        213.75         3.65 o                         
  -7   1   7        575.21        585.11        12.29 o                         
  -6   1   7         77.42         83.20         1.19 o                         
  -5   1   7          0.46          0.80         0.23 o                         
  -4   1   7        307.11        307.31         3.04 o                         
  -3   1   7        640.64        614.98         6.26 o                         
  -2   1   7        748.43        725.05         7.50 o                         
  -1   1   7       1409.77       1383.68        13.74 o                         
   0   1   7       1835.04       1811.61        15.19 o                         
   1   1   7       1163.16       1135.54         9.23 o                         
   2   1   7          2.88          3.68         0.23 o                         
   3   1   7         58.67         60.01         0.69 o                         
   4   1   7        314.87        318.93         2.46 o                         
   5   1   7          0.13          0.50         0.19 o                         
   6   1   7        645.22        682.57         7.00 o                         
   7   1   7         15.19         16.88         0.46 o                         
   8   1   7        520.42        558.37         4.96 o                         
   9   1   7        364.89        372.17         3.63 o                         
  10   1   7          1.79          1.30         0.39 o                         
  11   1   7        145.47        152.81         1.94 o                         
  12   1   7         46.37         53.28         1.25 o                         
  13   1   7         89.84         68.92         1.41 o                         
  14   1   7         26.96         24.21         0.71 o                         
  15   1   7         39.72         23.38         0.64 o                         
  16   1   7          0.85          1.41         0.28 o                         
 -16   2   7        195.23        195.57         3.44 o                         
 -15   2   7        162.77        160.61         2.66 o                         
 -14   2   7        934.82        888.32        12.82 o                         
 -13   2   7        132.00        120.18         1.89 o                         
 -12   2   7         19.01         19.24         0.54 o                         
 -11   2   7         12.27         17.71         0.52 o                         
 -10   2   7        227.12        225.00         2.72 o                         
  -9   2   7        169.19        170.73         1.93 o                         
  -8   2   7         52.73         52.13         0.74 o                         
  -7   2   7        540.02        513.54         5.04 o                         
  -6   2   7        761.70        734.78         6.37 o                         
  -5   2   7         94.77         85.19         0.98 o                         
  -4   2   7        100.39         90.24         1.02 o                         
  -3   2   7       2145.00       2074.52        20.61 o                         
  -2   2   7       1383.65       1372.87        12.93 o                         
  -1   2   7        256.14        232.44         2.55 o                         
   0   2   7       1004.56       1024.03        10.22 o                         
   1   2   7        837.64        801.80         7.23 o                         
   2   2   7        348.44        356.63         3.34 o                         
   3   2   7        119.73        101.62         1.14 o                         
   4   2   7        187.99        175.72         2.12 o                         
   5   2   7         16.66         14.10         0.37 o                         
   6   2   7          5.23          5.64         0.34 o                         
   7   2   7        515.58        506.14         5.03 o                         
   8   2   7         96.70         99.46         1.35 o                         
   9   2   7         45.04         45.75         1.05 o                         
  10   2   7         30.15         34.57         0.90 o                         
  11   2   7        123.92        139.74         1.92 o                         
  12   2   7          9.38          7.02         0.43 o                         
  13   2   7         47.30         58.69         1.09 o                         
  14   2   7         16.97         19.89         0.64 o                         
  15   2   7          8.05          8.78         0.48 o                         
 -15   3   7         74.40         78.68         1.97 o                         
 -14   3   7        156.70        159.83         2.99 o                         
 -13   3   7         15.43         14.31         0.64 o                         
 -12   3   7         92.76         93.16         1.48 o                         
 -11   3   7         93.10         86.96         1.78 o                         
 -10   3   7         45.48         44.72         1.19 o                         
  -9   3   7        135.99        142.75         3.09 o                         
  -8   3   7        232.27        242.02         3.26 o                         
  -7   3   7       1273.87       1274.31        16.34 o                         
  -6   3   7       1297.90       1295.76        21.38 o                         
  -5   3   7        211.71        218.20         2.68 o                         
  -4   3   7        101.51         97.00         1.31 o                         
  -3   3   7          9.19          8.75         0.48 o                         
  -2   3   7         49.04         45.28         0.93 o                         
  -1   3   7         22.66         27.63         0.74 o                         
   0   3   7        156.42        179.41         2.30 o                         
   1   3   7         44.75         51.58         1.03 o                         
   2   3   7        239.48        265.67         3.73 o                         
   3   3   7          5.04          5.89         0.37 o                         
   4   3   7         39.62         38.09         0.85 o                         
   5   3   7          6.01          3.98         0.45 o                         
   6   3   7        262.51        262.69         3.44 o                         
   7   3   7       1283.62       1299.53        15.15 o                         
   8   3   7        187.76        186.23         2.57 o                         
   9   3   7         78.05         82.02         1.28 o                         
  10   3   7         60.33         61.34         0.99 o                         
  11   3   7          0.04          0.24         0.36 o                         
  12   3   7          7.26          6.89         0.42 o                         
  13   3   7        166.93        148.93         6.81 o                         
 -12   4   7          6.12          6.82         0.47 o                         
 -11   4   7         15.51         18.15         0.61 o                         
 -10   4   7        105.54        111.06         3.16 o                         
  -9   4   7          4.83          4.01         0.53 o                         
  -8   4   7         26.71         60.31         2.09 o                         
  -7   4   7         56.23         84.62         2.01 o                         
  -6   4   7         41.39         42.68         0.93 o                         
  -5   4   7          9.02          7.77         0.60 o                         
  -4   4   7         32.52         34.81         1.25 o                         
  -3   4   7        314.04        329.60         4.38 o                         
  -2   4   7        105.89        113.07         1.53 o                         
  -1   4   7        142.30        138.96         1.79 o                         
   0   4   7        449.71        445.87         4.82 o                         
   1   4   7         19.12         24.71         0.76 o                         
   2   4   7        192.73        176.92         2.80 o                         
   3   4   7          1.29          2.54         0.55 o                         
   4   4   7          1.82          1.29         0.48 o                         
   5   4   7         28.08         29.13         1.02 o                         
   6   4   7        181.73        179.29         3.09 o                         
   7   4   7        100.15         97.06         1.90 o                         
   8   4   7         20.35         19.32         0.95 o                         
   9   4   7        142.23        137.78         2.33 o                         
  10   4   7        104.83         96.60         1.68 o                         
  -7   5   7          5.52          7.17         0.50 o                         
  -6   5   7         13.37         18.04         0.85 o                         
  -5   5   7         55.90         56.86         1.69 o                         
  -4   5   7         26.22         21.93         1.00 o                         
  -3   5   7         74.93         76.74         1.97 o                         
  -2   5   7         33.79         35.44         2.16 o                         
  -1   5   7         32.06         28.41         1.17 o                         
   0   5   7          6.44          5.14         0.67 o                         
   1   5   7        137.21        126.09         2.50 o                         
   2   5   7         57.31         44.63         1.14 o                         
   3   5   7         17.49         14.32         0.59 o                         
   4   5   7          0.72          1.50         0.42 o                         
   5   5   7         10.49         11.33         2.17 o                         
 -16   0   8          0.71         -0.11         0.96 o                         
 -14   0   8          0.06          0.57         0.46 o                         
 -12   0   8        120.28        125.57         3.28 o                         
 -10   0   8         57.51         54.76         1.35 o                         
  -8   0   8        863.50        941.89        28.83 o                         
  -6   0   8         13.16         14.66         0.66 o                         
  -4   0   8        289.58        260.49         3.90 o                         
  -2   0   8         24.64         21.48         0.55 o                         
   0   0   8        824.58        788.48         9.12 o                         
   2   0   8         65.40         70.34         1.15 o                         
   4   0   8        154.03        169.44         1.93 o                         
   6   0   8          3.29          2.03         0.41 o                         
   8   0   8          4.88          3.64         0.59 o                         
  10   0   8         41.72         38.92         1.65 o                         
  12   0   8        160.97        131.01         2.88 o                         
  14   0   8         36.40         33.44         1.00 o                         
 -17   1   8        153.90        156.30         2.79 o                         
 -16   1   8        275.22        270.12         4.19 o                         
 -15   1   8         91.68         91.49         1.31 o                         
 -14   1   8        426.72        416.59         5.16 o                         
 -13   1   8        210.50        193.26         2.91 o                         
 -12   1   8        321.32        295.61         4.14 o                         
 -11   1   8          0.60          1.79         0.30 o                         
 -10   1   8          0.84          0.83         0.30 o                         
  -9   1   8        235.56        241.81         4.84 o                         
  -8   1   8         58.99         66.34         1.86 o                         
  -7   1   8        771.28        816.62         9.67 o                         
  -6   1   8        170.55        156.88         2.03 o                         
  -5   1   8        719.02        722.72         7.85 o                         
  -4   1   8       1253.47       1230.59        12.23 o                         
  -3   1   8         56.17         49.31         0.59 o                         
  -2   1   8        772.38        737.75         6.98 o                         
  -1   1   8         59.30         60.51         0.80 o                         
   0   1   8        954.52        978.61         7.79 o                         
   1   1   8          1.42          5.67         0.25 o                         
   2   1   8        168.58        188.10         1.78 o                         
   3   1   8          6.57          5.50         0.24 o                         
   4   1   8          0.38          0.64         0.19 o                         
   5   1   8        149.09        153.09         1.70 o                         
   6   1   8        254.41        258.80         2.72 o                         
   7   1   8        260.19        281.24         3.30 o                         
   8   1   8        137.07        153.50         1.80 o                         
   9   1   8          1.95          1.37         0.43 o                         
  10   1   8         19.66         18.31         0.63 o                         
  11   1   8          9.08         10.72         0.58 o                         
  12   1   8          8.81         13.83         0.79 o                         
  13   1   8         18.11         16.59         0.71 o                         
  14   1   8         28.53         30.75         0.76 o                         
  15   1   8         31.80         28.64         0.66 o                         
 -16   2   8        258.27        296.33         4.98 o                         
 -15   2   8        259.54        260.29         4.08 o                         
 -14   2   8          9.77         16.70         0.70 o                         
 -13   2   8          9.26          6.54         0.63 o                         
 -12   2   8         49.69         60.79         1.03 o                         
 -11   2   8        460.95        476.00         5.04 o                         
 -10   2   8          5.74          6.50         0.38 o                         
  -9   2   8         13.30         14.63         0.50 o                         
  -8   2   8         13.08         14.16         0.43 o                         
  -7   2   8        108.80        107.85         1.31 o                         
  -6   2   8        329.07        308.24         3.13 o                         
  -5   2   8          1.81          1.45         0.25 o                         
  -4   2   8        246.51        253.65         2.61 o                         
  -3   2   8        106.76        107.95         1.26 o                         
  -2   2   8          1.95          0.56         0.22 o                         
  -1   2   8         80.34         91.64         1.79 o                         
   0   2   8        261.71        254.35         3.54 o                         
   1   2   8        632.34        638.49         6.40 o                         
   2   2   8         30.09         36.98         0.61 o                         
   3   2   8         31.58         32.34         0.54 o                         
   4   2   8        356.62        346.14         3.16 o                         
   5   2   8         72.48         71.62         0.88 o                         
   6   2   8        328.94        319.17         2.98 o                         
   7   2   8       1408.58       1439.45        12.35 o                         
   8   2   8          6.37          6.92         0.40 o                         
   9   2   8         89.32         92.04         1.24 o                         
  10   2   8          5.33          5.59         0.54 o                         
  11   2   8         26.04         25.26         0.80 o                         
  12   2   8         75.25         70.56         1.62 o                         
  13   2   8         14.66         15.09         0.80 o                         
  14   2   8         25.91         28.39         0.82 o                         
 -14   3   8         13.13          8.75         0.84 o                         
 -13   3   8          8.79          9.82         0.88 o                         
 -12   3   8          1.12          1.09         0.48 o                         
 -11   3   8        277.18        278.78         4.45 o                         
 -10   3   8          3.08          4.06         0.48 o                         
  -9   3   8         22.52         23.58         0.72 o                         
  -8   3   8         18.04         19.55         0.68 o                         
  -7   3   8        793.40        787.07        10.31 o                         
  -6   3   8       1077.98       1060.89        13.69 o                         
  -5   3   8        764.22        758.17         7.80 o                         
  -4   3   8          6.20          6.88         0.38 o                         
  -3   3   8          0.19          0.68         0.38 o                         
  -2   3   8          7.73          7.69         0.47 o                         
  -1   3   8         80.68         79.41         1.54 o                         
   0   3   8        554.22        563.64         6.37 o                         
   1   3   8        299.00        321.90         4.15 o                         
   2   3   8         17.38         20.28         0.68 o                         
   3   3   8        114.06        118.21         1.89 o                         
   4   3   8         48.59         44.94         0.87 o                         
   5   3   8          6.40          6.01         0.46 o                         
   6   3   8          8.25          8.16         0.48 o                         
   7   3   8        208.31        195.85         2.49 o                         
   8   3   8         66.82         66.58         1.12 o                         
   9   3   8        129.29        129.19         1.88 o                         
  10   3   8        286.36        298.13         6.07 o                         
  11   3   8         58.45         62.59         1.67 o                         
  12   3   8        196.03        201.25         3.16 o                         
  13   3   8        213.51        229.12         4.78 o                         
 -11   4   8         19.95         20.04         0.59 o                         
 -10   4   8         20.67         20.26         0.73 o                         
  -9   4   8         10.27         11.64         0.88 o                         
  -8   4   8         51.93         47.50         1.29 o                         
  -7   4   8        279.32        279.38         4.40 o                         
  -6   4   8        310.67        319.47         4.98 o                         
  -5   4   8          2.99          3.51         0.45 o                         
  -4   4   8         93.55        100.45         1.75 o                         
  -3   4   8        368.48        374.62         4.69 o                         
  -2   4   8         29.57         27.29         0.65 o                         
  -1   4   8         45.79         40.23         0.79 o                         
   0   4   8         22.38         23.66         0.72 o                         
   1   4   8        162.01        145.14         2.11 o                         
   2   4   8         29.49         27.05         0.88 o                         
   3   4   8          6.33          5.64         0.61 o                         
   4   4   8         58.58         53.58         1.38 o                         
   5   4   8          4.88          4.80         0.45 o                         
   6   4   8          8.26          8.39         0.48 o                         
   7   4   8         22.57         22.84         0.74 o                         
   8   4   8         91.72         79.93         2.30 o                         
   9   4   8         82.23         71.48         1.38 o                         
  10   4   8          0.54          0.89         0.64 o                         
  -6   5   8         43.84         42.54         1.31 o                         
  -5   5   8          4.48          4.29         0.56 o                         
  -4   5   8         55.07         51.97         1.57 o                         
  -3   5   8         11.93         13.77         0.88 o                         
  -2   5   8         18.97         16.92         1.38 o                         
  -1   5   8         37.07         37.57         2.00 o                         
   0   5   8         23.34         17.72         1.38 o                         
   1   5   8         11.31          8.09         1.11 o                         
   2   5   8          0.01         -0.05         0.51 o                         
   3   5   8          0.11          1.03         0.38 o                         
   4   5   8          6.68          4.35         0.44 o                         
 -17   0   9          1.35          2.79         0.57 o                         
 -15   0   9        130.92        123.40         4.34 o                         
 -13   0   9        169.04        150.25         3.75 o                         
 -11   0   9         10.66          8.21         0.65 o                         
  -9   0   9        125.48        151.18         3.56 o                         
  -7   0   9         35.22         31.64         1.19 o                         
  -5   0   9         62.78         69.05         1.36 o                         
  -3   0   9          1.12          0.79         0.28 o                         
  -1   0   9       2149.76       2190.40        27.40 o                         
   1   0   9        276.36        250.69         3.40 o                         
   3   0   9        659.61        629.00         6.87 o                         
   5   0   9         17.36         17.14         0.72 o                         
   7   0   9        113.24        119.83         2.26 o                         
   9   0   9         89.41         91.37         1.94 o                         
  11   0   9         70.73         69.08         1.65 o                         
  13   0   9        553.45        563.74        13.25 o                         
  15   0   9          2.57          5.69         0.78 o                         
 -16   1   9         17.14         17.32         0.62 o                         
 -15   1   9         65.26         71.77         1.40 o                         
 -14   1   9          1.84          2.46         0.40 o                         
 -13   1   9        181.63        152.75         2.39 o                         
 -12   1   9         19.58         15.47         0.80 o                         
 -11   1   9          4.00          2.61         0.40 o                         
 -10   1   9         26.21         27.53         0.73 o                         
  -9   1   9         86.54         92.88         3.00 o                         
  -8   1   9         33.03         36.85         1.02 o                         
  -7   1   9        100.30         92.16         1.44 o                         
  -6   1   9         48.26         49.84         0.90 o                         
  -5   1   9        142.00        138.34         1.66 o                         
  -4   1   9          0.19          1.24         0.23 o                         
  -3   1   9         26.42         25.90         0.47 o                         
  -2   1   9          5.67          3.77         0.32 o                         
  -1   1   9          2.05          3.69         0.36 o                         
   0   1   9          0.79          1.18         0.18 o                         
   1   1   9         25.65         23.10         0.60 o                         
   2   1   9        122.99        134.52         1.36 o                         
   3   1   9         22.56         21.77         0.46 o                         
   4   1   9        153.52        156.96         1.75 o                         
   5   1   9         62.37         69.41         1.02 o                         
   6   1   9        380.92        361.33         4.19 o                         
   7   1   9        346.43        342.32         4.01 o                         
   8   1   9          1.82          2.52         0.41 o                         
   9   1   9          9.26          9.54         1.01 o                         
  10   1   9          2.79          3.55         0.49 o                         
  11   1   9          0.00          0.67         0.45 o                         
  12   1   9        137.41        135.24         2.75 o                         
  13   1   9          2.03          2.90         0.45 o                         
  14   1   9          6.81          8.65         0.46 o                         
  15   1   9          0.45          0.37         0.30 o                         
 -15   2   9         45.12         41.22         1.06 o                         
 -14   2   9         13.30         12.62         0.61 o                         
 -13   2   9         10.82         15.80         0.77 o                         
 -12   2   9        312.56        317.65         4.94 o                         
 -11   2   9         81.86         78.07         1.23 o                         
 -10   2   9          4.53          4.20         0.39 o                         
  -9   2   9        279.08        295.92         3.25 o                         
  -8   2   9        350.12        349.50         3.56 o                         
  -7   2   9        397.45        378.77         4.35 o                         
  -6   2   9       1801.64       1759.25        17.55 o                         
  -5   2   9        140.99        136.53         1.66 o                         
  -4   2   9        150.89        149.46         2.23 o                         
  -3   2   9         61.01         52.52         0.88 o                         
  -2   2   9         30.99         24.24         0.52 o                         
  -1   2   9        308.85        334.02         4.02 o                         
   0   2   9         20.45         14.50         0.58 o                         
   1   2   9         66.48         71.33         1.09 o                         
   2   2   9         76.24         70.55         0.96 o                         
   3   2   9         57.40         53.93         0.86 o                         
   4   2   9         14.19         13.41         0.46 o                         
   5   2   9        264.41        273.13         2.72 o                         
   6   2   9       3052.78       3119.71        29.18 o                         
   7   2   9        425.66        443.11         4.47 o                         
   8   2   9          0.17         -0.01         0.33 o                         
   9   2   9         23.89         19.24         0.54 o                         
  10   2   9          2.31          1.93         0.47 o                         
  11   2   9        104.10        107.55         2.85 o                         
  12   2   9          6.31          5.77         0.96 o                         
  13   2   9         71.16         84.88         2.30 o                         
  14   2   9          1.49          0.26         0.41 o                         
 -14   3   9        105.04        114.09         2.69 o                         
 -13   3   9        135.99        141.41         3.35 o                         
 -12   3   9        125.58        129.79         2.97 o                         
 -11   3   9         33.92         29.05         0.91 o                         
 -10   3   9         46.28         48.45         1.24 o                         
  -9   3   9          8.68         10.86         0.62 o                         
  -8   3   9         18.42         19.54         0.76 o                         
  -7   3   9         11.30         11.09         0.61 o                         
  -6   3   9        114.59        114.64         1.79 o                         
  -5   3   9         37.32         38.97         0.76 o                         
  -4   3   9         28.62         30.92         0.68 o                         
  -3   3   9        698.83        710.72         7.87 o                         
  -2   3   9        281.63        276.39         3.42 o                         
  -1   3   9        503.08        503.58         5.35 o                         
   0   3   9        909.95        882.82        10.27 o                         
   1   3   9          2.98          3.14         0.49 o                         
   2   3   9         10.03         11.28         0.51 o                         
   3   3   9        184.68        191.37         2.49 o                         
   4   3   9          0.26          0.05         0.37 o                         
   5   3   9          0.51          0.62         0.46 o                         
   6   3   9          0.12          0.97         0.47 o                         
   7   3   9          9.82         10.59         0.60 o                         
   8   3   9         17.55         16.05         0.62 o                         
   9   3   9        162.63        156.56         3.19 o                         
  10   3   9        189.41        190.96         4.96 o                         
  11   3   9         49.86         49.80         1.12 o                         
  12   3   9        238.28        211.80         7.87 o                         
 -11   4   9         16.98         21.03         0.80 o                         
 -10   4   9         42.93         56.18         1.17 o                         
  -9   4   9         34.18         40.09         0.97 o                         
  -8   4   9         27.05         29.13         0.87 o                         
  -7   4   9          3.16          3.00         0.43 o                         
  -6   4   9          2.26          4.20         0.58 o                         
  -5   4   9         34.61         37.87         1.19 o                         
  -4   4   9         69.71         69.19         2.05 o                         
  -3   4   9         28.96         31.38         1.24 o                         
  -2   4   9         98.71        109.79         1.71 o                         
  -1   4   9          0.41          0.62         0.38 o                         
   0   4   9         36.03         43.14         1.05 o                         
   1   4   9          0.79          2.42         0.49 o                         
   2   4   9         80.78         76.31         1.52 o                         
   3   4   9          9.29          7.83         0.64 o                         
   4   4   9        193.36        173.51         3.28 o                         
   5   4   9          1.28          2.16         0.39 o                         
   6   4   9         96.09         92.64         1.92 o                         
   7   4   9          4.11          4.91         0.39 o                         
   8   4   9         18.42         12.87         0.85 o                         
   9   4   9         26.40         20.44         0.76 o                         
  -4   5   9         31.60         23.74         0.94 o                         
  -3   5   9          0.49          0.44         0.65 o                         
  -2   5   9         30.23         32.93         1.73 o                         
  -1   5   9          1.89          2.28         0.81 o                         
   0   5   9          2.82          2.15         0.81 o                         
   1   5   9         30.60         25.79         1.02 o                         
   2   5   9          4.13          4.66         0.43 o                         
 -16   0  10          3.29          4.32         0.70 o                         
 -14   0  10        449.44        391.45        11.86 o                         
 -12   0  10          3.56          2.10         0.60 o                         
 -10   0  10        415.92        486.82        10.02 o                         
  -8   0  10         13.16         16.69         0.81 o                         
  -6   0  10        159.29        146.04         2.86 o                         
  -4   0  10        297.47        290.50         5.02 o                         
  -2   0  10        762.96        767.08        12.67 o                         
   0   0  10       1003.43        982.52        13.94 o                         
   2   0  10         29.21         34.16         1.53 o                         
   4   0  10         97.22        101.23         2.30 o                         
   6   0  10         20.87         24.32         0.79 o                         
   8   0  10        525.25        554.38        10.16 o                         
  10   0  10         49.05         46.76         1.32 o                         
  12   0  10          0.80          0.20         0.56 o                         
  14   0  10         41.44         32.06         1.81 o                         
 -16   1  10         63.96         67.86         1.87 o                         
 -15   1  10          0.17          0.37         0.31 o                         
 -14   1  10         13.27          9.19         0.46 o                         
 -13   1  10          4.82          3.79         0.46 o                         
 -12   1  10          5.05          3.58         0.53 o                         
 -11   1  10          3.33          2.92         0.41 o                         
 -10   1  10          0.54          0.09         0.38 o                         
  -9   1  10        135.18        148.01         3.75 o                         
  -8   1  10        343.69        348.30         5.03 o                         
  -7   1  10        591.16        560.90         7.39 o                         
  -6   1  10         22.64         18.20         0.55 o                         
  -5   1  10        168.51        177.41         3.05 o                         
  -4   1  10         13.86         15.56         0.53 o                         
  -3   1  10          1.23          3.87         0.39 o                         
  -2   1  10        107.93        119.43         1.47 o                         
  -1   1  10        691.98        676.15        12.73 o                         
   0   1  10          1.49          1.92         0.25 o                         
   1   1  10         78.33         75.82         0.99 o                         
   2   1  10          2.93          5.19         0.33 o                         
   3   1  10        152.57        156.34         1.67 o                         
   4   1  10        818.53        847.35         7.74 o                         
   5   1  10        209.87        217.03         2.24 o                         
   6   1  10       1394.88       1427.33        13.54 o                         
   7   1  10        707.73        743.52         7.68 o                         
   8   1  10        469.73        484.22         5.17 o                         
   9   1  10         45.53         48.50         0.99 o                         
  10   1  10         26.03         29.87         0.78 o                         
  11   1  10          8.96          8.09         0.48 o                         
  12   1  10         17.04         14.89         0.55 o                         
  13   1  10         50.93         43.53         1.26 o                         
  14   1  10          8.77          8.14         0.43 o                         
 -15   2  10         10.69         15.26         0.60 o                         
 -14   2  10         35.38         34.05         1.23 o                         
 -13   2  10         10.12          9.10         2.43 o                         
 -12   2  10          4.77          6.50         0.87 o                         
 -11   2  10          4.98          5.09         0.49 o                         
 -10   2  10         14.13         16.46         0.67 o                         
  -9   2  10         74.84         81.67         1.27 o                         
  -8   2  10          0.01          0.75         0.37 o                         
  -7   2  10       2110.11       2084.57        22.09 o                         
  -6   2  10         97.80         98.14         1.42 o                         
  -5   2  10        418.39        415.44         4.43 o                         
  -4   2  10         10.21         11.69         0.43 o                         
  -3   2  10         65.73         70.81         1.23 o                         
  -2   2  10        406.88        402.47         5.33 o                         
  -1   2  10          0.07          0.26         0.31 o                         
   0   2  10        426.66        417.45         5.62 o                         
   1   2  10         28.99         33.28         0.72 o                         
   2   2  10         45.12         50.67         0.92 o                         
   3   2  10          2.53          3.53         0.34 o                         
   4   2  10          8.16          7.98         0.43 o                         
   5   2  10        305.47        312.14         3.25 o                         
   6   2  10        552.30        551.17         5.82 o                         
   7   2  10         74.08         73.14         1.07 o                         
   8   2  10        150.92        150.33         1.78 o                         
   9   2  10        139.98        144.83         2.43 o                         
  10   2  10         59.46         63.43         1.72 o                         
  11   2  10         93.86        111.43         2.37 o                         
  12   2  10          3.43          4.35         0.70 o                         
  13   2  10          1.07          2.34         0.56 o                         
 -13   3  10        220.99        231.03         5.04 o                         
 -12   3  10         63.86         60.38         1.42 o                         
 -11   3  10         10.14         13.06         0.86 o                         
 -10   3  10         30.12         34.15         1.12 o                         
  -9   3  10          2.89          3.31         0.52 o                         
  -8   3  10          2.63          1.80         0.50 o                         
  -7   3  10         67.56         70.28         1.61 o                         
  -6   3  10         20.71         20.14         0.78 o                         
  -5   3  10         42.28         42.97         0.88 o                         
  -4   3  10        553.81        554.09         6.75 o                         
  -3   3  10        703.50        737.45         8.82 o                         
  -2   3  10         32.69         33.25         0.94 o                         
  -1   3  10        198.25        196.84         2.75 o                         
   0   3  10         17.08          8.45         0.53 o                         
   1   3  10        216.18        200.04         3.04 o                         
   2   3  10        682.61        671.49         8.84 o                         
   3   3  10         11.28          9.24         0.51 o                         
   4   3  10          4.56          5.65         0.62 o                         
   5   3  10         84.49         85.84         1.64 o                         
   6   3  10        133.16        135.54         2.23 o                         
   7   3  10          0.39          0.52         0.48 o                         
   8   3  10          4.96          4.56         0.50 o                         
   9   3  10        343.97        360.98         8.06 o                         
  10   3  10         45.97         46.17         1.58 o                         
  11   3  10          0.58          0.72         0.42 o                         
 -10   4  10          0.17          0.89         0.33 o                         
  -9   4  10        120.63        118.27         2.02 o                         
  -8   4  10          2.51          2.31         0.41 o                         
  -7   4  10         58.96         64.98         1.36 o                         
  -6   4  10          2.01          3.57         0.49 o                         
  -5   4  10          6.19          5.20         0.47 o                         
  -4   4  10          5.59          4.63         0.64 o                         
  -3   4  10        197.60        186.04         3.55 o                         
  -2   4  10         50.17         46.66         1.13 o                         
  -1   4  10        127.24        118.70         2.17 o                         
   0   4  10        149.26        125.03         2.07 o                         
   1   4  10          0.37          0.60         0.45 o                         
   2   4  10        143.55        147.04         2.64 o                         
   3   4  10          3.17          3.85         0.83 o                         
   4   4  10          6.14          7.23         0.52 o                         
   5   4  10         35.62         31.29         0.91 o                         
   6   4  10         10.41          7.70         0.56 o                         
   7   4  10          1.42          0.77         0.30 o                         
   8   4  10        209.36        183.21         4.14 o                         
 -15   0  11        152.54        161.60         3.77 o                         
 -13   0  11         13.12         20.19         1.34 o                         
 -11   0  11         28.32         23.61         3.38 o                         
  -9   0  11        341.10        379.39         9.26 o                         
  -7   0  11         81.52         80.77         6.33 o                         
  -5   0  11        668.76        651.09        11.24 o                         
  -3   0  11        273.54        284.80         4.38 o                         
  -1   0  11         57.15         63.39         1.52 o                         
   1   0  11        830.29        889.13        36.24 o                         
   3   0  11         84.79         86.26         1.68 o                         
   5   0  11        281.28        294.18         7.15 o                         
   7   0  11        265.65        291.98         6.51 o                         
   9   0  11         84.56         89.72         2.43 o                         
  11   0  11          8.58          9.13         0.79 o                         
  13   0  11         60.39         71.37         1.54 o                         
 -15   1  11         64.03         62.53         1.21 o                         
 -14   1  11        157.49        151.64         2.55 o                         
 -13   1  11          5.54          4.59         0.46 o                         
 -12   1  11          1.68          0.86         0.47 o                         
 -11   1  11         22.33         20.05         0.69 o                         
 -10   1  11        250.94        285.64        11.48 o                         
  -9   1  11        270.66        286.37         4.00 o                         
  -8   1  11        102.30        101.14         1.57 o                         
  -7   1  11       1520.48       1493.89        18.96 o                         
  -6   1  11        282.31        292.16         4.08 o                         
  -5   1  11        585.89        559.64         6.23 o                         
  -4   1  11         66.26         62.30         1.13 o                         
  -3   1  11         17.40         21.15         0.51 o                         
  -2   1  11         77.02         79.49         1.20 o                         
  -1   1  11          0.04          0.03         0.38 o                         
   0   1  11        104.33        104.71         1.59 o                         
   1   1  11         14.42         13.11         0.46 o                         
   2   1  11         11.92          9.68         0.41 o                         
   3   1  11         95.10        104.90         1.56 o                         
   4   1  11          0.10          0.91         0.33 o                         
   5   1  11         64.59         68.29         1.01 o                         
   6   1  11          0.07          0.76         0.39 o                         
   7   1  11        736.10        761.15        11.28 o                         
   8   1  11         55.84         58.84         1.58 o                         
   9   1  11         52.26         51.98         0.95 o                         
  10   1  11          1.25          0.98         0.40 o                         
  11   1  11          1.84          4.32         0.41 o                         
  12   1  11         11.96         13.00         0.48 o                         
  13   1  11          3.21          3.93         0.40 o                         
 -14   2  11         26.20         22.43         0.67 o                         
 -13   2  11        182.84        189.40        11.11 o                         
 -12   2  11          8.71          8.68         0.88 o                         
 -11   2  11         45.75         46.11         1.29 o                         
 -10   2  11          0.41          0.98         0.39 o                         
  -9   2  11          6.02          6.02         0.46 o                         
  -8   2  11        368.46        371.96         4.92 o                         
  -7   2  11       1116.27       1111.56        13.00 o                         
  -6   2  11         91.47         93.57         1.62 o                         
  -5   2  11        666.69        647.11         7.76 o                         
  -4   2  11        551.19        551.47         6.18 o                         
  -3   2  11        224.14        209.37         2.41 o                         
  -2   2  11        147.21        146.74         1.93 o                         
  -1   2  11          8.49          8.50         0.41 o                         
   0   2  11         23.23         21.82         0.57 o                         
   1   2  11         12.35         13.04         0.50 o                         
   2   2  11          7.77          7.98         0.50 o                         
   3   2  11          2.36          2.06         0.39 o                         
   4   2  11         42.21         43.17         0.77 o                         
   5   2  11        130.93        130.20         1.69 o                         
   6   2  11        307.71        323.33         3.84 o                         
   7   2  11         71.55         79.09         1.28 o                         
   8   2  11        226.00        243.09         3.78 o                         
   9   2  11        103.31        115.37         2.14 o                         
  10   2  11         30.87         32.11         1.16 o                         
  11   2  11          0.17          0.44         0.45 o                         
  12   2  11          2.22          5.39         0.61 o                         
 -12   3  11         29.86         32.89         1.23 o                         
 -11   3  11        237.69        258.52         4.75 o                         
 -10   3  11         58.77         61.94         1.68 o                         
  -9   3  11        123.11        119.04         2.20 o                         
  -8   3  11        108.46        104.05         1.82 o                         
  -7   3  11        321.25        321.14         5.10 o                         
  -6   3  11          6.36          9.19         0.62 o                         
  -5   3  11         29.46         25.73         0.85 o                         
  -4   3  11        593.87        593.07         7.21 o                         
  -3   3  11         58.52         55.21         1.21 o                         
  -2   3  11         12.01         12.70         0.66 o                         
  -1   3  11         33.25         41.93         0.89 o                         
   0   3  11        145.08        114.88         2.24 o                         
   1   3  11         98.55        104.31         1.86 o                         
   2   3  11        344.59        329.46         4.25 o                         
   3   3  11         67.22         65.68         1.67 o                         
   4   3  11         90.71         95.62         1.97 o                         
   5   3  11         56.28         51.58         1.15 o                         
   6   3  11        109.31        114.20         1.92 o                         
   7   3  11        219.60        217.73         3.24 o                         
   8   3  11          4.32          3.82         0.46 o                         
   9   3  11          0.52          0.36         0.33 o                         
  10   3  11          0.03          0.21         0.44 o                         
  -9   4  11          1.64          2.02         0.43 o                         
  -8   4  11         14.32         13.75         0.76 o                         
  -7   4  11         22.41         22.89         0.84 o                         
  -6   4  11          8.43          4.70         0.47 o                         
  -5   4  11        152.80        145.77         2.24 o                         
  -4   4  11         97.28        102.77         1.92 o                         
  -3   4  11          1.29          1.41         0.38 o                         
  -2   4  11         65.69         71.06         1.67 o                         
  -1   4  11         44.76         44.64         1.09 o                         
   0   4  11        489.60        436.32         5.86 o                         
   1   4  11        279.44        271.16         4.26 o                         
   2   4  11         58.90         52.99         1.26 o                         
   3   4  11          0.15          0.33         0.43 o                         
   4   4  11        109.96         97.98         1.65 o                         
   5   4  11         69.26         66.14         2.38 o                         
   6   4  11         58.36         54.20         2.11 o                         
   7   4  11        168.07        146.66         3.26 o                         
 -14   0  12         60.47         47.34         1.76 o                         
 -12   0  12        416.38        440.70        12.12 o                         
 -10   0  12          5.00          4.79         0.72 o                         
  -8   0  12        391.32        401.02         8.94 o                         
  -6   0  12        441.77        436.47         7.64 o                         
  -4   0  12         59.21         60.75         1.20 o                         
  -2   0  12          5.08          6.94         0.71 o                         
   0   0  12        318.27        324.84         5.78 o                         
   2   0  12         68.78         67.99         2.07 o                         
   4   0  12          2.51          1.97         0.52 o                         
   6   0  12       2525.96       2767.66        34.86 o                         
   8   0  12         57.96         55.65         1.65 o                         
  10   0  12         66.35         80.13         2.14 o                         
  12   0  12        139.40        135.26         2.88 o                         
 -15   1  12          3.41          3.08         0.40 o                         
 -14   1  12         14.03         16.02         0.80 o                         
 -13   1  12         11.56          9.50         0.51 o                         
 -12   1  12          1.96          2.78         0.80 o                         
 -11   1  12         12.44         18.55         0.97 o                         
 -10   1  12         24.19         29.38         0.75 o                         
  -9   1  12         15.43         15.43         0.53 o                         
  -8   1  12        260.92        267.23         3.48 o                         
  -7   1  12         77.67         72.72         1.66 o                         
  -6   1  12        210.49        199.81         2.98 o                         
  -5   1  12        187.72        192.94         2.44 o                         
  -4   1  12         40.30         38.01         0.82 o                         
  -3   1  12          1.84          1.82         0.37 o                         
  -2   1  12         18.66         21.88         0.71 o                         
  -1   1  12        134.28        142.43         2.01 o                         
   0   1  12        142.85        141.39         2.35 o                         
   1   1  12         14.24         14.24         0.61 o                         
   2   1  12         40.91         41.06         0.79 o                         
   3   1  12        140.86        145.86         1.83 o                         
   4   1  12          0.08          0.13         0.35 o                         
   5   1  12        248.45        250.40         3.06 o                         
   6   1  12        380.63        418.71         4.85 o                         
   7   1  12         35.04         40.38         0.88 o                         
   8   1  12        154.37        155.92         2.22 o                         
   9   1  12          5.61          6.95         0.49 o                         
  10   1  12        146.44        153.10         2.01 o                         
  11   1  12         18.88         15.71         0.57 o                         
  12   1  12         81.82         78.30         1.53 o                         
 -14   2  12          0.83          0.70         0.35 o                         
 -13   2  12         16.28         18.80         0.90 o                         
 -12   2  12          1.47          3.01         0.58 o                         
 -11   2  12          0.46          0.46         0.40 o                         
 -10   2  12          4.07          5.49         0.70 o                         
  -9   2  12         40.97         43.75         0.96 o                         
  -8   2  12         58.17         56.85         1.16 o                         
  -7   2  12        433.53        442.17         6.55 o                         
  -6   2  12         10.35         11.53         0.56 o                         
  -5   2  12        308.44        308.61         4.63 o                         
  -4   2  12         44.30         46.36         0.97 o                         
  -3   2  12         58.85         59.12         1.09 o                         
  -2   2  12         31.45         36.41         0.89 o                         
  -1   2  12         52.27         40.74         0.97 o                         
   0   2  12         19.94         16.23         0.59 o                         
   1   2  12         37.94         33.70         0.83 o                         
   2   2  12         12.60         14.78         0.58 o                         
   3   2  12         85.38         87.46         1.35 o                         
   4   2  12          0.00          0.11         0.36 o                         
   5   2  12          9.89         10.69         0.50 o                         
   6   2  12          4.22          5.53         0.43 o                         
   7   2  12         34.90         35.40         1.23 o                         
   8   2  12          5.11          3.93         0.41 o                         
   9   2  12          3.81          4.03         0.48 o                         
  10   2  12          9.69         13.58         0.58 o                         
  11   2  12         45.62         47.55         1.16 o                         
 -12   3  12         71.99         79.69         1.63 o                         
 -11   3  12        199.11        224.50         4.96 o                         
 -10   3  12        169.96        183.71         3.43 o                         
  -9   3  12        108.61        112.24         2.05 o                         
  -8   3  12        171.03        179.52         3.04 o                         
  -7   3  12        153.41        141.42         2.93 o                         
  -6   3  12        125.25        130.10         2.15 o                         
  -5   3  12          0.19          0.70         0.49 o                         
  -4   3  12         19.03         20.76         0.67 o                         
  -3   3  12         15.31         13.10         0.63 o                         
  -2   3  12          0.06          0.27         0.47 o                         
  -1   3  12        104.74         89.73         1.59 o                         
   0   3  12        124.36        112.40         1.78 o                         
   1   3  12         73.65         66.04         1.36 o                         
   2   3  12         20.82         14.64         0.61 o                         
   3   3  12          2.39          2.68         0.47 o                         
   4   3  12        146.58        147.80         2.40 o                         
   5   3  12         58.96         57.92         1.36 o                         
   6   3  12         33.52         39.11         1.41 o                         
   7   3  12         16.10         13.17         0.56 o                         
   8   3  12         18.66         17.97         0.79 o                         
   9   3  12          1.38          2.55         0.54 o                         
  -8   4  12         13.31         11.34         0.61 o                         
  -7   4  12         88.04         89.75         2.25 o                         
  -6   4  12        146.50        151.08         2.50 o                         
  -5   4  12          9.94          9.06         0.45 o                         
  -4   4  12         97.72         94.34         1.86 o                         
  -3   4  12         53.94         49.37         1.64 o                         
  -2   4  12         64.14         64.24         1.61 o                         
  -1   4  12         11.64         11.46         0.57 o                         
   0   4  12        199.68        187.80         2.73 o                         
   1   4  12         75.16         60.35         1.13 o                         
   2   4  12         49.12         40.42         1.29 o                         
   3   4  12         55.51         53.03         1.43 o                         
   4   4  12         34.42         25.98         0.74 o                         
   5   4  12         21.12         24.96         0.73 o                         
 -13   0  13         82.07         84.83         2.29 o                         
 -11   0  13         17.89         14.26         0.97 o                         
  -9   0  13         96.71         94.58         3.78 o                         
  -7   0  13       1072.85       1107.05        23.65 o                         
  -5   0  13          0.65          0.42         0.63 o                         
  -3   0  13         37.50         39.73         1.05 o                         
  -1   0  13        307.49        333.03         6.60 o                         
   1   0  13         28.63         31.82         1.10 o                         
   3   0  13         11.72         11.13         0.95 o                         
   5   0  13        452.08        486.89        12.07 o                         
   7   0  13         32.74         32.53         1.79 o                         
   9   0  13        210.71        218.66         6.37 o                         
  11   0  13        119.37        111.45         3.00 o                         
 -14   1  13         42.78         38.97         1.41 o                         
 -13   1  13         21.52         17.65         0.90 o                         
 -12   1  13         12.19         10.28         1.16 o                         
 -11   1  13          7.39          8.91         0.55 o                         
 -10   1  13         26.38         26.87         0.76 o                         
  -9   1  13         51.12         55.65         1.06 o                         
  -8   1  13        366.71        369.06         6.11 o                         
  -7   1  13        121.74        128.90         2.66 o                         
  -6   1  13        112.62        115.61         2.19 o                         
  -5   1  13        694.52        705.82         9.04 o                         
  -4   1  13         27.85         27.81         0.73 o                         
  -3   1  13        403.92        422.19         6.72 o                         
  -2   1  13        103.58        106.84         1.76 o                         
  -1   1  13        106.27        107.97         1.63 o                         
   0   1  13         62.73         60.46         1.21 o                         
   1   1  13        124.57        118.81         1.81 o                         
   2   1  13          1.79          3.25         0.54 o                         
   3   1  13         84.45         90.39         1.39 o                         
   4   1  13        116.95        124.15         1.75 o                         
   5   1  13        380.71        414.87         4.23 o                         
   6   1  13        991.08       1101.30        11.21 o                         
   7   1  13        188.34        204.46         2.57 o                         
   8   1  13         11.11         11.84         0.56 o                         
   9   1  13          0.14          0.54         0.38 o                         
  10   1  13          3.47          4.32         0.42 o                         
  11   1  13          1.94          3.27         0.33 o                         
 -13   2  13          0.02          0.64         0.44 o                         
 -12   2  13          0.30          0.35         0.54 o                         
 -11   2  13          7.51          8.18         0.55 o                         
 -10   2  13         93.31         95.80         2.64 o                         
  -9   2  13          2.30          1.95         0.43 o                         
  -8   2  13         52.26         54.81         1.14 o                         
  -7   2  13         85.09         90.12         1.75 o                         
  -6   2  13          1.34          1.45         0.39 o                         
  -5   2  13          6.82          6.00         0.55 o                         
  -4   2  13          0.38          0.63         0.40 o                         
  -3   2  13          1.44          2.13         0.43 o                         
  -2   2  13         60.63         58.16         1.10 o                         
  -1   2  13        360.20        330.52         9.78 o                         
   0   2  13        107.95         87.51         2.43 o                         
   1   2  13         23.06         16.65         0.57 o                         
   2   2  13         90.34         92.63         1.65 o                         
   3   2  13        169.54        171.60         2.92 o                         
   4   2  13        275.79        282.50         5.12 o                         
   5   2  13          7.08          7.68         0.49 o                         
   6   2  13        125.05        124.77         2.03 o                         
   7   2  13        145.49        140.61         2.54 o                         
   8   2  13        154.60        152.67         5.94 o                         
   9   2  13         10.22          9.65         0.65 o                         
  10   2  13          0.32          0.72         0.41 o                         
 -11   3  13          2.67          4.09         0.51 o                         
 -10   3  13         21.73         20.89         0.92 o                         
  -9   3  13         60.96         64.08         1.30 o                         
  -8   3  13          9.43         11.01         0.58 o                         
  -7   3  13         42.38         47.82         1.17 o                         
  -6   3  13          6.91          8.17         0.59 o                         
  -5   3  13        197.99        188.10         3.18 o                         
  -4   3  13          0.36          0.19         0.46 o                         
  -3   3  13        234.95        230.11         3.88 o                         
  -2   3  13         12.14         11.28         0.57 o                         
  -1   3  13         30.20         17.56         0.70 o                         
   0   3  13        149.17        142.97         3.50 o                         
   1   3  13          0.72          0.55         0.43 o                         
   2   3  13          2.57          1.30         0.46 o                         
   3   3  13         25.10         24.75         0.94 o                         
   4   3  13        171.79        184.67         3.69 o                         
   5   3  13         10.99         12.19         0.87 o                         
   6   3  13         41.23         40.84         1.39 o                         
   7   3  13        157.26        151.23         4.53 o                         
   8   3  13         89.95         76.09         3.17 o                         
  -6   4  13          6.18          4.62         0.40 o                         
  -5   4  13         96.86         87.00         1.80 o                         
  -4   4  13         73.06         54.51         1.30 o                         
  -3   4  13         68.99         61.18         1.79 o                         
  -2   4  13         41.72         34.15         2.29 o                         
  -1   4  13          0.12         -0.28         0.40 o                         
   0   4  13        169.50        162.73         2.97 o                         
   1   4  13        154.25        139.68         2.63 o                         
   2   4  13         25.26         14.02         0.78 o                         
   3   4  13        138.15         96.66         1.69 o                         
 -14   0  14        103.33         99.09         3.32 o                         
 -12   0  14          3.87          4.77         0.86 o                         
 -10   0  14         79.53         77.77         3.18 o                         
  -8   0  14        669.78        692.79        20.38 o                         
  -6   0  14        758.40        770.27        15.93 o                         
  -4   0  14        601.51        627.37        10.78 o                         
  -2   0  14        261.01        275.16         5.05 o                         
   0   0  14         52.43         49.76         1.44 o                         
   2   0  14        438.26        473.98        12.61 o                         
   4   0  14        138.17        149.02         8.46 o                         
   6   0  14       1060.79       1173.41        24.98 o                         
   8   0  14        734.06        828.71        17.02 o                         
  10   0  14          9.08         11.71         0.83 o                         
 -13   1  14          1.75          0.10         0.33 o                         
 -12   1  14          1.11          1.66         0.46 o                         
 -11   1  14          4.04          5.15         0.62 o                         
 -10   1  14        290.44        285.29         5.22 o                         
  -9   1  14        132.84        135.00         2.27 o                         
  -8   1  14        484.06        502.51         6.72 o                         
  -7   1  14        640.93        650.11         9.59 o                         
  -6   1  14        563.91        552.23         8.26 o                         
  -5   1  14         25.45         28.47         0.86 o                         
  -4   1  14          2.74          2.56         0.44 o                         
  -3   1  14         22.49         23.87         0.71 o                         
  -2   1  14          0.08          0.15         0.40 o                         
  -1   1  14          9.70         11.59         0.55 o                         
   0   1  14         62.41         59.42         1.15 o                         
   1   1  14        158.40        179.46         2.51 o                         
   2   1  14         64.74         64.99         1.40 o                         
   3   1  14         23.64         26.15         0.84 o                         
   4   1  14        532.02        586.21         9.24 o                         
   5   1  14         15.94         16.78         0.75 o                         
   6   1  14         12.91         13.25         0.53 o                         
   7   1  14         95.14        101.44         1.80 o                         
   8   1  14        176.74        190.32         2.55 o                         
   9   1  14         33.64         33.86         0.73 o                         
  10   1  14          1.04          0.33         0.29 o                         
 -12   2  14         23.44         26.27         0.95 o                         
 -11   2  14        154.04        164.12         8.11 o                         
 -10   2  14         36.39         38.29         1.34 o                         
  -9   2  14        328.32        318.09         4.84 o                         
  -8   2  14          0.29          0.86         0.41 o                         
  -7   2  14        190.00        190.33         4.00 o                         
  -6   2  14         87.64         89.27         2.23 o                         
  -5   2  14         49.09         51.99         1.12 o                         
  -4   2  14         35.28         35.85         1.20 o                         
  -3   2  14          0.33          0.47         0.40 o                         
  -2   2  14          0.05          0.60         0.43 o                         
  -1   2  14         29.92         23.67         1.16 o                         
   0   2  14        294.47        261.55         4.87 o                         
   1   2  14          3.34          2.64         0.39 o                         
   2   2  14         27.49         28.57         0.70 o                         
   3   2  14        104.19        100.91         2.95 o                         
   4   2  14          0.00         -0.05         0.52 o                         
   5   2  14         36.39         30.79         1.24 o                         
   6   2  14          1.73          2.00         0.45 o                         
   7   2  14          7.30          7.74         0.49 o                         
   8   2  14          4.70          3.68         0.54 o                         
   9   2  14          2.08          3.47         0.54 o                         
  -9   3  14         54.40         59.70         1.38 o                         
  -8   3  14          5.14          5.66         0.49 o                         
  -7   3  14         20.35         23.57         0.75 o                         
  -6   3  14         24.47         33.54         1.05 o                         
  -5   3  14        364.89        352.18         5.39 o                         
  -4   3  14         49.18         44.88         1.29 o                         
  -3   3  14          1.80          1.10         0.55 o                         
  -2   3  14         75.51         73.14         1.52 o                         
  -1   3  14        136.05        131.76         2.50 o                         
   0   3  14        138.58        121.27         4.46 o                         
   1   3  14          0.51          0.54         0.42 o                         
   2   3  14          0.05          0.32         0.39 o                         
   3   3  14         45.33         38.14         1.00 o                         
   4   3  14         41.56         41.89         1.24 o                         
   5   3  14          0.24          0.51         0.39 o                         
   6   3  14         67.22         56.66         1.43 o                         
 -13   0  15         19.44         20.93         1.13 o                         
 -11   0  15        103.98        107.16         3.79 o                         
  -9   0  15         16.15         14.80         1.31 o                         
  -7   0  15       1260.98       1235.53        35.39 o                         
  -5   0  15        271.96        281.54         6.35 o                         
  -3   0  15         74.49         78.97         1.93 o                         
  -1   0  15         71.69         65.08         1.81 o                         
   1   0  15         88.22         96.89         2.26 o                         
   3   0  15         25.97         29.43         1.44 o                         
   5   0  15        528.60        594.02        10.14 o                         
   7   0  15        349.79        420.18         8.45 o                         
   9   0  15        131.60        118.10         4.80 o                         
 -12   1  15        113.71        114.54         2.67 o                         
 -11   1  15         10.82         12.65         0.71 o                         
 -10   1  15          0.10          0.05         0.50 o                         
  -9   1  15        551.47        563.55         8.88 o                         
  -8   1  15          8.70          8.36         0.50 o                         
  -7   1  15          0.42          0.80         0.42 o                         
  -6   1  15          0.03          1.08         0.58 o                         
  -5   1  15        102.31        102.56         2.22 o                         
  -4   1  15         85.84         87.39         1.75 o                         
  -3   1  15         19.72         19.12         0.66 o                         
  -2   1  15          6.85          4.63         0.47 o                         
  -1   1  15         87.30         91.88         1.50 o                         
   0   1  15        158.72        165.91         1.94 o                         
   1   1  15        167.23        166.00         2.34 o                         
   2   1  15         15.34         16.90         0.62 o                         
   3   1  15          0.17          0.85         0.44 o                         
   4   1  15         33.66         37.99         1.06 o                         
   5   1  15        156.64        175.20         2.87 o                         
   6   1  15         42.48         43.15         0.89 o                         
   7   1  15         92.72         89.76         1.73 o                         
   8   1  15         67.39         61.66         1.43 o                         
   9   1  15         23.05         19.60         0.90 o                         
 -11   2  15          0.00          0.16         0.61 o                         
 -10   2  15        114.30        119.87         2.78 o                         
  -9   2  15         49.13         51.33         2.07 o                         
  -8   2  15         30.15         33.81         1.09 o                         
  -7   2  15          0.01          0.27         0.38 o                         
  -6   2  15         43.50         40.90         1.15 o                         
  -5   2  15         25.97         28.44         1.54 o                         
  -4   2  15          5.74          5.73         0.54 o                         
  -3   2  15          9.93          9.76         0.57 o                         
  -2   2  15          0.01         -0.19         0.46 o                         
  -1   2  15         17.24         17.74         0.74 o                         
   0   2  15          5.36          2.54         0.49 o                         
   1   2  15        151.56        143.98         2.64 o                         
   2   2  15          9.79          7.91         0.51 o                         
   3   2  15         63.69         60.03         2.28 o                         
   4   2  15          4.23          4.09         0.48 o                         
   5   2  15          0.94          1.07         0.36 o                         
   6   2  15         31.12         28.20         1.60 o                         
   7   2  15         12.31         11.65         0.56 o                         
   8   2  15         48.39         40.81         2.12 o                         
  -8   3  15          4.25          5.41         0.52 o                         
  -7   3  15         29.23         25.02         1.67 o                         
  -6   3  15         71.99         75.79         1.44 o                         
  -5   3  15         71.47         75.64         1.77 o                         
  -4   3  15          8.53          9.52         0.62 o                         
  -3   3  15          0.13          0.62         0.60 o                         
  -2   3  15          6.46          5.16         0.49 o                         
  -1   3  15          7.83          6.29         0.52 o                         
   0   3  15          0.45          0.40         0.39 o                         
   1   3  15          1.75          0.54         0.53 o                         
   2   3  15          0.04         -0.03         0.48 o                         
   3   3  15         17.19         12.37         0.73 o                         
   4   3  15         10.84         13.70         1.05 o                         
   5   3  15          0.02         -0.47         0.47 o                         
 -10   0  16        257.00        273.25         8.35 o                         
  -8   0  16        488.18        466.72        27.62 o                         
  -6   0  16         38.90         39.33         2.10 o                         
  -4   0  16        648.21        662.84        13.79 o                         
  -2   0  16         38.96         38.02         1.32 o                         
   0   0  16         79.28         69.48         1.84 o                         
   2   0  16          0.25          0.17         0.67 o                         
   4   0  16        736.28        860.20        18.03 o                         
   6   0  16        398.57        449.96         9.45 o                         
   8   0  16         10.41         10.35         0.72 o                         
 -11   1  16         33.31         27.04         0.91 o                         
 -10   1  16         16.06         15.80         0.77 o                         
  -9   1  16         67.02         71.52         1.89 o                         
  -8   1  16         16.22         13.16         0.60 o                         
  -7   1  16          0.13          0.73         0.41 o                         
  -6   1  16         81.60         78.10         1.58 o                         
  -5   1  16        191.81        188.27         3.66 o                         
  -4   1  16          0.21          0.63         0.49 o                         
  -3   1  16         18.49         17.83         0.68 o                         
  -2   1  16          0.01          0.66         0.45 o                         
  -1   1  16        208.82        198.48         4.63 o                         
   0   1  16          0.11          0.22         0.35 o                         
   1   1  16          0.05          0.60         0.35 o                         
   2   1  16         60.59         64.41         1.28 o                         
   3   1  16          1.11          2.55         0.43 o                         
   4   1  16         34.10         40.71         1.06 o                         
   5   1  16        278.92        294.10         4.53 o                         
   6   1  16         17.12         19.22         0.67 o                         
   7   1  16        278.42        285.49         5.35 o                         
   8   1  16         29.03         24.10         0.96 o                         
  -9   2  16          2.37          2.08         0.46 o                         
  -8   2  16          2.34          3.19         0.52 o                         
  -7   2  16         13.18         17.03         1.11 o                         
  -6   2  16         25.83         23.70         0.88 o                         
  -5   2  16         84.43         81.92         2.22 o                         
  -4   2  16         74.95         69.66         2.00 o                         
  -3   2  16         18.41         20.32         1.12 o                         
  -2   2  16         64.11         61.95         1.54 o                         
  -1   2  16          0.10          0.15         0.39 o                         
   0   2  16         90.77         83.63         1.85 o                         
   1   2  16          6.86          7.43         0.47 o                         
   2   2  16         33.50         30.22         1.02 o                         
   3   2  16         34.03         37.59         1.84 o                         
   4   2  16          0.68          0.61         0.52 o                         
   5   2  16         28.16         24.03         0.98 o                         
   6   2  16          2.74          5.02         0.74 o                         
  -5   3  16         96.40         98.95         2.53 o                         
  -4   3  16         25.63         23.22         1.50 o                         
  -3   3  16         26.70         29.02         1.03 o                         
  -2   3  16         36.25         32.57         1.10 o                         
  -1   3  16         24.00         15.66         0.65 o                         
   0   3  16          0.08          0.28         0.31 o                         
   1   3  16        105.04        104.66         3.57 o                         
   2   3  16         81.58         65.01         1.77 o                         
  -9   0  17        661.78        638.52        18.38 o                         
  -7   0  17         49.53         51.95         2.25 o                         
  -5   0  17        360.46        364.75        11.10 o                         
  -3   0  17          6.38          4.43         0.72 o                         
  -1   0  17         63.31         60.03         2.72 o                         
   1   0  17         86.51        100.80         2.71 o                         
   3   0  17        770.09        843.99        14.50 o                         
   5   0  17         96.91        104.75         3.62 o                         
  -9   1  17         11.71         12.52         0.63 o                         
  -8   1  17        279.27        256.27         6.93 o                         
  -7   1  17         23.15         20.00         0.59 o                         
  -6   1  17        344.16        346.12         7.19 o                         
  -5   1  17        170.73        168.35         3.17 o                         
  -4   1  17         23.24         26.03         0.83 o                         
  -3   1  17          0.72          0.50         0.45 o                         
  -2   1  17        106.45        102.09         2.68 o                         
  -1   1  17        287.86        288.60         5.47 o                         
   0   1  17          0.06         -0.05         0.45 o                         
   1   1  17        150.66        153.54         2.55 o                         
   2   1  17        164.66        170.54         2.53 o                         
   3   1  17          0.22          0.27         0.34 o                         
   4   1  17        212.77        216.69         4.46 o                         
   5   1  17          0.29          0.25         0.28 o                         
   6   1  17        124.71        111.68         1.88 o                         
  -7   2  17          1.70          3.83         0.40 o                         
  -6   2  17          4.22          3.24         0.51 o                         
  -5   2  17         11.38          9.78         0.58 o                         
  -4   2  17         26.89         23.65         1.25 o                         
  -3   2  17        192.42        188.12         4.89 o                         
  -2   2  17         32.14         30.33         1.18 o                         
  -1   2  17         81.89         74.83         1.67 o                         
   0   2  17        155.84        160.60         3.03 o                         
   1   2  17         40.58         37.89         1.05 o                         
   2   2  17        118.26        121.86         2.40 o                         
   3   2  17        182.11        170.55         3.15 o                         
   4   2  17          0.59         -0.24         0.35 o                         
  -8   0  18         26.81         27.50         1.31 o                         
  -6   0  18        507.74        489.97        14.30 o                         
  -4   0  18         77.96         82.03         3.09 o                         
  -2   0  18         21.99         21.67         1.12 o                         
   0   0  18        406.89        403.68         8.75 o                         
   2   0  18        104.42        111.02         2.04 o                         
   4   0  18          7.70          6.02         1.30 o                         
  -7   1  18         71.01         59.92         1.52 o                         
  -6   1  18         16.57         14.54         0.57 o                         
  -5   1  18         12.76         10.26         0.46 o                         
  -4   1  18         27.71         24.43         0.65 o                         
  -3   1  18         24.04         21.04         0.98 o                         
  -2   1  18          0.00          0.85         0.39 o                         
  -1   1  18          0.98          0.18         0.44 o                         
   0   1  18         20.97         20.18         0.78 o                         
   1   1  18          0.95          1.60         0.37 o                         
   2   1  18         15.46         13.28         0.49 o                         
   3   1  18          1.31          1.56         0.32 o                         
  -3   2  18         56.34         50.61         2.97 o                         
  -2   2  18         43.37         41.03         1.97 o                         
  -1   2  18          0.42          0.47         0.38 o                         
  -5   0  19         62.70         51.08         5.29 o                         
  -3   0  19        146.33        130.05         4.24 o                         
  -1   0  19          1.92          4.21         0.68 o                         
   1   0  19         62.56         67.05         2.49 o                         
                                                                                
